# Supplementary material for: A flexible MOF formed from CuII and 2,3-di­hydroxy­terephthalic acid
Source: Acta Crystallogr E Crystallogr Commun. 2025 Jul 29;81(Pt 8):738–43. doi: 10.1107/S205698902500653X (PMC12326500; doi:10.1107/S205698902500653X)
Supplement: Supplementary file 1 [file e-81-00738-sup1.cif]

##############################################################################
#                                                                            #
# This CIF contains the data in a paper accepted for publication in          #
# Acta Crystallographica Section E. It conforms to the requirements of       #
# Notes for Authors for Acta Crystallographica Section E, and has been       #
# peer reviewed under the auspices of the IUCr Commission on Journals.       #
#                                                                            #
# Full details of the Crystallographic Information File format               #
# are given in the paper "The Crystallographic Information File (CIF):       #
# a New Standard Archive File for Crystallography" by S. R. Hall, F. H.      #
# Allen and I. D. Brown [Acta Cryst. (1991), A47, 655-685].                  #
#                                                                            #
# The current version of the core CIF dictionary is obtainable from          #
# ftp://ftp.iucr.org/pub/cif_core.dic.                                       #
#                                                                            #
# Software is freely available for graphical display of the structure(s)     #
# in this CIF. For information consult the CIF software page                 #
# http://www.iucr.org/resources/cif/software.                                #
#                                                                            #
# This file may be used for bona fide research purposes within the           #
# scientific community so long as proper attribution is given to the journal # 
# article from which it was obtained.                                        #
#                                                                            #
##############################################################################
data_SIMOF6_solvated
_audit_creation_method
;
Olex2 1.5
(compiled 2025.04.05 svn.rf049d14d for OlexSys, GUI svn.r7221)
;
_chemical_name_systematic
;\
Poly[[triaqua(\m-2,3-dihydroxyterephthalato)(\m-2,3-dioxidoterephthalato)\
tricopper(II)] monohydrate]
;
_chemical_name_common     SIMOF-6
_chemical_formula_moiety     'C5.333 H4 Cu O5, 0.718(H0.929 O0.464)'
_chemical_formula_sum     'C5.33 H4.67 Cu O5.33'
_chemical_formula_iupac     '[Cu3 (C8 H2 O6) (C8 H4 O6) (H2 O)3], H2 O'
_chemical_formula_weight     217.62
_chemical_melting_point     ?
_space_group_crystal_system     orthorhombic
_space_group_name_H-M_alt     'P n m a'
_space_group_name_Hall     '-P 2ac 2n'
loop_
    _space_group_symop_operation_xyz
    'x, y, z'
    '-x+1/2, -y, z+1/2'
    '-x, y+1/2, -z'
    'x+1/2, -y+1/2, -z+1/2'
    '-x, -y, -z'
    'x-1/2, y, -z-1/2'
    'x, -y-1/2, z'
    '-x-1/2, y-1/2, z-1/2'
_cell_length_a     26.9440(5)
_cell_length_b     16.4946(3)
_cell_length_c     6.8910(2)
_cell_angle_alpha     90
_cell_angle_beta     90
_cell_angle_gamma     90
_cell_volume     3062.57(12)
_cell_formula_units_Z     12
_cell_measurement_reflns_used     14159
_cell_measurement_theta_min     4.2240
_cell_measurement_theta_max     66.3240
_cell_measurement_temperature     173
_exptl_crystal_description     prism
_exptl_crystal_colour     orange
_exptl_crystal_size_max     0.03
_exptl_crystal_size_mid     0.02
_exptl_crystal_size_min     0.02
_exptl_crystal_density_diffrn     1.416
_exptl_crystal_density_meas     ?
_exptl_crystal_density_method     ?
_exptl_crystal_F_000     1300
_exptl_absorpt_coefficient_mu     2.968
_exptl_absorpt_correction_type     multi-scan
_exptl_absorpt_process_details
;
(CrysAlisPro; Rigaku, 2023)
;
_exptl_absorpt_correction_T_min     0.89415
_exptl_absorpt_correction_T_max     1.00000
_diffrn_ambient_temperature     173.15
_diffrn_source     ?
_diffrn_radiation_type     CuK\a
_diffrn_radiation_wavelength     1.54184
_diffrn_measurement_device_type     'Rigaku XtaLAB P100K'
_diffrn_measurement_device     'AFC12: \k 4 circle'
_diffrn_measurement_method     'shutterless \w scans'
_diffrn_measurement_specimen_support     Loop
_diffrn_detector_area_resol_mean     5.8140
_diffrn_reflns_number     26792
_diffrn_reflns_av_R_equivalents     0.0268
_diffrn_reflns_av_unetI/netI     0.0147
_diffrn_reflns_theta_min     3.280
_diffrn_reflns_theta_max     66.756
_diffrn_reflns_theta_full     66.756
_diffrn_measured_fraction_theta_max     0.996
_diffrn_measured_fraction_theta_full     0.996
_diffrn_reflns_limit_h_min     -32
_diffrn_reflns_limit_h_max     31
_diffrn_reflns_limit_k_min     -19
_diffrn_reflns_limit_k_max     19
_diffrn_reflns_limit_l_min     -8
_diffrn_reflns_limit_l_max     6
_refine_special_details
;
Selected crystals of as-made SIMOF-6 were analysed using a Rigaku MM-007HF High
Brilliance RA generator/confocal optics with XtaLAB P100 diffractometer [Cu
<i>K</i>\a radiation (\l = 1.54187 \%A)]. Data were collected (using a
 calculated
strategy) and processed (including correction for Lorentz, polarization and
absorption) using <i>CrysAlis PRO</i> (Rigaku Dn, 2025). Structures
were solved by dual-space methods (<i>SHELXT2018/2</i>; Sheldrick,
2015<i>a</i>) and refined by full-matrix least-squares against <i>F</i>^2^
(<i>SHELXL2018/3</i>; Sheldrick, 2015<i>b</i>).
;
_reflns_number_total     2817
_reflns_number_gt     2758
_reflns_threshold_expression     'I > 2\s(I)'
_refine_ls_structure_factor_coef     Fsqd
_refine_ls_matrix_type     full
_refine_ls_R_factor_all     0.0479
_refine_ls_R_factor_gt     0.0474
_refine_ls_wR_factor_gt     0.1248
_refine_ls_wR_factor_ref     0.1252
_refine_ls_goodness_of_fit_ref     1.131
_refine_ls_restrained_S_all     1.150
_refine_ls_number_reflns     2817
_refine_ls_number_parameters     194
_refine_ls_number_restraints     23
_refine_ls_hydrogen_treatment     constr
_refine_ls_weighting_scheme     calc
_refine_ls_weighting_details
             'w=1/[\s^2^(Fo^2^)+(0.0517P)^2^+10.5953P] where P=(Fo^2^+2Fc^2^)/3'
_atom_sites_solution_hydrogens     mixed
_atom_sites_solution_primary     ?
_atom_sites_solution_secondary     ?
_refine_ls_shift/su_max     0.001
_refine_ls_shift/su_mean     0.000
_refine_diff_density_max     1.438
_refine_diff_density_min     -0.621
_refine_ls_extinction_method     none
_refine_ls_extinction_coef     .
loop_
    _atom_type_symbol
    _atom_type_description
    _atom_type_scat_dispersion_real
    _atom_type_scat_dispersion_imag
    _atom_type_scat_source
    'C' 'C' 0.0181 0.0091
                         'International Tables Vol C Tables 4.2.6.8 and 6.1.1.4'
    'H' 'H' 0.0000 0.0000
                         'International Tables Vol C Tables 4.2.6.8 and 6.1.1.4'
    'Cu' 'Cu' -1.9646 0.5888
                         'International Tables Vol C Tables 4.2.6.8 and 6.1.1.4'
    'O' 'O' 0.0492 0.0322
                         'International Tables Vol C Tables 4.2.6.8 and 6.1.1.4'
_computing_data_collection
;
CrysAlisPro 1.171.42.82a (Rigaku, 2023)
;
_computing_cell_refinement
;
CrysAlisPro 1.171.42.82a (Rigaku, 2023)
;
_computing_data_reduction
;
CrysAlisPro 1.171.42.82a (Rigaku, 2023)
;
_computing_structure_solution
;
<i>SHELXT2018/2</i> (Sheldrick, 2015a)
;
_computing_structure_refinement
;
<i>SHELXL2019/3</i> (Sheldrick, 2015b)
;
_computing_molecular_graphics
;
Olex2 1.5 (Dolomanov <i>et al.</i>,  2009), CrystalMaker (Palmer,
2015)
;
_computing_publication_material
;
Olex2 1.5 (Dolomanov <i>et al.</i>,  2009)
;
loop_
    _atom_site_type_symbol
    _atom_site_label
    _atom_site_fract_x
    _atom_site_fract_y
    _atom_site_fract_z
    _atom_site_U_iso_or_equiv
    _atom_site_adp_type
    _atom_site_calc_flag
    _atom_site_occupancy
    _atom_site_disorder_assembly
    _atom_site_disorder_group
    Cu Cu1 0.30580(2) 0.56625(3) 0.07289(8) 0.02339(18) Uani d 1 . .
    Cu Cu2A 0.3599(2) 0.750000 0.0965(14) 0.0197(10) Uani d 0.54(2) A 2
    O O1 0.31234(8) 0.67129(12) 0.1972(3) 0.0188(5) Uani d 1 . .
    O O2 0.19792(9) 0.54538(15) 0.4762(4) 0.0266(6) Uani d 1 . .
    O O3 0.37142(9) 0.56716(15) -0.0440(4) 0.0314(6) Uani d 1 . .
    O O4 0.41517(9) 0.67057(14) 0.0756(4) 0.0250(5) Uani d 1 . .
    O O5 0.41049(19) 0.4260(3) -0.0804(10) 0.0387(15) Uani d 0.5 B 2
    H H5 0.388468 0.459996 -0.109119 0.058 Uiso calc 0.5 B 2
    O O6 0.51041(18) 0.6622(3) 0.0890(10) 0.0371(14) Uani d 0.5 C 1
    H H6 0.486381 0.678576 0.156045 0.056 Uiso calc 0.5 C 1
    O O7 0.25594(9) 0.53179(14) 0.2546(4) 0.0316(6) Uani d 1 . .
    O O8 0.26194(12) 0.62911(17) -0.1621(4) 0.0424(7) Uani d 1 . .
    H H8A 0.247997 0.593000 -0.258607 0.064 Uiso d 1 . .
    H H8B 0.281833 0.663431 -0.245261 0.064 Uiso d 1 . .
    O O9B 0.3248(5) 0.750000 -0.316(3) 0.046(3) Uani d 0.46(2) A 1
    H H9B 0.346040 0.722130 -0.374454 0.068 Uiso d 0.46(2) A 1
    C C1 0.27112(11) 0.70692(19) 0.2709(5) 0.0175(6) Uani d 1 . .
    C C2 0.22831(12) 0.5753(2) 0.3604(5) 0.0215(7) Uani d 1 . .
    C C3 0.23088(12) 0.66519(19) 0.3492(5) 0.0186(7) Uani d 1 . .
    C C4 0.19033(12) 0.7089(2) 0.4263(5) 0.0234(7) Uani d 1 . .
    H H4 0.162773 0.680358 0.478614 0.028 Uiso calc 1 . .
    C C5 0.41138(12) 0.5989(2) 0.0134(6) 0.0242(7) Uani d 1 . .
    C C6 0.45725(13) 0.5487(2) 0.0037(5) 0.0243(7) Uani d 1 . .
    C C7 0.45371(13) 0.4654(2) -0.0403(6) 0.0284(8) Uani d 1 . .
    C C8 0.50366(14) 0.5821(2) 0.0435(6) 0.0291(8) Uani d 1 . .
    Cu Cu2B 0.3660(2) 0.750000 0.1545(13) 0.0171(10) Uani d 0.46(2) A 1
    O O9A 0.3297(4) 0.750000 -0.218(2) 0.030(2) Uani d 0.54(2) A 2
    H H9A 0.312310 0.788363 -0.167610 0.044 Uiso d 0.54(2) A 2
    O O10A 0.4040(5) 0.750000 -0.435(3) 0.149(8) Uani d 0.54(2) A 2
    H H10A 0.386000 0.711550 -0.382607 0.223 Uiso d 0.54(2) A 2
    O O10B 0.3945(4) 0.750000 -0.5319(17) 0.036(3) Uani d 0.46(2) A 1
    H H10B 0.417109 0.720810 -0.474874 0.054 Uiso d 0.46(2) A 1
    H H8 0.506625 0.638614 0.061442 1.000 Uiso d 0.5 D 2
    H H7 0.421954 0.444131 -0.065336 1.000 Uiso d 0.5 E 1
loop_
    _atom_site_aniso_label
    _atom_site_aniso_U_11
    _atom_site_aniso_U_22
    _atom_site_aniso_U_33
    _atom_site_aniso_U_12
    _atom_site_aniso_U_13
    _atom_site_aniso_U_23
    Cu1 0.0215(3) 0.0135(3) 0.0351(3) -0.00399(18) 0.0044(2) -0.0071(2)
    Cu2A 0.0146(14) 0.0086(9) 0.036(3) 0.000 0.0061(15) 0.000
    O1 0.0152(11) 0.0097(10) 0.0315(12) -0.0004(8) 0.0041(9) 0.0008(9)
    O2 0.0226(12) 0.0170(12) 0.0402(14) -0.0022(9) 0.0058(11) 0.0053(11)
    O3 0.0192(12) 0.0230(13) 0.0520(17) 0.0023(10) 0.0060(11) -0.0102(12)
    O4 0.0196(12) 0.0136(11) 0.0417(15) 0.0017(9) 0.0042(10) -0.0034(10)
    O5 0.017(2) 0.020(3) 0.078(4) 0.009(2) -0.001(3) -0.019(3)
    O6 0.017(2) 0.017(2) 0.077(4) 0.000(2) 0.011(3) -0.014(3)
    O7 0.0318(14) 0.0125(11) 0.0505(16) -0.0015(10) 0.0129(12) 0.0004(11)
    O8 0.0565(19) 0.0251(14) 0.0456(17) -0.0024(13) -0.0202(15) 0.0014(13)
    O9B 0.035(6) 0.064(7) 0.037(8) 0.000 0.014(6) 0.000
    C1 0.0160(15) 0.0139(15) 0.0226(16) 0.0013(12) -0.0018(12) 0.0013(13)
    C2 0.0183(16) 0.0168(16) 0.0295(18) 0.0000(13) -0.0028(14) 0.0030(14)
    C3 0.0181(15) 0.0151(15) 0.0226(16) -0.0013(12) -0.0021(13) 0.0014(13)
    C4 0.0171(16) 0.0204(17) 0.0327(19) -0.0024(13) 0.0053(14) 0.0031(15)
    C5 0.0206(17) 0.0154(16) 0.0366(19) -0.0007(13) 0.0070(15) 0.0002(14)
    C6 0.0205(17) 0.0192(17) 0.0334(19) 0.0019(14) 0.0061(15) -0.0042(15)
    C7 0.0243(18) 0.0192(17) 0.042(2) -0.0010(14) 0.0050(16) -0.0064(16)
    C8 0.0234(18) 0.0166(16) 0.047(2) 0.0000(14) 0.0041(16) -0.0064(16)
    Cu2B 0.0128(14) 0.0097(10) 0.029(2) 0.000 0.0026(15) 0.000
    O9A 0.042(5) 0.026(4) 0.021(5) 0.000 0.009(4) 0.000
    O10A 0.037(7) 0.37(3) 0.040(8) 0.000 0.017(6) 0.000
    O10B 0.027(5) 0.057(7) 0.025(6) 0.000 -0.003(4) 0.000
_geom_special_details
;
 All esds (except the esd in the dihedral angle between two l.s. planes)
 are estimated using the full covariance matrix.  The cell esds are taken
 into account individually in the estimation of esds in distances, angles
 and torsion angles; correlations between esds in cell parameters are only
 used when they are defined by crystal symmetry.  An approximate (isotropic)
 treatment of cell esds is used for estimating esds involving l.s. planes.
;
loop_
    _geom_bond_atom_site_label_1
    _geom_bond_atom_site_label_2
    _geom_bond_site_symmetry_2
    _geom_bond_distance
    _geom_bond_publ_flag
    Cu1 O1 . 1.941(2) ?
    Cu1 O2 2_564 1.961(2) ?
    Cu1 O3 . 1.943(3) ?
    Cu1 O7 . 1.922(3) ?
    Cu1 O8 . 2.257(3) ?
    Cu2A O1 7_575 1.952(4) ?
    Cu2A O1 . 1.952(4) ?
    Cu2A O4 . 1.989(5) ?
    Cu2A O4 7_575 1.989(5) ?
    Cu2A O9A . 2.31(2) ?
    O1 C1 . 1.355(4) ?
    O1 Cu2B . 1.966(5) ?
    O2 C2 . 1.245(4) ?
    O3 C5 . 1.261(4) ?
    O4 C5 . 1.262(4) ?
    O4 Cu2B . 1.940(5) ?
    O5 H5 . 0.8400 ?
    O5 C7 . 1.362(6) ?
    O6 H6 . 0.8400 ?
    O6 C8 . 1.370(6) ?
    O7 C2 . 1.265(4) ?
    O8 H8A . 0.9687 ?
    O8 H8B . 0.9676 ?
    O9B H9B . 0.838(11) ?
    O9B H9B 7_575 0.838(11) ?
    O9B H9A 7_575 1.249(16) ?
    C1 C1 7_575 1.421(6) ?
    C1 C3 . 1.393(5) ?
    C2 C3 . 1.487(5) ?
    C3 C4 . 1.412(5) ?
    C4 C4 7_575 1.357(7) ?
    C4 H4 . 0.9500 ?
    C5 C6 . 1.489(5) ?
    C6 C7 . 1.410(5) ?
    C6 C8 . 1.394(5) ?
    C7 C8 5_665 1.391(5) ?
    C7 H7 . 0.941(4) ?
    C8 H8 . 0.943(4) ?
    Cu2B O10B 1_556 2.293(19) ?
    O9A H9A 7_575 0.859(7) ?
    O9A H9A . 0.859(7) ?
    O10A H10A . 0.876(8) ?
    O10A H10A 7_575 0.876(8) ?
    O10A H10B 7_575 0.658(8) ?
    O10B H10B . 0.870(9) ?
    O10B H10B 7_575 0.870(9) ?
loop_
    _geom_angle_atom_site_label_1
    _geom_angle_atom_site_label_2
    _geom_angle_atom_site_label_3
    _geom_angle_site_symmetry_1
    _geom_angle_site_symmetry_3
    _geom_angle
    _geom_angle_publ_flag
    O1 Cu1 O2 . 2_564 173.19(11) ?
    O1 Cu1 O3 . . 95.37(10) ?
    O1 Cu1 O8 . . 87.37(10) ?
    O2 Cu1 O8 2_564 . 99.26(11) ?
    O3 Cu1 O2 . 2_564 85.01(10) ?
    O3 Cu1 O8 . . 100.11(12) ?
    O7 Cu1 O1 . . 92.29(10) ?
    O7 Cu1 O2 . 2_564 84.71(11) ?
    O7 Cu1 O3 . . 155.26(12) ?
    O7 Cu1 O8 . . 103.72(12) ?
    O1 Cu2A O1 7_575 . 83.4(2) ?
    O1 Cu2A O4 . 7_575 162.9(6) ?
    O1 Cu2A O4 . . 94.54(13) ?
    O1 Cu2A O4 7_575 . 162.9(6) ?
    O1 Cu2A O4 7_575 7_575 94.54(13) ?
    O1 Cu2A O9A . . 95.8(3) ?
    O1 Cu2A O9A 7_575 . 95.9(3) ?
    O4 Cu2A O4 . 7_575 82.4(3) ?
    O4 Cu2A O9A . . 101.3(4) ?
    O4 Cu2A O9A 7_575 . 101.3(4) ?
    Cu1 O1 Cu2A . . 119.8(2) ?
    Cu1 O1 Cu2B . . 126.2(2) ?
    C1 O1 Cu1 . . 118.55(18) ?
    C1 O1 Cu2A . . 112.5(2) ?
    C1 O1 Cu2B . . 111.9(2) ?
    C2 O2 Cu1 . 2_565 128.6(2) ?
    C5 O3 Cu1 . . 130.6(2) ?
    C5 O4 Cu2A . . 125.5(3) ?
    C5 O4 Cu2B . . 132.3(3) ?
    C7 O5 H5 . . 109.5 ?
    C8 O6 H6 . . 109.5 ?
    C2 O7 Cu1 . . 128.2(2) ?
    Cu1 O8 H8A . . 114.4 ?
    Cu1 O8 H8B . . 113.8 ?
    H8A O8 H8B . . 99.7 ?
    H9B O9B H9B . 7_575 66.6(10) ?
    H9B O9B H9A 7_575 7_575 149(2) ?
    H9B O9B H9A . 7_575 107.4(9) ?
    O1 C1 C1 . 7_575 115.70(16) ?
    O1 C1 C3 . . 124.7(3) ?
    C3 C1 C1 . 7_575 119.61(19) ?
    O2 C2 O7 . . 122.1(3) ?
    O2 C2 C3 . . 117.3(3) ?
    O7 C2 C3 . . 120.5(3) ?
    C1 C3 C2 . . 123.3(3) ?
    C1 C3 C4 . . 119.7(3) ?
    C4 C3 C2 . . 117.0(3) ?
    C3 C4 H4 . . 119.7 ?
    C4 C4 C3 7_575 . 120.66(19) ?
    C4 C4 H4 7_575 . 119.7 ?
    O3 C5 O4 . . 124.4(3) ?
    O3 C5 C6 . . 117.6(3) ?
    O4 C5 C6 . . 118.0(3) ?
    C7 C6 C5 . . 119.7(3) ?
    C8 C6 C5 . . 121.0(3) ?
    C8 C6 C7 . . 119.3(3) ?
    O5 C7 C6 . . 124.5(4) ?
    C6 C7 H7 . . 117.7(4) ?
    C8 C7 C6 5_665 . 119.8(3) ?
    C8 C7 H7 5_665 . 122.5(4) ?
    O6 C8 C6 . . 123.1(4) ?
    O6 C8 C7 . 5_665 116.0(4) ?
    C6 C8 H8 . . 119.5(4) ?
    C7 C8 C6 5_665 . 120.9(3) ?
    C7 C8 H8 5_665 . 119.3(4) ?
    O1 Cu2B O1 7_575 . 82.6(3) ?
    O1 Cu2B O10B 7_575 1_556 96.0(4) ?
    O1 Cu2B O10B . 1_556 96.0(4) ?
    O4 Cu2B O1 . 7_575 171.8(6) ?
    O4 Cu2B O1 7_575 . 171.8(6) ?
    O4 Cu2B O1 7_575 7_575 95.64(10) ?
    O4 Cu2B O1 . . 95.64(10) ?
    O4 Cu2B O4 . 7_575 84.9(3) ?
    O4 Cu2B O10B 7_575 1_556 92.1(3) ?
    O4 Cu2B O10B . 1_556 92.1(3) ?
    Cu2A O9A H9A . . 79.3(9) ?
    H9B O9A H9A 7_575 7_575 143.9(13) ?
    H10A O10A H10B . 7_575 179(3) ?
    H10A O10A H10B 7_575 7_575 86.5(2) ?
    Cu2B O10B H10A 1_554 7_575 136.5(5) ?
    Cu2B O10B H10B 1_554 . 131.3(8) ?
    Cu2B O10B H10B 1_554 7_575 131.3(8) ?
    H10A O10B H10B 7_575 7_575 57.8(6) ?
    H10B O10B H10A . 7_575 92.2(10) ?
    H10B O10B H10B . 7_575 67.2(8) ?
loop_
    _geom_torsion_atom_site_label_1
    _geom_torsion_atom_site_label_2
    _geom_torsion_atom_site_label_3
    _geom_torsion_atom_site_label_4
    _geom_torsion_site_symmetry_1
    _geom_torsion_site_symmetry_2
    _geom_torsion_site_symmetry_3
    _geom_torsion_site_symmetry_4
    _geom_torsion
    _geom_torsion_publ_flag
    Cu1 O1 C1 C1 . . . 7_575 -149.99(10) ?
    Cu1 O1 C1 C3 . . . . 32.0(4) ?
    Cu1 O2 C2 O7 2_565 . . . 15.5(5) ?
    Cu1 O2 C2 C3 2_565 . . . -164.9(2) ?
    Cu1 O3 C5 O4 . . . . -47.1(5) ?
    Cu1 O3 C5 C6 . . . . 134.1(3) ?
    Cu1 O7 C2 O2 . . . . -178.4(3) ?
    Cu1 O7 C2 C3 . . . . 2.0(5) ?
    Cu2A O1 C1 C1 . . . 7_575 -3.1(4) ?
    Cu2A O1 C1 C3 . . . . 178.9(4) ?
    Cu2A O4 C5 O3 . . . . -0.3(6) ?
    Cu2A O4 C5 C6 . . . . 178.5(4) ?
    O1 C1 C3 C2 . . . . -0.3(5) ?
    O1 C1 C3 C4 . . . . 178.4(3) ?
    O2 C2 C3 C1 . . . . 161.4(3) ?
    O2 C2 C3 C4 . . . . -17.4(5) ?
    O3 C5 C6 C7 . . . . -9.4(5) ?
    O3 C5 C6 C8 . . . . 172.7(4) ?
    O4 C5 C6 C7 . . . . 171.7(3) ?
    O4 C5 C6 C8 . . . . -6.2(5) ?
    O7 C2 C3 C1 . . . . -19.0(5) ?
    O7 C2 C3 C4 . . . . 162.2(3) ?
    C1 C1 C3 C2 7_575 . . . -178.2(2) ?
    C1 C1 C3 C4 7_575 . . . 0.6(4) ?
    C1 C3 C4 C4 . . . 7_575 -0.6(4) ?
    C2 C3 C4 C4 . . . 7_575 178.3(2) ?
    C5 C6 C7 O5 . . . . 1.6(7) ?
    C5 C6 C7 C8 . . . 5_665 -178.0(4) ?
    C5 C6 C8 O6 . . . . -1.6(7) ?
    C5 C6 C8 C7 . . . 5_665 178.0(4) ?
    C7 C6 C8 O6 . . . . -179.5(5) ?
    C7 C6 C8 C7 . . . 5_665 0.0(7) ?
    C8 C6 C7 O5 . . . . 179.6(5) ?
    C8 C6 C7 C8 . . . 5_665 0.0(7) ?
    Cu2B O1 C1 C1 . . . 7_575 10.5(4) ?
    Cu2B O1 C1 C3 . . . . -167.4(4) ?
    Cu2B O4 C5 O3 . . . . 13.3(7) ?
    Cu2B O4 C5 C6 . . . . -167.8(4) ?
_shelx_space_group_comment
;
The symmetry employed for this shelxl refinement is uniquely defined
by the following loop, which should always be used as a source of
symmetry information in preference to the above space-group names.
They are only intended as comments.
;
_shelx_estimated_absorpt_T_min     ?
_shelx_estimated_absorpt_T_max     ?
_shelx_hkl_file
;
   0   0  -1   -0.03    0.67
   0   0   1    0.11    0.56
   0   0   2 9454.37  268.18
   0   0   2 9999.00  268.46
   0   0   3   -1.71    1.07
   0   0  -3    0.32    1.09
   0   0   4   16.70    1.57
   0   0  -4   17.65    1.55
   0   0  -5   -0.59    0.80
   0   0  -6  136.71    4.15
   0   0  -6  143.14    4.21
   0   0  -6  135.02    4.28
   0   0  -6  133.64    4.14
   0   0  -6  134.34    4.25
   0   0  -7    0.75    0.89
   0   0  -7    0.78    1.07
   0   0  -7   -0.91    1.09
   0   0  -7    0.41    0.72
   0   0  -8   39.54    1.53
   0  -1   0    0.39    0.26
   0   1   0    0.07    0.29
   0  -1   0    0.58    0.27
   0   1   0    0.20    0.24
   0   1   0    0.57    0.22
   0   1  -1 2337.66   66.50
   0   1  -1 2522.27   66.27
   0  -1   1 2286.32   66.49
   0   1   1 2601.24   66.18
   0  -1   1 2518.30   66.28
   0   1  -2    1.12    1.32
   0  -1   2   -0.25    0.84
   0  -1   2   -0.14    1.22
   0   1   2   -0.35    0.89
   0  -1   2    0.86    0.64
   0   1   3  856.30   23.55
   0  -1   3  817.56   23.29
   0   1   3  836.16   23.47
   0  -1  -3  791.85   22.76
   0   1  -3  778.25   22.73
   0  -1   4   -0.31    0.91
   0   1   4   -0.27    1.03
   0  -1  -4   -0.98    1.18
   0   1  -5   60.90    2.15
   0  -1  -5   58.84    2.06
   0   1  -6    0.03    0.96
   0  -1  -6    0.61    0.91
   0   1  -6   -0.63    0.97
   0   1  -6   -0.34    0.79
   0   1  -6   -0.09    0.93
   0  -1  -6    1.02    0.81
   0  -1  -6   -0.15    1.09
   0  -1  -6   -0.02    1.03
   0   1  -6   -0.52    1.18
   0   1  -6   -0.06    1.03
   0  -1  -7    2.31    0.82
   0   1  -7    3.26    0.96
   0   1  -7    2.67    0.83
   0  -1  -7    4.28    1.11
   0   1  -7    1.47    1.17
   0  -1  -7    3.01    1.07
   0   1  -7    2.93    1.07
   0  -1  -8   -0.53    0.80
   0   1  -8    0.50    0.84
   0  -2   0 1599.76   42.88
   0   2   0 1530.83   42.78
   0   2   0 1487.60   42.86
   0   2  -1    0.31    0.93
   0   2  -1   -0.29    1.18
   0   2   1    0.66    1.02
   0  -2   1    0.30    1.20
   0  -2   2 3148.62   84.29
   0   2   2 3041.72   84.01
   0  -2   2 3085.62   84.85
   0  -2  -2 2910.78   83.76
   0  -2   2 3101.50   84.23
   0  -2  -3   -0.06    1.04
   0   2   3    0.72    0.88
   0  -2   3    0.13    0.57
   0  -2  -4  589.91   17.10
   0  -2  -5   -0.76    1.44
   0   2  -5   -0.04    0.95
   0  -2  -5   -0.11    0.70
   0   2  -6   10.20    1.15
   0   2  -6    9.04    1.18
   0   2  -6    9.54    0.98
   0  -2  -6    8.74    0.95
   0   2  -6    9.24    1.11
   0   2  -6    8.46    1.26
   0  -2  -6    7.07    1.17
   0   2  -6    7.96    1.26
   0  -2  -6    8.80    1.26
   0   2  -7    0.69    0.94
   0  -2  -7    0.16    0.70
   0   2  -7    0.31    0.73
   0  -2  -7    1.61    1.09
   0   2  -7    0.38    1.12
   0  -2  -7    0.04    1.01
   0   2  -7    0.45    0.89
   0   2  -8    1.81    0.86
   0  -2  -8    0.60    0.75
   0   3   0    0.42    0.89
   0  -3   0    0.52    0.88
   0   3   0   -0.36    0.64
   0  -3   1   96.05    3.93
   0   3  -1   96.63    3.79
   0  -3  -1   97.64    3.69
   0   3  -1   99.85    3.63
   0   3   1  102.64    3.77
   0   3   2   -0.25    0.51
   0  -3   2    0.27    1.19
   0  -3  -2    0.72    0.95
   0  -3   3  424.59   12.49
   0  -3  -3  409.87   12.10
   0  -3  -4   -0.05    1.36
   0   3  -5  327.30    9.51
   0  -3  -5  332.05   10.25
   0   3  -6    0.24    1.10
   0   3  -6    0.26    0.89
   0  -3  -6    0.20    0.80
   0   3  -6   -0.02    1.04
   0   3  -6   -0.30    0.95
   0   3  -6   -0.23    1.05
   0  -3  -6    0.74    1.03
   0   3  -6    0.80    1.14
   0   3  -6    0.15    1.10
   0   3  -7    3.25    1.01
   0   3  -7    4.60    0.87
   0   3  -7    4.95    1.01
   0   3  -7    3.93    1.12
   0  -3  -7    2.86    1.15
   0  -3  -7    2.15    1.11
   0  -3  -8    0.52    0.70
   0  -4   0  162.09    5.42
   0   4   0  170.76    5.45
   0   4   0  165.48    5.23
   0  -4   1   -0.05    0.52
   0  -4  -1    0.61    1.12
   0   4   1   -0.20    1.33
   0   4  -1   -0.97    1.70
   0   4   1   -0.66    0.64
   0  -4   1   -0.53    1.55
   0  -4  -2   72.21    2.55
   0  -4  -2   72.30    2.61
   0   4  -2   73.94    2.72
   0  -4   2   75.85    3.55
   0  -4  -3   -0.11    1.18
   0  -4   3    0.53    1.27
   0   4  -3    0.78    1.22
   0  -4  -3    0.73    0.49
   0  -4  -3    0.44    1.12
   0   4  -4   10.56    1.06
   0  -4  -4   10.54    1.49
   0  -4  -5    0.47    1.29
   0   4  -5   -0.54    1.06
   0   4  -6   21.06    1.43
   0   4  -6   20.48    1.43
   0   4  -6   19.47    1.33
   0   4  -6   18.46    1.26
   0   4  -6   19.96    1.43
   0   4  -6   20.59    1.23
   0   4  -7    0.10    0.84
   0   4  -7   -0.18    1.01
   0  -4  -7   -1.82    1.07
   0  -4  -7    0.89    1.10
   0   4  -7    1.24    1.13
   0   4  -7    0.63    1.04
   0  -4  -8    6.73    0.81
   0   5   0   -0.75    1.06
   0  -5   0    0.48    1.18
   0   5   0    0.85    1.25
   0   5   1 1013.17   28.21
   0   5   1 1022.09   28.91
   0   5   1 1030.82   29.04
   0   5  -1  974.16   28.03
   0   5  -2   -1.04    1.18
   0  -5  -2   -0.46    0.92
   0  -5   2   -0.05    0.56
   0  -5   2    1.75    1.74
   0  -5  -2    0.24    0.98
   0  -5  -3 1024.70   29.53
   0   5  -3 1013.15   29.19
   0  -5  -3 1050.50   28.91
   0  -5  -3 1025.75   29.20
   0  -5  -3 1028.76   29.18
   0   5  -4    0.76    0.93
   0  -5  -4    1.01    1.30
   0   5  -5  117.81    3.82
   0  -5  -5  116.48    4.57
   0   5  -6   -0.99    0.97
   0   5  -6   -0.57    1.16
   0   5  -6    0.41    1.08
   0   5  -6   -1.11    1.02
   0   5  -6   -1.00    1.17
   0   5  -6    1.19    1.23
   0   5  -7    7.98    0.94
   0   5  -7    8.92    1.09
   0   5  -7    6.75    1.11
   0   5  -7    5.56    0.81
   0  -5  -7    7.17    1.13
   0   5  -7    5.30    1.19
   0  -5  -7    7.40    1.04
   0   6   0 3953.51  107.73
   0   6   0 3901.26  108.10
   0   6   0 3818.10  107.22
   0   6  -1    0.34    1.14
   0  -6   1    1.60    1.21
   0  -6  -1    0.16    0.96
   0   6   1   -0.05    0.80
   0   6   1   -0.44    1.34
   0  -6  -1    0.63    0.95
   0   6  -2 2193.31   61.67
   0  -6  -2 2218.33   63.01
   0  -6  -2 2244.91   61.62
   0  -6  -2 2191.07   61.57
   0   6  -3    1.02    1.38
   0  -6  -3   -0.04    1.06
   0  -6  -3    1.10    0.98
   0  -6  -3    0.12    1.23
   0   6  -4   20.26    1.28
   0  -6  -4   24.27    1.89
   0   6  -5    0.88    1.11
   0  -6  -5    0.95    1.45
   0   6  -6   60.45    2.40
   0   6  -6   63.40    2.38
   0   6  -6   58.66    2.28
   0   6  -6   62.89    2.22
   0   6  -6   63.70    2.33
   0   6  -6   58.49    2.20
   0   6  -7    0.42    0.81
   0   6  -7    0.11    0.97
   0  -6  -7   -0.58    1.00
   0  -6  -7    0.63    0.95
   0   6  -7   -0.66    1.00
   0   6  -7    0.67    0.79
   0   7   0   -0.06    1.04
   0   7   0    0.93    1.18
   0  -7  -1 1242.81   34.66
   0   7   1 1230.54   34.66
   0  -7  -1 1233.16   34.76
   0   7   1 1270.35   35.21
   0   7  -1 1230.95   34.80
   0  -7  -2    1.68    0.97
   0  -7  -2    0.62    0.94
   0   7  -2   -0.08    1.37
   0  -7  -3   10.98    1.28
   0   7  -3   10.52    1.59
   0  -7  -3    9.83    1.43
   0  -7  -4    0.97    1.30
   0   7  -4    0.74    0.93
   0  -7  -5  125.13    4.82
   0   7  -5  123.16    4.04
   0   7  -6   -0.02    1.06
   0   7  -6   -0.40    1.19
   0   7  -6   -0.49    1.16
   0   7  -6    1.26    1.02
   0   7  -6    0.30    1.14
   0   7  -7    3.42    1.01
   0   7  -7    4.32    0.84
   0   7  -7    3.37    0.83
   0   7  -7    3.91    1.06
   0  -7  -7    2.12    0.88
   0  -7  -7    2.73    0.98
   0   8   0 3971.70  110.55
   0   8   0 4060.49  111.18
   0  -8   0 3959.92  110.39
   0   8   1    0.61    1.00
   0   8  -1   -0.87    1.25
   0  -8  -1    0.22    1.00
   0   8   1   -0.63    1.02
   0  -8   1    0.44    0.78
   0  -8  -1    1.02    0.92
   0   8  -2 1758.40   49.48
   0  -8  -2 1751.47   49.39
   0   8   2 1771.22   49.13
   0  -8   2 1750.18   49.11
   0  -8  -2 1777.13   49.31
   0   8  -3   -0.22    1.52
   0  -8  -3    0.61    1.10
   0  -8  -3    0.40    1.22
   0   8  -3   -0.09    0.84
   0   8  -4   80.59    2.85
   0  -8  -4   84.49    3.47
   0   8  -5    0.42    1.15
   0   8  -5   -0.75    0.92
   0   8  -5    0.61    1.05
   0   8  -5    1.55    1.18
   0   8  -5   -0.39    1.17
   0   8  -6  198.81    5.70
   0   8  -6  178.95    5.37
   0   8  -6  190.64    5.57
   0   8  -6  191.03    5.50
   0   8  -6  177.01    5.55
   0   8  -6  182.26    5.49
   0   8  -7   -0.39    0.81
   0   8  -7    0.76    0.95
   0   8  -7    0.67    0.77
   0   8  -7    0.91    0.95
   0  -8  -7    0.87    0.75
   0  -8  -7    0.35    0.91
   0  -9   0    0.03    0.83
   0   9   0    0.68    1.34
   0   9   0    0.08    0.92
   0  -9  -1   37.15    1.74
   0  -9   1   36.72    1.58
   0   9   1   37.00    1.86
   0   9  -1   37.33    2.03
   0  -9  -1   34.16    1.96
   0  -9  -2   -1.01    1.04
   0  -9   2    0.76    0.80
   0   9   2   -0.35    0.93
   0  -9  -2   -0.14    1.16
   0   9  -2    0.27    1.65
   0  -9  -3   81.30    3.19
   0   9  -3   81.52    3.41
   0  -9  -3   78.48    3.17
   0   9  -3   74.60    2.64
   0   9  -4    0.97    1.12
   0  -9  -4    0.74    1.30
   0   9  -5   40.16    1.82
   0   9  -5   37.68    1.86
   0   9  -5   37.78    1.64
   0   9  -5   39.17    1.79
   0   9  -5   39.90    1.73
   0   9  -5   39.49    1.58
   0   9  -6    0.19    0.70
   0   9  -6   -0.19    1.07
   0   9  -6   -0.17    1.10
   0   9  -6    0.79    0.78
   0   9  -6   -0.21    1.05
   0   9  -6   -0.53    1.15
   0   9  -6    0.03    1.10
   0   9  -7    3.45    0.94
   0   9  -7    4.40    0.78
   0   9  -7    3.27    0.75
   0   9  -7    6.23    0.94
   0  -9  -7    3.80    0.75
   0  -9  -7    3.29    0.86
   0  10   0 2648.21   73.90
   0 -10   0 2645.90   73.66
   0  10  -1   -0.05    1.52
   0 -10  -1    0.76    1.17
   0  10   1   -0.17    1.15
   0 -10   1   -0.15    0.80
   0 -10  -1    0.82    0.95
   0  10  -2  190.17    5.65
   0  10  -2  192.33    6.37
   0  10   2  187.70    5.95
   0 -10  -2  197.53    6.26
   0 -10  -2  199.84    6.17
   0  10  -3   -0.21    1.59
   0 -10  -3    0.48    1.21
   0 -10  -3    0.17    1.28
   0  10  -3   -0.36    0.95
   0  10  -4   93.53    3.13
   0 -10  -4   85.91    3.74
   0  10  -5    0.92    1.17
   0  10  -5   -0.15    1.12
   0  10  -5    0.50    0.84
   0  10  -5    0.35    0.98
   0  10  -5   -0.11    1.08
   0  10  -5    0.58    1.18
   0  10  -5   -0.33    1.13
   0  10  -6    5.11    0.81
   0  10  -6    5.61    1.19
   0  10  -6    6.84    1.00
   0  10  -6    4.03    1.11
   0  10  -6    5.13    1.07
   0  10  -6    5.43    0.72
   0  10   6    4.65    2.09
   0  10  -7    1.26    0.69
   0  10  -7    1.89    0.83
   0  10  -7   -0.66    0.78
   0 -10  -7    0.69    0.75
   0  11   0    0.11    1.28
   0 -11   0   -0.60    0.87
   0  11  -1  581.25   16.85
   0  11   1  545.56   16.61
   0 -11  -1  581.97   16.74
   0 -11   1  575.05   16.34
   0 -11  -1  576.54   16.52
   0  11  -2    1.01    1.69
   0 -11  -2    0.69    1.20
   0 -11  -2    0.66    1.18
   0  11  -2   -0.51    0.73
   0  11  -3 1419.64   39.77
   0 -11  -3 1479.80   40.49
   0  11  -3 1425.69   40.68
   0 -11  -3 1392.16   40.45
   0  11  -4    0.08    1.04
   0  11  -4   -0.46    1.02
   0  11  -4    0.07    0.92
   0  11  -4   -0.04    1.36
   0  11  -4   -0.26    1.03
   0  11  -4   -0.62    1.17
   0  11  -4   -0.93    1.16
   0  11  -4   -0.09    1.02
   0  11  -4    0.45    1.02
   0  11  -5   13.87    1.27
   0  11  -5   11.88    1.24
   0  11  -5   11.33    1.02
   0  11  -5   11.61    1.16
   0  11  -5   11.99    1.17
   0  11  -5   16.07    1.36
   0  11  -5   11.03    1.29
   0  11  -6    0.43    0.74
   0  11  -6   -1.36    1.10
   0  11  -6   -0.15    0.95
   0  11  -6    0.92    0.97
   0  11  -6    0.88    0.96
   0  11  -6    0.04    0.64
   0  12   0  730.46   21.14
   0 -12   0  725.47   20.75
   0  12  -1   -0.46    1.63
   0 -12  -1    0.54    1.24
   0  12   1   -1.11    1.25
   0 -12  -1    0.14    0.97
   0  12  -2   35.87    1.47
   0 -12  -2   36.01    2.00
   0 -12  -2   35.53    2.10
   0  12  -2   41.13    2.58
   0  12  -3   -0.96    0.92
   0 -12  -3   -0.32    1.26
   0  12  -3   -1.85    1.71
   0 -12  -3   -0.13    1.29
   0  12  -4  251.50    7.22
   0  12  -4  252.15    7.25
   0  12  -4  248.59    7.35
   0  12  -4  253.79    7.37
   0  12  -4  250.04    7.30
   0  12  -4  245.75    7.29
   0  12  -4  236.59    7.22
   0  12  -4  259.83    7.30
   0  12  -4  244.55    7.27
   0  12  -5   -0.57    0.96
   0  12  -5    0.60    1.13
   0  12  -5   -0.16    1.02
   0  12  -5    0.23    0.99
   0  12  -5    0.19    0.95
   0  12  -5   -1.20    1.01
   0  12  -5    1.27    1.19
   0  12  -5   -0.87    0.86
   0  12  -6    3.55    0.98
   0  12  -6    4.33    0.90
   0  12  -6    4.55    0.93
   0  12  -6    2.77    0.93
   0  12  -6    3.02    0.73
   0  13   0    0.26    1.45
   0 -13  -1  133.81    4.55
   0 -13  -1  135.28    4.86
   0  13   1  131.94    4.75
   0  13  -1  138.26    5.12
   0 -13  -2   -0.79    1.15
   0  13  -2   -0.79    1.78
   0 -13  -2   -1.96    1.38
   0  13  -3   12.98    0.99
   0  13  -3   13.79    1.37
   0  13  -3   13.18    1.58
   0  13  -3   14.19    1.08
   0  13  -3   13.67    1.40
   0  13  -3   12.84    1.28
   0  13  -3   11.78    1.24
   0  13  -3   11.87    1.02
   0  13  -3   14.71    1.41
   0  13  -4    0.19    0.90
   0  13  -4   -0.33    0.94
   0  13  -4   -0.29    0.89
   0  13  -4   -0.53    1.37
   0  13  -4   -1.12    1.11
   0  13  -4    1.45    1.08
   0  13  -4   -0.32    1.10
   0  13  -4    1.33    0.93
   0  13  -4   -0.17    1.12
   0  13   5   99.92    4.56
   0  13  -5  109.73    3.43
   0  13  -5  110.88    3.48
   0  13  -5  109.72    3.40
   0  13  -5  103.26    3.34
   0  13  -5  118.43    3.41
   0  13  -5  113.17    3.48
   0  13  -6   -0.52    0.80
   0  13  -6   -0.76    0.80
   0  13  -6   -0.03    0.71
   0 -14   0    0.70    1.37
   0  14   0    0.90    1.54
   0  14  -1    0.59    1.48
   0 -14   1   -0.52    1.20
   0 -14  -1   -0.45    1.36
   0  14  -1    0.84    1.17
   0  14  -1   -1.25    0.99
   0 -14  -1   -0.47    1.37
   0  14   1    1.02    1.29
   0  14  -1    0.28    1.31
   0  14   1    0.16    1.15
   0  14  -2  122.44    4.03
   0 -14  -2  120.47    3.98
   0 -14   2  122.66    3.82
   0  14  -2  117.81    3.79
   0  14  -2  122.16    3.85
   0  14  -2  124.99    3.98
   0  14   2  118.26    3.73
   0  14  -2  121.20    3.90
   0  14  -2  125.81    4.01
   0  14   2  127.42    3.77
   0  14  -3    0.27    1.23
   0  14  -3    0.70    1.49
   0  14  -3   -1.42    1.21
   0  14  -3    0.85    1.11
   0  14  -3   -0.06    0.85
   0  14  -3   -0.11    1.04
   0  14  -3   -0.15    1.30
   0  14  -4   21.70    1.39
   0  14  -4   24.97    1.31
   0  14  -4   27.98    1.70
   0  14  -4   28.10    1.60
   0  14  -4   29.56    1.51
   0  14  -4   31.09    1.40
   0  14  -4   31.20    1.51
   0  14  -4   27.66    1.47
   0  14  -5   -0.08    0.73
   0  14  -5    0.08    0.86
   0  14  -5    0.62    0.92
   0  14  -5    1.24    0.76
   0  14  -5   -0.03    0.89
   0  14  -5   -0.09    0.77
   0  15   0   -0.03    0.86
   0 -15   0   -0.35    1.29
   0  15   0    0.91    1.12
   0  15   0   -0.85    1.35
   0  15   0   -0.27    1.30
   0  15  -1   10.77    1.11
   0  15   1   13.93    1.19
   0 -15   1   13.28    1.36
   0 -15  -1   14.63    1.57
   0  15  -1   12.79    1.32
   0  15  -1   12.87    1.66
   0  15   1   12.00    1.34
   0  15  -1   12.66    1.54
   0  15  -2    0.43    1.33
   0  15  -2   -0.07    1.58
   0  15  -2   -0.08    1.24
   0 -15  -2    0.75    1.36
   0 -15   2   -0.71    0.95
   0  15  -2    0.04    1.06
   0  15  -2    0.23    0.91
   0  15   2   -0.49    0.91
   0  15  -2    1.48    1.40
   0  15  -3   30.61    1.69
   0  15  -3   32.49    1.92
   0  15  -3   31.21    1.52
   0  15  -3   33.73    1.61
   0  15  -3   30.25    1.33
   0  15  -3   30.26    1.66
   0  15  -3   32.34    1.74
   0  15  -4    0.13    0.84
   0  15  -4    1.13    0.99
   0  15  -4   -1.65    1.23
   0  15   4    1.88    2.76
   0  15  -4    0.02    1.00
   0  15  -4   -0.03    1.03
   0  15  -4   -0.71    0.96
   0  15  -4   -0.61    0.75
   0  15  -4    0.21    1.00
   0  15  -5    8.36    0.88
   0  15  -5    6.98    0.86
   0  15  -5    6.48    0.87
   0  16   0  533.55   11.49
   0 -16   0  560.03   11.74
   0  16   0  546.35   11.72
   0  16   0  536.51   11.65
   0  16   0  538.02   11.68
   0  16  -1    0.33    1.49
   0  16   1    0.66    1.01
   0 -16   1   -0.49    1.12
   0 -16  -1    2.65    1.32
   0  16  -1   -0.26    1.23
   0  16  -1    0.55    0.93
   0  16  -1    0.16    1.37
   0  16   1    0.19    1.14
   0  16  -1   -1.36    1.34
   0  16  -2   88.12    3.26
   0 -16   2   85.77    2.92
   0  16  -2   90.65    3.00
   0  16  -2   88.38    2.87
   0  16  -2   88.83    3.14
   0  16   2   84.12    3.05
   0  16  -2   90.14    3.09
   0  16  -2   88.64    3.20
   0  16  -3   -0.63    1.06
   0  16  -3   -0.94    0.88
   0  16  -3   -0.35    1.41
   0  16  -3   -0.66    1.12
   0  16  -3   -0.49    0.99
   0  16  -3   -0.19    0.83
   0  16  -3    0.13    1.17
   0  16  -4  168.78    4.94
   0  16  -4  175.37    4.98
   0  16  -4  156.44    4.90
   0  16  -4  172.51    4.95
   0  16  -4  156.07    4.92
   0 -17   0   -1.03    1.21
   0  17   0    0.74    1.06
   0  17   0    0.17    1.34
   0  17   0    0.18    1.22
   0  17  -1   13.25    1.57
   0  17  -1   13.21    1.26
   0 -17  -1   15.90    1.40
   0 -17   1   13.34    1.24
   0  17  -1    9.73    1.04
   0  17   1   14.74    1.40
   0  17  -1   13.00    1.45
   0  17   1   13.86    1.07
   0  17  -1   12.00    1.51
   0  17   1   13.08    1.23
   0  17  -2    0.46    1.25
   0  17  -2    0.68    1.08
   0  17   2   -1.21    1.02
   0  17  -2   -0.40    1.20
   0  17  -2   -0.83    1.22
   0  17  -2   -1.71    0.95
   0  17  -3  130.45    3.52
   0  17  -3  119.95    3.65
   0  17  -3  133.23    3.64
   0  17  -3  124.36    3.65
   0  17  -3  122.26    3.68
   0  17  -4    0.55    0.74
   0  17   4    1.13    1.98
   0  18   0    0.61    0.94
   0  18   0    1.06    1.20
   0  18   0    1.34    1.08
   0  18   1    2.14    2.04
   0  18   1   -0.14    0.75
   0  18  -1    1.63    0.98
   0  18   1   -0.40    1.06
   0  18  -1    0.38    1.14
   0  18   1    0.43    0.86
   0  18  -1    0.63    1.17
   0  18  -1    1.11    0.73
   0  18  -2   27.58    1.19
   0  18  -2   25.53    1.41
   0  18   2   24.89    1.21
   0  18  -2   29.40    1.44
   0  18  -2   29.06    1.35
   0  18  -3   -1.61    0.76
   0  18  -3   -0.16    0.83
   0  18  -3    0.55    0.76
   0  19   0    0.58    0.73
   0  19   0   -0.88    0.89
   0  19   0    0.53    0.97
   0  19  -1   12.23    0.95
   0  19  -1   14.85    1.09
   0  19  -1   13.27    1.12
   0  19   1   10.77    1.04
   0  19  -2    0.02    0.85
   0  19  -2   -0.39    0.77
   1   0   1 2724.32   81.27
   1   0  -1 2911.53   81.19
  -1   0   1 2971.12   81.20
   1   0  -1 3006.21   81.03
  -1   0   2    4.85    0.93
   1   0   2    2.54    1.08
   1   0  -2    5.14    1.22
   1   0   2    5.14    1.16
  -1   0   2    6.26    1.19
  -1   0   3   12.50    1.21
   1   0   3   11.26    1.47
  -1   0  -3   13.79    1.25
   1   0  -4  336.96    9.67
  -1   0  -4  338.11   10.07
   1   0  -4  330.49   10.07
  -1   0  -5   50.50    1.85
   1   0  -5   49.13    1.83
  -1   0  -6    2.74    1.09
  -1   0  -6    1.84    1.02
   1   0  -6    1.75    1.04
   1   0  -6    4.06    1.15
   1   0  -6    2.91    0.98
  -1   0  -6    3.25    0.95
   1   0  -6    2.72    1.00
  -1   0  -6    2.40    0.95
  -1   0  -6    3.34    0.91
   1   0  -6    3.96    0.93
  -1   0  -7   25.19    1.22
   1   0  -7   25.38    1.24
  -1   0  -7   25.88    1.41
   1   0  -7   25.63    1.46
  -1   0  -7   26.75    1.46
   1   0  -7   25.46    1.46
   1   0  -7   21.46    1.14
  -1   0  -7   20.95    1.16
   1   0  -8   50.35    1.78
  -1   0  -8   47.84    1.76
  -1   1   0    6.69    0.44
  -1  -1   0    5.91    0.58
   1   1   0    6.09    0.66
  -1  -1   0    4.08    0.49
   1   1   0    4.88    0.44
   1  -1   0    5.66    0.40
  -1   1  -1  987.91   29.42
   1   1  -1 1049.63   29.40
   1  -1   1 1031.82   29.27
   1  -1  -1 1030.08   28.99
  -1  -1  -1 1122.53   29.01
   1  -1   1  999.75   29.44
   1   1  -1 1001.16   29.02
  -1   1  -1 1032.83   29.28
  -1   1   1 1076.07   29.00
  -1  -1   1 1032.19   29.21
   1   1   1 1013.70   29.40
  -1  -1   1 1004.28   29.40
   1  -1   2 2998.08   85.20
   1   1   2 3146.37   85.24
  -1  -1   2 2942.05   85.46
   1  -1   2 3096.14   85.57
   1  -1   2 3076.93   84.72
   1   1   2 3096.86   85.71
  -1   1   2 2878.02   85.05
   1   1  -2 2997.85   85.48
  -1  -1   2 3117.80   84.85
  -1  -1   2 3115.77   84.94
   1   1   3   72.37    3.27
   1  -1   3   70.32    3.11
   1   1   3   74.28    3.21
  -1  -1   3   65.04    2.73
  -1   1   3   78.14    3.01
  -1   1  -3   68.58    2.55
  -1  -1  -3   67.25    2.62
   1  -1  -3   68.71    2.62
   1   1  -3   70.57    2.63
   1  -1   4  345.52   10.96
   1  -1  -4  344.10    9.73
   1   1  -4  333.53    9.78
  -1  -1  -4  338.58   10.14
   1  -1  -4  333.06   10.16
  -1   1  -5   42.89    1.67
   1  -1  -5   38.54    1.56
   1   1  -5   39.42    1.65
  -1  -1  -5   40.16    1.56
  -1  -1  -5   39.95    2.29
  -1  -1  -6    3.44    1.06
  -1   1  -6    3.90    1.04
   1   1  -6    2.22    1.17
   1  -1  -6    4.18    1.09
  -1  -1  -6    3.59    1.13
   1   1  -6    5.02    1.16
   1  -1  -6    4.74    1.18
  -1   1  -6    5.90    1.19
  -1   1  -6    5.27    1.03
   1   1  -6    5.38    1.03
  -1   1  -6    5.56    0.87
   1  -1  -6    4.84    0.96
  -1  -1  -6    5.10    0.89
   1   1  -6    4.28    1.04
   1   1  -6    3.69    0.80
  -1   1  -6    4.81    1.00
   1   1  -6    5.32    0.99
  -1   1  -6    4.59    0.95
   1  -1  -6    6.00    0.85
  -1   1  -7   31.94    1.38
   1   1  -7   30.28    1.42
  -1  -1  -7   30.61    1.28
   1  -1  -7   31.95    1.36
  -1   1  -7   29.83    1.38
  -1   1  -7   33.98    1.65
   1   1  -7   30.39    1.39
   1  -1  -7   31.75    1.58
   1   1  -7   29.15    1.62
  -1  -1  -7   34.26    1.64
  -1  -1  -7   31.19    1.54
   1   1  -7   28.82    1.54
   1  -1  -7   32.94    1.61
  -1   1  -7   31.45    1.62
  -1   1  -8   -0.10    0.79
  -1  -1  -8    0.70    0.75
   1   1  -8    0.22    0.83
   1  -1  -8    0.91    0.81
  -1   2   0    0.31    0.55
  -1  -2   0    0.77    0.78
   1   2   0    0.02    0.50
  -1  -2   0    0.09    0.57
  -1   2   0    0.09    0.42
   1  -2   0    0.07    0.56
   1  -2   0    0.75    0.63
  -1  -2  -1  352.44   10.40
  -1  -2   1  370.24   10.64
  -1   2  -1  370.87   10.71
   1  -2   1  345.23   10.52
  -1  -2  -1  343.70   10.64
  -1   2  -1  345.91   10.50
  -1   2   1  348.28   10.61
  -1  -2   1  368.58   10.71
   1   2   1  357.73   10.66
   1   2  -1  358.28   10.33
   1  -2   1  384.14   10.72
   1   2  -1  328.31   10.67
  -1  -2   2   69.48    3.31
  -1  -2   2   72.45    2.85
   1  -2   2   70.60    2.88
  -1   2   2   71.44    2.39
   1   2   2   69.87    2.67
  -1  -2  -2   67.03    2.18
   1  -2   2   65.05    2.71
   1  -2   2   64.68    3.33
  -1  -2  -3  508.93   13.82
   1  -2  -3  496.56   13.84
  -1  -2   3  508.47   13.86
   1   2   3  542.95   14.52
   1  -2   3  515.20   14.63
  -1  -2  -4  184.39    6.10
   1  -2  -4  196.05    6.13
   1  -2  -4  190.08    5.63
   1   2  -5   10.18    1.03
  -1  -2  -5   10.31    1.61
   1  -2  -5    7.37    1.58
   1  -2  -5    9.74    0.83
  -1   2  -5   10.18    1.05
  -1  -2  -5    9.83    0.82
  -1  -2  -6   19.69    1.37
   1   2  -6   17.69    1.42
   1  -2  -6   22.88    1.48
  -1   2  -6   18.83    1.40
   1   2  -6   17.75    1.29
  -1   2  -6   16.59    1.26
  -1  -2  -6   18.53    1.10
   1  -2  -6   19.96    1.18
   1   2  -6   18.50    1.26
  -1   2  -6   18.46    1.28
  -1   2  -6   18.29    1.16
   1   2  -6   20.01    1.13
  -1  -2  -6   18.02    1.32
  -1   2  -6   19.79    1.30
  -1   2  -6   19.54    1.40
   1   2  -6   19.31    1.41
   1   2  -6   21.07    1.30
   1   2  -7    3.25    0.74
   1   2  -7    5.31    1.03
  -1   2  -7    5.50    0.98
   1  -2  -7    3.96    0.77
  -1   2  -7    4.18    0.77
  -1   2  -7    4.50    0.99
   1   2  -7    4.07    0.94
   1  -2  -7    4.48    1.07
   1   2  -7    4.32    1.16
  -1  -2  -7    3.86    1.11
  -1  -2  -7    4.94    1.13
  -1   2  -7    4.26    1.17
   1  -2  -7    4.70    1.10
  -1  -2  -8   26.78    1.18
   1   2  -8   25.75    1.24
   1  -2  -8   28.02    1.21
  -1  -3   0    0.34    0.80
  -1   3   0    0.65    0.83
  -1  -3   0    0.61    0.93
   1  -3   0    1.28    0.85
   1   3   0    0.65    0.93
  -1   3   0    0.77    0.85
   1   3   0    0.72    0.89
   1  -3   0    0.62    0.88
   1   3   1 1488.25   41.03
  -1   3  -1 1372.50   40.93
   1   3   1 1454.23   41.04
  -1   3  -1 1430.65   41.08
   1   3  -1 1498.62   41.12
  -1   3   1 1469.54   40.98
   1  -3   1 1405.35   41.10
  -1  -3   1 1467.32   41.15
  -1  -3  -1 1472.12   41.04
   1  -3   2  102.01    4.09
  -1  -3   2   99.25    4.13
  -1  -3  -2  105.23    3.63
   1   3  -2  106.79    3.77
   1   3   2  106.33    3.45
   1  -3  -2  103.36    3.33
  -1  -3  -2  101.53    3.37
   1   3  -3  204.37    6.53
   1  -3   3  222.30    6.98
   1   3   3  229.81    6.89
  -1  -3   3  229.98    7.10
  -1  -3  -3  216.13    6.61
   1  -3  -3  212.43    6.60
   1  -3  -4  296.79    8.54
  -1  -3  -4  294.71    9.03
   1  -3  -4  291.44    9.04
   1   3  -5   62.81    2.26
  -1   3  -5   59.77    2.23
   1  -3  -5   58.69    3.01
  -1  -3  -5   60.29    2.97
   1   3  -6   77.75    2.86
   1  -3  -6   88.14    2.93
  -1   3  -6   83.08    2.88
  -1   3  -6   87.14    2.88
   1   3  -6   89.76    2.91
  -1   3  -6   82.21    2.80
   1   3  -6   80.27    2.81
   1  -3  -6   83.24    2.69
   1   3  -6   83.46    2.69
  -1   3  -6   80.10    2.72
   1   3  -6   81.86    2.68
  -1   3  -6   82.08    2.88
  -1   3  -6   86.04    2.83
   1   3  -6   84.58    2.82
  -1   3  -6   84.53    2.71
   1   3  -6   82.98    2.90
  -1   3  -7  182.79    5.35
   1   3  -7  192.61    5.38
   1  -3  -7  164.99    5.22
  -1   3  -7  177.40    5.26
   1   3  -7  178.14    5.26
   1  -3  -7  188.91    5.43
  -1   3  -7  177.37    5.34
  -1  -3  -7  187.85    5.41
   1   3  -7  177.92    5.34
  -1  -3  -7  183.98    5.43
   1   3  -7  188.70    5.46
  -1   3  -7  177.34    5.42
   1  -3  -7  194.60    5.46
   1  -3  -8    1.04    0.75
  -1  -4   0    1.00    1.15
   1   4   0    0.97    1.08
  -1   4   0    1.10    0.96
   1  -4   0    0.12    1.05
   1   4   0    1.75    0.92
   1  -4   0    0.79    1.02
  -1   4   0    0.78    0.82
  -1  -4   1    8.25    0.91
   1  -4   1    7.52    1.65
   1   4   1    7.06    1.55
   1   4   1    5.46    1.48
  -1   4   1    6.11    0.60
  -1  -4   1    6.87    1.73
  -1   4  -1    7.95    1.34
  -1   4   1    5.98    1.51
  -1  -4  -1    4.20    1.55
  -1  -4  -2  259.00    8.08
   1   4  -2  244.37    7.46
  -1  -4   2  267.60    8.57
   1  -4  -2  255.87    7.46
   1   4   2  253.06    7.40
  -1   4  -2  260.87    7.47
   1  -4  -2  251.31    7.40
  -1  -4  -2  236.93    7.42
   1  -4  -3   17.44    1.43
   1  -4   3   17.86    1.85
   1   4  -3   18.60    1.40
   1   4   3   16.42    0.98
  -1  -4   3   22.17    1.91
   1  -4  -3   18.92    1.08
   1  -4  -3   16.25    1.09
  -1  -4  -3   11.98    0.66
  -1  -4  -3   16.45    1.36
   1  -4  -3   15.78    1.41
   1   4  -4   90.62    2.92
  -1   4  -4   87.65    2.88
  -1  -4  -4   91.78    3.47
   1  -4  -4   90.96    3.47
   1  -4  -4   87.35    2.90
  -1   4  -5    9.85    1.21
   1  -4  -5    8.00    1.70
   1   4  -5    9.32    1.11
  -1  -4  -5   12.17    1.65
   1   4  -6  113.22    3.74
  -1   4  -6  113.03    3.68
  -1   4  -6  117.84    3.74
   1   4  -6  125.43    3.75
   1   4  -6  118.80    3.64
   1  -4  -6  113.10    3.46
  -1   4  -6  110.19    3.61
   1   4  -6  110.40    3.55
  -1   4  -6  114.09    3.56
   1   4  -6  111.23    3.52
  -1   4  -6  113.97    3.64
  -1   4  -6  112.36    3.55
   1   4  -6  114.39    3.63
  -1   4  -7    0.71    0.85
   1   4  -7   -0.36    1.02
   1   4  -7    0.80    0.81
  -1   4  -7    0.76    0.95
  -1   4  -7    2.61    1.14
  -1  -4  -7    2.95    1.07
   1  -4  -7    0.89    1.06
  -1  -4  -7    1.39    1.05
   1   4  -7    1.96    1.13
   1  -4  -7    0.74    1.06
  -1   4  -7    1.88    1.00
   1   4  -7    1.43    1.01
   1  -4  -8    6.17    0.81
   1   5   0    2.35    1.09
  -1   5   0    2.06    1.13
  -1   5   0    2.43    0.97
   1   5   0    1.23    1.27
   1  -5   0    2.32    1.21
  -1  -5   0    0.93    1.36
  -1   5   1  682.93   19.83
  -1  -5   1  693.28   19.06
   1   5   1  691.90   19.85
  -1  -5   1  646.65   20.27
   1   5   1  649.60   19.22
  -1   5   1  687.47   18.99
  -1   5  -1  641.68   18.92
   1   5  -1  670.84   18.93
  -1   5  -2  300.68    8.85
  -1  -5  -2  308.98    8.74
  -1  -5   2  289.45    8.91
   1  -5   2  304.54   10.15
   1   5  -2  301.84    8.82
   1  -5  -2  297.77    8.80
  -1  -5  -2  299.42    9.74
  -1  -5   2  309.28   10.23
  -1  -5  -2  294.14    8.73
   1  -5  -2  289.27    8.72
   1  -5   3   18.32    1.21
   1  -5  -3   21.49    1.19
  -1  -5  -3   21.96    1.42
   1   5  -3   20.08    1.60
   1  -5  -3   21.34    1.65
  -1   5  -3   21.33    1.69
   1  -5   3   19.29    2.28
   1  -5  -3   20.95    1.57
  -1  -5  -3   19.56    1.35
   1  -5  -3   20.19    1.51
  -1  -5  -3   18.15    1.57
   1   5  -4   98.09    3.22
  -1   5  -4  101.02    3.22
  -1  -5  -4   98.35    3.80
   1  -5  -4  104.93    3.81
   1   5  -5  398.10   11.26
  -1   5  -5  390.77   11.25
  -1  -5  -5  358.25   11.96
   1  -5  -5  400.43   12.04
   1   5  -6   -0.22    1.20
  -1   5  -6    0.49    1.26
   1   5  -6    0.47    1.13
   1   5  -6    0.13    0.98
  -1   5  -6    0.04    1.15
  -1   5  -6    0.97    1.00
  -1   5  -6   -0.50    1.12
  -1   5  -6    1.66    0.98
   1   5  -6   -0.27    0.98
   1   5  -6    0.70    1.10
  -1   5  -6   -0.35    1.18
   1   5  -6   -0.16    1.12
   1   5  -7   49.87    1.91
  -1   5  -7   53.86    1.89
   1   5  -7   48.32    1.78
  -1   5  -7   52.39    1.79
  -1   5  -7   44.13    1.95
   1  -5  -7   47.97    1.94
  -1  -5  -7   49.55    1.94
   1   5  -7   49.11    2.00
   1  -5  -7   50.78    1.94
  -1   5  -7   51.85    1.89
  -1   5  -7   48.52    1.70
   1   5  -7   47.48    1.67
   1   5  -7   48.51    1.90
  -1  -5  -7   47.35    1.86
   1   6   0    2.16    1.15
  -1   6   0    3.79    1.44
   1   6   0    2.14    1.16
   1  -6   0    1.56    1.30
  -1   6   0    1.81    0.88
   1   6  -1  358.67   10.48
   1  -6  -1  368.17   10.45
   1  -6   1  374.67   11.07
  -1   6  -1  345.61   10.47
   1   6   1  365.83   10.89
  -1   6   1  381.45   11.46
  -1   6   1  349.98   10.59
   1   6   1  381.44   11.53
  -1  -6  -1  359.76   10.37
   1  -6  -1  355.59   10.32
  -1   6  -2  490.32   13.52
  -1  -6  -2  499.77   14.86
  -1  -6  -2  505.47   13.43
   1  -6  -2  499.00   13.51
   1   6  -2  491.51   13.52
  -1  -6   2  450.34   13.35
   1  -6  -2  492.39   13.42
  -1  -6  -2  458.87   13.40
   1   6  -3    8.16    1.54
  -1   6  -3   10.24    1.49
  -1  -6  -3    9.86    1.28
   1  -6  -3    7.63    1.36
   1  -6  -3    8.18    1.33
  -1  -6  -3    9.61    1.26
   1  -6  -3    9.59    1.35
  -1  -6  -3   11.24    1.42
   1   6  -4  190.77    5.65
  -1   6  -4  188.32    5.64
  -1  -6  -4  183.84    6.24
   1  -6  -4  188.31    6.27
  -1  -6  -5    8.76    1.72
   1   6  -5    5.47    1.23
   1  -6  -5    5.92    1.66
  -1   6  -5    6.09    1.17
   1   6  -6    5.23    1.08
   1   6  -6    4.48    1.22
  -1   6  -6    5.27    1.22
  -1   6  -6    3.65    1.08
  -1   6  -6    6.35    1.08
  -1   6  -6    4.71    1.18
   1   6  -6    5.46    1.10
   1   6  -6    5.31    1.19
   1   6  -6    8.41    1.29
  -1   6  -6    5.90    1.19
  -1   6  -6    4.21    1.24
   1   6  -6    3.38    1.22
  -1   6  -7    0.39    0.98
   1   6  -7    1.17    0.82
  -1   6  -7    0.04    0.83
   1   6  -7    0.71    1.03
   1   6  -7   -0.02    1.01
   1   6  -7    0.06    0.73
  -1   6  -7    0.05    0.73
  -1   6  -7    0.80    1.03
  -1  -6  -7    1.49    0.93
  -1  -6  -7   -0.51    0.96
   1  -6  -7    0.67    1.00
   1  -6  -7    0.20    0.93
  -1   7   0    5.21    1.04
   1   7   0    7.76    1.25
  -1   7   0    4.48    1.13
   1   7   0    3.38    1.28
  -1  -7   0    6.05    0.92
  -1  -7  -1  155.93    4.86
   1  -7  -1  150.08    4.88
   1   7   1  161.98    5.42
   1   7  -1  152.16    4.98
  -1   7   1  153.15    5.12
  -1   7  -1  150.27    4.96
  -1   7   1  166.87    5.96
   1  -7  -1  153.87    4.75
  -1  -7  -1  153.06    4.79
  -1  -7   1  161.39    4.74
  -1   7   1  155.94    4.78
  -1  -7  -2   28.35    1.57
  -1   7  -2   27.33    1.80
   1  -7  -2   30.56    1.63
   1  -7  -2   26.42    1.54
  -1  -7  -2   27.06    1.55
  -1  -7  -3   31.65    1.82
  -1   7  -3   28.88    2.01
   1  -7  -3   34.29    1.93
   1   7  -3   31.69    1.99
  -1  -7  -3   34.88    1.98
   1  -7  -3   35.23    1.85
   1   7  -4   48.39    2.01
  -1   7  -4   48.66    1.99
   1  -7  -4   51.52    2.58
  -1  -7  -4   52.52    2.57
   1   7  -5    3.07    1.26
  -1  -7  -5    4.15    1.68
  -1   7  -5    3.67    1.27
   1  -7  -5    4.89    1.66
   1   7  -6   21.06    1.51
  -1   7  -6   22.05    1.48
   1   7  -6   23.65    1.46
  -1   7  -6   22.37    1.47
  -1   7  -6   21.07    1.34
   1   7  -6   23.09    1.36
   1   7  -6   25.03    1.38
  -1   7  -6   25.18    1.49
  -1   7  -6   22.20    1.35
   1   7  -6   22.77    1.49
  -1   7  -7   32.00    1.46
   1   7  -7   31.22    1.48
  -1   7  -7   30.99    1.35
   1   7  -7   32.11    1.36
  -1  -7  -7   30.56    1.38
  -1   7  -7   30.18    1.29
   1   7  -7   34.36    1.49
  -1   7  -7   31.78    1.48
   1   7  -7   30.57    1.28
   1  -7  -7   33.30    1.42
  -1  -7  -7   34.00    1.49
   1  -7  -7   34.67    1.50
   1   8   0    1.95    1.15
  -1   8   0    1.42    0.88
   1   8   0    1.61    1.18
  -1   8   0    1.34    1.22
   1  -8   0   -0.27    0.72
  -1  -8   0    0.60    0.88
  -1   8   1  713.19   20.92
  -1   8   1  714.46   20.42
   1  -8  -1  714.24   20.57
  -1   8  -1  712.68   20.58
   1   8  -1  738.91   20.61
  -1  -8  -1  718.26   20.51
   1  -8  -1  709.48   20.38
  -1  -8  -1  720.97   20.43
  -1  -8   1  739.48   20.36
   1   8   1  718.28   20.45
  -1   8   2  113.73    3.63
   1   8  -2  117.32    4.07
   1  -8  -2  113.68    3.95
  -1   8  -2  116.76    4.15
  -1  -8  -2  121.03    3.93
   1  -8  -2  115.34    3.90
   1   8   2  111.44    3.73
  -1  -8  -2  115.34    3.89
   1  -8   2  110.80    3.58
  -1  -8  -3  170.14    5.60
   1  -8  -3  173.65    5.62
   1  -8  -3  174.61    5.63
  -1  -8  -3  178.01    5.60
   1   8  -3  175.06    5.72
  -1   8  -3  169.59    5.77
  -1   8  -3  167.24    5.08
   1   8  -3  163.10    5.08
  -1   8  -4  115.18    3.63
   1   8  -4  109.21    3.61
   1  -8  -4  107.73    4.21
  -1  -8  -4  114.89    4.31
   1   8  -5    0.92    1.17
  -1   8  -5    0.96    1.15
  -1   8  -5    0.33    0.86
   1   8  -5    1.72    0.93
  -1   8  -5    1.87    0.95
  -1   8  -5    1.72    1.21
  -1   8  -5    1.28    1.08
   1   8  -5    2.67    1.16
   1   8  -5    1.29    1.05
   1   8  -5    1.32    1.11
  -1   8  -5    2.05    1.12
  -1   8  -6   42.23    1.64
   1   8  -6   42.78    2.00
  -1   8  -6   46.35    2.00
   1   8  -6   45.77    1.65
   1   8  -6   46.02    1.97
  -1   8  -6   43.52    1.65
  -1   8  -6   44.22    1.95
   1   8  -6   48.22    1.88
  -1   8  -6   47.75    1.86
   1   8  -6   49.39    1.88
   1   8  -6   51.22    1.99
  -1   8  -6   47.86    1.99
  -1   8  -6   47.20    1.87
  -1   8  -7   28.07    1.35
   1   8  -7   27.18    1.35
   1   8  -7   28.04    1.22
  -1   8  -7   28.19    1.25
   1  -8  -7   24.65    1.22
  -1  -8  -7   23.78    1.19
   1   8  -7   26.32    1.15
  -1   8  -7   27.08    1.34
  -1   8  -7   27.52    1.18
   1   8  -7   27.32    1.35
   1  -8  -7   27.80    1.32
  -1  -8  -7   26.76    1.32
   1   9   0   13.15    1.53
  -1   9   0   15.78    1.43
  -1   9   0   13.89    1.35
  -1  -9   0   13.11    1.12
   1  -9   0   14.74    1.04
   1  -9  -1   71.09    2.85
  -1   9   1   70.28    2.70
  -1  -9  -1   75.59    2.80
   1   9  -1   69.35    2.92
  -1   9  -1   72.70    2.97
  -1  -9   1   71.52    2.56
   1  -9   1   70.95    2.42
   1  -9  -1   71.28    2.61
  -1  -9  -1   72.68    2.66
   1   9   1   67.57    2.73
   1   9   2   10.23    1.22
   1   9  -2   12.37    1.86
  -1   9   2    9.84    0.99
  -1   9  -2   11.58    1.78
   1  -9  -2   10.33    1.36
  -1  -9  -2   12.03    1.35
   1  -9  -2   12.17    1.29
  -1  -9   2   12.00    1.08
   1  -9   2    8.57    0.85
  -1  -9  -2   10.13    1.23
   1   9  -3  409.87   11.61
  -1   9  -3  402.83   11.61
   1   9  -3  412.85   12.37
   1  -9  -3  397.18   12.24
  -1  -9  -3  415.45   12.17
  -1   9  -3  413.23   12.37
  -1  -9  -3  403.23   12.17
   1  -9  -3  401.87   12.14
   1   9  -4   24.77    1.49
  -1   9  -4   28.83    1.52
   1  -9  -4   25.04    2.07
  -1  -9  -4   25.17    2.06
   1   9  -5    3.13    1.19
  -1   9  -5    4.27    1.19
   1   9  -5    3.56    1.02
   1   9  -5    2.96    0.85
  -1   9  -5    3.97    0.88
   1   9  -5    4.72    1.04
  -1   9  -5    2.88    0.97
   1   9  -5    4.19    1.12
  -1   9  -5    2.92    1.07
   1   9  -5    2.84    1.18
  -1   9  -5    3.32    1.21
  -1   9  -5    2.98    1.19
   1   9  -5    4.92    1.23
  -1   9  -6   11.64    0.87
   1   9  -6   10.26    1.17
   1   9  -6   12.35    1.24
  -1   9  -6   12.80    1.21
  -1   9  -6   14.16    1.27
   1   9  -6   11.80    0.89
  -1   9  -6   11.28    0.87
  -1   9  -6   11.83    1.30
  -1   9  -6   12.96    1.22
   1   9  -6   11.74    1.29
   1   9  -6   11.85    1.21
  -1   9  -6   11.12    1.21
   1   9  -6   12.45    1.27
   1   9  -7   34.70    1.43
  -1   9  -7   34.21    1.43
   1   9  -7   36.10    1.34
  -1   9  -7   34.77    1.33
   1  -9  -7   32.51    1.31
  -1   9  -7   35.48    1.42
   1   9  -7   30.21    1.28
  -1  -9  -7   28.67    1.26
  -1   9  -7   31.38    1.30
   1   9  -7   35.49    1.41
   1  -9  -7   34.65    1.43
  -1  -9  -7   31.85    1.37
  -1  10   0    2.32    1.37
   1  10   0    3.55    1.47
   1 -10   0    0.35    0.81
  -1 -10   0    0.55    0.86
  -1  10  -1  472.87   14.01
  -1 -10  -1  490.87   13.89
   1 -10  -1  489.65   13.98
   1  10  -1  483.91   14.05
  -1  10   1  458.05   13.76
   1 -10  -1  469.31   13.71
  -1 -10   1  474.07   13.66
   1 -10   1  466.12   13.53
   1  10   1  474.58   13.85
  -1 -10  -1  475.58   13.78
  -1  10  -2  388.19   11.16
   1  10  -2  389.14   11.16
  -1  10  -2  394.83   11.92
  -1 -10  -2  408.60   11.74
   1  10  -2  407.78   11.95
   1 -10  -2  390.62   11.79
  -1 -10  -2  381.06   11.67
   1 -10  -2  411.67   11.68
  -1 -10   2  385.99   11.43
   1  10   2  393.29   11.53
  -1  10  -3   15.12    1.16
   1 -10  -3   15.16    1.63
  -1 -10  -3   16.27    1.54
  -1  10  -3   13.09    1.94
   1  10  -3   15.60    1.99
  -1 -10  -3   14.16    1.62
   1  10  -3   13.95    1.12
   1 -10  -3   16.34    1.58
  -1  10  -4   53.93    2.12
   1  10  -4   48.95    2.11
  -1 -10  -4   49.30    2.68
   1 -10  -4   51.65    2.78
   1  10  -5   11.95    1.35
  -1  10  -5   12.36    1.33
  -1  10  -5   15.44    1.32
   1  10  -5   15.16    1.34
  -1  10  -5   13.63    1.16
   1  10  -5   14.57    1.17
   1  10  -5   13.88    1.24
  -1  10  -5   12.41    1.22
  -1  10  -5   12.20    1.36
  -1  10  -5   13.63    1.26
   1  10  -5   10.95    1.31
   1  10  -5   15.62    1.26
   1  10  -5   12.92    0.98
  -1  10  -5   14.51    1.09
  -1  10  -6    2.71    0.77
   1  10  -6    1.61    0.77
  -1  10  -6    2.36    1.15
   1  10  -6    3.52    1.14
  -1  10  -6    0.90    0.98
   1  10  -6    3.35    1.00
  -1  10  -6    4.18    1.14
  -1  10  -6    1.86    1.05
   1  10  -6    1.98    1.04
   1  10  -6    2.23    1.13
  -1  10  -6    1.44    0.71
   1  10  -6    1.06    0.65
   1  10   6    0.79    2.03
  -1  10  -7    1.09    0.81
   1  10  -7   -0.01    0.81
  -1  10  -7    1.01    0.69
   1  10  -7    0.07    0.70
   1  10  -7    0.48    0.82
  -1  10  -7    0.01    0.79
   1 -10  -7    0.20    0.72
  -1 -10  -7   -0.30    0.75
  -1  11   0    1.35    1.34
   1  11   0    1.51    1.30
   1 -11   0    2.56    0.78
  -1 -11   0    0.83    0.89
   1  11   1 1212.86   34.46
  -1  11  -1 1222.41   34.67
  -1 -11  -1 1225.99   34.51
  -1  11   1 1180.20   34.40
   1  11  -1 1240.57   34.67
   1 -11  -1 1259.38   34.60
  -1 -11  -1 1217.59   34.37
   1 -11  -1 1183.20   34.29
  -1 -11   1 1232.73   34.22
  -1  11  -2  425.82   12.15
   1  11  -2  436.92   12.16
   1 -11  -2  424.09   12.68
  -1 -11  -2  418.07   12.74
   1  11  -2  408.29   13.02
   1 -11  -2  439.86   12.88
  -1  11  -2  449.74   13.05
   1  11   2  413.87   12.57
  -1 -11  -2  434.46   12.78
   1  11  -3   10.00    1.06
  -1  11  -3   10.75    1.14
  -1 -11  -3    8.78    1.52
   1 -11  -3    9.16    1.53
   1 -11  -3    7.92    1.48
  -1  11  -3    7.87    1.90
   1  11  -3    8.06    1.81
  -1 -11  -3    8.04    1.43
  -1  11  -4   19.79    1.22
   1  11  -4   19.12    1.27
  -1  11  -4   19.71    1.31
   1  11  -4   20.08    1.52
  -1  11  -4   19.41    1.53
   1  11  -4   18.15    1.37
  -1  11  -4   18.15    1.34
   1  11  -4   17.69    1.33
  -1  11  -4   18.67    1.37
   1  11  -4   15.73    1.30
  -1  11  -4   16.79    1.34
   1  11  -4   16.97    1.25
  -1  11  -4   17.76    1.24
   1  11  -4   17.81    1.30
  -1  11  -4   19.44    1.29
   1  11  -4   17.10    1.27
  -1  11  -4   15.97    1.30
   1  11  -5  101.97    3.31
  -1  11  -5  104.04    3.35
  -1  11  -5  107.70    3.32
   1  11  -5  105.12    3.28
   1  11  -5  109.61    3.45
  -1  11  -5  105.67    3.43
   1  11  -5  104.09    3.34
  -1  11  -5  102.55    3.38
   1  11  -5  101.52    3.29
  -1  11  -5  103.44    3.27
  -1  11  -5  103.40    3.29
   1  11  -5  101.87    3.30
  -1  11  -5  105.08    3.23
   1  11  -5  102.98    3.17
  -1  11  -6    5.61    0.75
   1  11  -6    4.99    0.81
  -1  11  -6    6.05    1.15
   1  11  -6    5.23    1.07
  -1  11  -6    6.11    1.04
   1  11  -6    6.60    1.03
  -1  11  -6    6.33    1.04
  -1  11  -6    7.45    1.05
   1  11  -6    4.38    1.02
   1  11  -6    5.77    1.06
  -1  11  -6    5.47    0.73
   1  11  -6    4.62    0.67
   1  12   0    3.09    1.45
  -1  12   0    3.04    1.43
  -1 -12   0    3.22    0.96
   1 -12  -1  204.69    6.57
  -1 -12  -1  197.24    6.43
   1  12  -1  196.62    6.70
   1  12   1  191.65    6.40
  -1  12   1  190.16    6.32
  -1  12  -1  207.26    6.67
  -1 -12  -1  197.53    6.26
   1 -12  -1  194.11    6.18
   1  12  -2  344.38    9.80
  -1  12  -2  341.71    9.80
   1 -12  -2  337.70   10.58
  -1  12  -2  335.53   10.78
   1  12  -2  342.19   10.76
  -1 -12  -2  340.06   10.47
  -1 -12  -2  348.42   10.46
   1 -12  -2  348.72   10.39
  -1  12  -3   48.88    1.94
   1  12  -3   51.66    1.93
  -1 -12  -3   51.57    2.63
   1 -12  -3   45.64    2.47
   1 -12  -3   49.92    2.60
  -1 -12  -3   44.37    2.43
  -1  12  -3   45.65    3.00
   1  12  -3   47.13    3.00
  -1  12  -4   28.97    1.45
   1  12  -4   28.39    1.46
  -1  12  -4   32.97    1.50
   1  12  -4   32.15    1.51
   1  12  -4   33.14    1.74
  -1  12  -4   31.31    1.74
  -1  12  -4   30.32    1.60
   1  12  -4   31.43    1.55
   1  12  -4   30.79    1.63
  -1  12  -4   30.35    1.63
  -1  12  -4   30.31    1.59
   1  12  -4   29.98    1.62
  -1  12  -4   32.52    1.47
   1  12  -4   30.33    1.47
  -1  12  -4   30.63    1.57
   1  12  -4   30.20    1.56
   1  12  -4   30.37    1.55
  -1  12  -4   31.55    1.56
  -1  12  -5   34.16    1.65
  -1  12  -5   34.50    1.58
   1  12  -5   39.99    1.60
   1  12  -5   36.18    1.65
  -1  12  -5   35.39    1.65
   1  12  -5   36.08    1.70
  -1  12  -5   37.29    1.57
   1  12  -5   36.50    1.70
  -1  12  -5   37.60    1.76
   1  12  -5   34.72    1.62
  -1  12  -5   39.18    1.57
   1  12  -5   36.28    1.60
   1  12  -5   37.22    1.47
  -1  12  -5   34.18    1.50
  -1  12  -6   56.97    1.97
   1  12  -6   60.03    1.95
  -1  12  -6   48.59    1.78
   1  12  -6   51.44    1.79
  -1  12  -6   57.69    1.90
   1  12  -6   61.16    1.90
   1  12  -6   57.21    1.93
  -1  12  -6   57.17    1.93
   1  12  -6   54.67    1.91
  -1  12  -6   56.91    1.94
  -1  12  -6   45.92    1.74
  -1  13   0    0.77    1.43
   1  13   0    2.33    1.56
  -1 -13  -1   31.85    1.82
   1 -13  -1   26.49    1.99
  -1  13   1   27.11    1.88
  -1 -13  -1   29.12    1.97
   1  13   1   30.18    1.99
   1  13  -1   31.78    2.37
  -1  13  -1   28.12    2.23
  -1 -13  -2   59.70    2.66
   1 -13  -2   57.17    2.59
   1 -13  -2   58.60    2.83
  -1  13  -2   56.49    3.08
   1  13  -2   55.02    3.13
  -1 -13  -2   56.04    2.70
  -1  13  -3   19.25    1.41
   1  13  -3   17.80    1.11
  -1  13  -3   18.19    1.06
   1  13  -3   19.52    1.40
   1  13  -3   15.77    1.60
  -1  13  -3   15.31    1.65
  -1  13  -3   16.75    1.13
   1  13  -3   17.15    1.39
  -1  13  -3   13.81    1.40
   1  13  -3   15.21    1.09
   1  13  -3   15.81    1.27
   1  13  -3   16.35    1.34
  -1  13  -3   14.32    1.34
  -1  13  -3   16.07    1.36
  -1  13  -3   17.63    1.11
   1  13  -3   14.81    1.13
   1  13  -3   15.66    1.50
  -1  13  -3   15.94    1.43
   1  13  -4    1.11    0.95
  -1  13  -4    1.05    0.99
  -1  13  -4    0.98    0.97
   1  13  -4    0.49    0.95
  -1  13  -4    0.92    1.00
   1  13  -4    1.39    0.97
  -1  13  -4    2.63    1.31
  -1  13   4   -0.98    3.02
   1  13  -4    1.44    1.32
   1  13  -4    1.20    1.06
  -1  13  -4    1.13    1.11
   1  13  -4    1.22    1.11
  -1  13  -4    0.74    1.09
   1  13  -4    1.32    1.08
  -1  13  -4    0.48    1.17
   1  13  -4    0.65    0.93
  -1  13  -4    0.24    0.93
  -1  13  -4    0.22    1.05
   1  13  -4    0.48    1.05
  -1  13  -5   47.60    1.96
  -1  13  -5   47.68    1.89
   1  13  -5   46.15    1.89
   1  13  -5   45.66    1.86
   1  13  -5   45.02    1.83
  -1  13  -5   47.45    1.84
  -1  13  -5   43.58    1.76
   1  13  -5   42.69    1.73
   1  13  -5   45.95    1.93
   1  13  -5   47.50    1.81
  -1  13  -5   46.38    1.84
  -1  13  -5   45.56    1.90
   1  13  -6    0.77    0.77
  -1  13  -6    2.43    0.81
   1  13  -6    1.29    0.70
  -1  13  -6    2.07    0.72
  -1  13  -6    1.85    0.83
   1  13  -6    1.25    0.76
   1  14   0    0.64    1.51
  -1 -14   0    0.81    1.23
  -1  14   0   -1.64    1.57
   1 -14   0    0.07    1.29
  -1  14  -1    6.71    1.51
   1  14  -1    7.20    1.49
  -1  14   1   -0.24    2.95
  -1 -14  -1    6.78    1.40
   1 -14   1    6.56    1.19
   1  14  -1    6.55    1.32
  -1 -14   1    5.71    1.24
  -1  14  -1    6.41    1.24
   1 -14  -1    4.75    1.33
   1  14   1    5.65    1.08
  -1  14  -1    6.38    1.06
   1  14  -1    5.92    1.03
   1  14  -1    6.59    1.46
  -1  14  -1    7.11    1.47
  -1  14   1    6.05    1.27
   1  14   1    6.90    1.19
  -1 -14  -1    7.52    1.44
  -1  14   1    5.18    1.30
   1 -14  -1    5.72    1.55
   1  14   1    3.61    1.38
  -1  14  -2   13.83    1.47
   1  14  -2   14.27    1.64
  -1  14  -2   14.54    1.64
   1 -14   2   12.79    1.16
  -1 -14  -2   12.00    1.44
   1  14   2   13.66    1.05
  -1  14  -2   14.00    1.41
   1 -14  -2   12.17    1.47
   1  14  -2   13.50    1.41
  -1 -14   2   14.58    1.27
   1  14  -2   12.78    1.21
  -1  14  -2   14.84    1.27
   1  14  -2   13.68    1.11
  -1  14  -2   13.65    1.21
   1  14  -2   14.62    1.51
  -1  14   2   12.45    1.14
  -1  14  -2   11.86    1.46
   1  14   2   13.56    1.13
   1  14  -3   16.71    1.37
  -1  14  -3   14.85    1.40
  -1  14  -3   18.66    1.63
   1  14  -3   16.00    1.66
  -1  14  -3   14.80    1.06
  -1  14  -3   14.45    1.38
   1  14  -3   15.38    1.36
  -1  14  -3   17.64    1.31
   1  14  -3   16.23    1.34
   1  14  -3   17.03    1.24
  -1  14  -3   17.17    1.33
   1  14  -3   14.62    1.06
  -1  14  -3   18.00    1.05
   1  14  -3   14.88    1.43
  -1  14  -3   18.70    1.48
   1  14  -4  157.85    4.71
   1  14  -4  164.60    4.69
  -1  14  -4  165.95    4.80
  -1  14  -4  159.30    4.70
  -1  14  -4  156.81    4.74
  -1  14  -4  168.62    4.90
   1  14  -4  163.15    4.91
   1  14  -4  163.49    4.82
  -1  14  -4  167.85    4.83
  -1  14  -4  171.07    4.84
   1  14  -4  174.14    4.80
   1  14  -4  169.17    4.74
  -1  14  -4  168.84    4.72
   1  14  -4  162.21    4.81
  -1  14  -4  159.03    4.82
   1  14  -4  149.83    4.79
  -1  14  -4  164.13    4.79
   1  14  -5   10.92    0.90
  -1  14  -5   13.62    1.05
  -1  14  -5   11.88    0.91
   1  14  -5   12.69    1.07
  -1  14  -5   10.83    0.91
  -1  14  -5   12.50    1.01
   1  14  -5   12.47    1.01
  -1  14  -5   11.78    1.07
   1  14  -5   10.99    1.04
  -1  14  -5   13.92    0.92
   1  14  -5   12.13    0.91
   1  14  -5   10.55    0.87
   1  15   0    3.32    0.85
  -1  15   0    2.40    0.86
  -1  15   0    3.93    1.15
   1 -15   0    1.42    1.29
  -1 -15   0    0.76    1.31
   1  15   0    2.25    1.19
   1  15   0    4.21    1.33
  -1  15   0    3.13    1.34
   1  15   0    2.31    1.37
  -1  15   0    3.88    2.57
  -1  15   0    0.77    1.33
  -1  15  -1   71.53    2.81
   1  15  -1   75.78    2.84
   1  15   1   75.67    2.63
  -1 -15  -1   75.12    2.77
   1 -15  -1   79.03    2.81
   1 -15   1   79.01    2.65
  -1 -15   1   84.81    2.72
  -1  15  -1   75.83    2.55
   1  15  -1   75.97    2.57
  -1  15  -1   78.23    2.81
   1  15  -1   75.87    2.69
   1  15   1   76.36    2.57
  -1  15   1   77.91    2.65
  -1  15  -1   77.66    2.70
  -1  15  -1   75.08    2.81
  -1  15   1   77.04    2.56
   1  15  -1   72.85    2.80
   1  15   1   81.54    2.69
  -1  15  -2   38.79    1.93
   1  15  -2   39.28    1.91
  -1  15   2    1.80    3.14
  -1  15  -2   39.09    2.03
   1  15   2    2.17    3.16
   1  15  -2   38.94    2.04
   1 -15   2   39.39    1.66
  -1 -15   2   40.66    1.69
  -1 -15  -2   40.49    1.96
  -1  15  -2   36.78    1.72
   1  15  -2   38.04    1.71
   1  15  -2   37.08    1.54
  -1  15  -2   37.68    1.65
   1  15  -2   37.48    1.87
   1  15   2   39.68    1.56
  -1  15  -2   38.53    1.87
   1  15  -2   39.47    1.99
   1  15   2   38.94    1.60
  -1  15  -2   39.68    1.96
  -1  15   2   40.34    1.60
   1  15  -3  156.86    4.55
   1  15   3  141.34    4.41
  -1  15  -3  151.85    4.44
  -1  15  -3  151.82    4.57
  -1  15  -3  151.85    4.67
   1  15  -3  152.11    4.65
  -1  15  -3  151.31    4.46
   1  15  -3  146.43    4.42
  -1  15  -3  156.80    4.51
   1  15  -3  153.05    4.51
  -1  15  -3  147.01    4.32
   1  15  -3  150.33    4.33
  -1  15  -3  154.85    4.54
   1  15  -3  153.36    4.59
   1  15  -3  152.74    4.55
  -1  15  -3  149.49    4.58
   1  15  -4    1.88    0.99
  -1  15  -4    1.77    0.81
   1  15  -4    2.08    0.84
  -1  15  -4    2.55    0.95
   1  15  -4    2.58    1.26
  -1  15   4    0.65    2.63
  -1  15  -4    1.71    0.97
   1  15  -4    2.51    0.98
   1  15  -4    2.31    1.07
  -1  15  -4    2.56    1.10
   1  15  -4    2.67    0.72
  -1  15  -4    1.85    0.99
   1  15  -4    0.67    0.90
  -1  15  -4    1.14    0.76
  -1  15  -4    2.40    0.96
   1  15  -4    2.83    1.00
  -1  15  -5   16.36    0.98
  -1  15  -5   15.56    0.96
   1  15  -5   13.46    0.96
   1  15  -5   17.97    0.99
  -1  15  -5   18.34    1.00
  -1  15   5   14.82    2.19
   1  16   0    1.33    1.28
   1 -16   0    0.62    1.26
   1  16   0    0.69    1.15
  -1  16   0    0.60    1.14
  -1 -16   0   -0.09    1.30
   1  16   0    0.03    0.78
  -1  16   0    0.36    0.85
  -1  16   0    0.46    1.38
  -1  16   0    2.66    1.34
   1  16   0    0.48    1.34
   1  16  -1   28.89    1.81
  -1  16  -1   25.68    1.73
   1 -16   1   28.07    1.51
  -1 -16   1   27.09    1.62
  -1 -16  -1   26.94    1.70
   1 -16  -1   25.88    1.68
  -1  16  -1   27.25    1.34
   1  16  -1   26.84    1.39
  -1  16   1   28.49    1.68
   1  16  -1   28.28    1.74
  -1  16  -1   24.43    1.69
   1  16  -1   25.79    1.61
  -1  16  -1   25.97    1.72
   1  16   1   24.44    1.54
  -1  16   1   26.76    1.37
   1  16   1   29.97    1.41
   1  16  -1   28.84    1.77
  -1  16  -1   25.00    1.58
  -1  16   1   28.23    1.57
  -1  16  -2  273.78    7.80
  -1  16   2  273.14    7.72
  -1  16  -2  266.68    7.58
   1  16  -2  268.85    7.79
  -1  16   2  195.60    8.43
  -1  16  -2  273.30    7.83
   1  16  -2  270.28    7.84
   1  16   2  350.24    8.77
   1 -16   2  259.46    7.63
  -1 -16   2  265.47    7.66
  -1  16  -2  273.37    7.70
   1  16  -2  271.06    7.69
  -1  16  -2  244.67    7.61
  -1  16  -2  266.20    7.75
   1  16  -2  276.33    7.75
  -1  16  -2  267.07    7.80
   1  16  -2  267.36    7.82
   1  16   2  254.88    7.59
   1  16  -3   18.87    1.32
  -1  16  -3   18.42    1.08
   1  16  -3   19.98    1.16
  -1  16  -3   18.77    1.34
  -1  16  -3   20.46    1.35
   1  16  -3   20.54    1.35
  -1  16  -3   17.60    1.61
   1  16  -3   20.77    1.65
   1  16  -3   16.36    1.03
  -1  16  -3   17.18    1.14
   1  16  -3   21.79    1.45
   1  16  -3   20.83    1.35
  -1  16  -3   20.50    1.31
  -1  16  -3   20.63    1.44
   1  16  -4  132.59    3.74
  -1  16  -4  133.17    3.73
  -1  16  -4  129.42    3.79
   1  16  -4  132.59    3.78
  -1  16  -4  118.48    3.71
   1  16  -4  112.98    3.67
   1  16  -4  118.83    3.73
  -1  16  -4  122.25    3.76
  -1  16  -4  115.24    3.73
   1  16  -4  121.86    3.75
  -1 -17   0    2.90    1.26
  -1  17   0    3.52    1.12
   1  17   0    2.76    1.12
   1 -17   0    3.72    1.20
  -1  17   0    2.24    1.37
   1  17   0    0.56    1.33
  -1  17   0    2.38    1.27
   1  17   0    2.32    1.24
   1  17  -1  339.34    8.82
  -1 -17   1  330.55    8.74
  -1 -17  -1  337.50    8.84
   1 -17   1  338.78    8.72
  -1  17  -1  326.92    8.65
   1  17  -1  329.89    8.65
   1  17   1  339.72    8.81
  -1  17   1  326.68    8.79
   1  17  -1  330.84    8.83
  -1  17  -1  347.41    8.84
   1  17   1  319.85    8.67
   1  17  -1  339.66    8.83
  -1  17   1  326.91    8.71
   1  17  -1  347.93    8.77
  -1  17  -1  356.05    8.76
  -1  17   1  316.46    8.64
   1  17   1  330.09    8.72
  -1  17  -1  340.98    8.83
   1  17  -2   20.56    1.60
  -1 -17   2   19.23    1.11
  -1  17  -2   21.33    1.20
   1  17  -2   20.19    1.16
   1  17  -2   20.17    1.43
  -1  17   2   18.22    1.25
  -1  17  -2   21.01    1.44
   1  17   2   19.58    1.30
   1  17  -2   20.24    1.31
  -1  17  -2   21.31    1.37
  -1  17  -2   21.37    1.45
   1  17  -2   19.47    1.46
  -1  17  -3    2.28    0.95
   1  17  -3    0.66    0.92
   1  17  -3    2.39    0.95
   1  17  -3    2.28    0.70
  -1  17  -3    1.95    0.65
  -1  17  -3    1.17    0.98
  -1  17  -3    2.98    0.88
   1  17  -3    2.42    0.96
   1  17  -3    1.36    1.07
  -1  17  -3    1.29    1.09
  -1  17  -4    2.46    0.73
  -1  17   4   -0.47    2.00
   1  18   0    1.72    0.96
  -1  18   0    1.85    0.89
  -1 -18   0    1.51    1.11
  -1  18   0    2.22    1.19
   1  18   0    1.54    1.17
  -1  18   0    1.97    1.06
   1  18   0    0.50    1.12
   1  18   1    1.19    2.04
  -1 -18   1    0.72    0.88
   1  18   1    0.62    0.77
  -1  18  -1    0.23    1.01
  -1  18   1   -0.65    0.72
   1  18  -1    1.37    1.02
   1  18  -1    0.16    0.70
  -1  18  -1    1.17    0.73
  -1  18  -1    0.79    1.21
   1  18   1    1.54    1.10
   1  18  -1    0.84    1.16
  -1  18   1    0.23    1.05
  -1  18  -1    0.32    1.14
   1  18   1   -0.32    0.88
  -1  18   1    0.07    0.86
   1  18  -1   -0.07    1.15
   1  18  -2    3.08    0.99
  -1  18  -2    2.13    0.92
  -1  18  -2    3.24    0.78
   1  18  -2    3.05    0.81
  -1  18  -2    1.73    1.05
   1  18  -2    2.93    1.04
  -1  18   2    2.32    0.86
   1  18   2    2.89    0.89
  -1  18  -2    4.70    1.09
   1  18  -2    2.35    1.08
   1  18  -3    5.12    0.79
  -1  18  -3    4.10    0.76
  -1  18   3    0.75    2.04
   1  18   3    0.69    2.05
   1  18  -3    5.32    0.85
  -1  18  -3    6.02    0.83
   1  18  -3    5.96    0.88
  -1  18  -3    5.27    0.88
  -1  19   0    1.18    0.74
   1  19   0    2.11    0.74
   1  19   0    1.17    1.04
  -1  19   0    1.47    1.00
   1  19   0    1.33    0.89
  -1  19   0    2.74    0.88
  -1  19   1  134.47    4.04
   1  19  -1  132.30    4.09
   1  19   1  135.51    4.06
  -1  19  -1  135.31    4.10
   1  19  -1  139.13    4.07
  -1  19  -1  137.53    4.07
  -1  19  -1  136.06    4.02
   1  19  -1  134.09    4.02
  -1  19  -2    1.39    0.89
   1  19  -2    2.74    0.88
  -1  19  -2    1.38    0.76
   1  19  -2    0.34    0.78
   2   0   0 4809.19  130.58
   2   0   0 4602.87  130.65
   2   0  -1 1396.80   38.22
   2   0  -1 1323.46   38.15
   2   0   1 1430.23   37.99
   2   0   1 1325.37   38.26
   2   0   1 1292.33   38.27
  -2   0   2 2904.48   78.87
   2   0   2 2820.52   79.65
   2   0   2 2827.35   79.61
   2   0  -2 2793.26   78.97
   2   0  -2 2765.64   79.38
   2   0   2 2887.93   79.51
   2   0  -3  741.72   21.66
  -2   0  -3  777.14   21.61
  -2   0   3  757.10   21.74
   2   0   3  805.67   22.64
  -2   0  -4  166.41    5.55
   2   0  -4  175.95    5.23
   2   0  -5   26.17    1.31
  -2   0  -5   27.33    1.30
   2   0  -6  105.84    3.32
  -2   0  -6  104.27    3.27
   2   0  -6  109.90    3.35
  -2   0  -6  105.38    3.34
   2   0  -6  104.01    3.43
   2   0  -6  103.71    3.28
  -2   0  -6  102.43    3.40
  -2   0  -6  104.75    3.28
   2   0  -6  105.26    3.45
  -2   0  -6  100.56    3.39
   2   0  -7    5.68    0.97
  -2   0  -7    4.27    0.85
   2   0  -7    4.64    1.16
  -2   0  -7    4.43    1.06
   2   0  -7    4.57    1.12
  -2   0  -7    4.79    1.11
   2   0  -7    4.97    0.82
  -2   0  -7    5.53    0.81
   2   0  -8   14.61    1.02
  -2   0  -8   13.37    0.95
   2  -1   0 3726.59   98.34
  -2   1   0 3802.42   98.34
  -2  -1   0 3852.84   98.36
   2   1   0 3681.81   98.46
  -2  -1  -1  482.59   13.92
   2   1   1  485.90   13.96
   2  -1   1  522.36   14.01
  -2   1  -1  464.96   14.20
  -2  -1   1  540.95   14.20
   2   1  -1  474.07   14.22
   2   1   1  452.33   14.26
   2   1  -1  519.04   13.77
   2  -1   1  470.86   14.20
   2   1   1  512.06   14.29
   2  -1   1  488.86   14.32
  -2  -1  -1  457.05   14.22
   2   1  -1  530.61   14.31
   2  -1  -1  460.69   13.84
   2  -1  -2    9.04    1.07
   2  -1   2    9.33    1.23
   2   1  -2   11.37    1.52
   2  -1  -2    7.51    0.86
   2   1   2   10.01    1.25
   2  -1   2   11.16    1.76
   2   1   2    9.22    1.75
  -2  -1   2    9.52    1.14
   2  -1   3    6.53    1.35
  -2   1   3    6.24    0.96
   2   1   3    6.21    1.47
  -2  -1  -3    6.72    1.14
  -2   1  -3    4.82    1.07
   2  -1  -3    7.47    1.24
   2  -1  -4   34.08    1.48
   2   1  -4   33.20    1.56
  -2  -1  -4   38.89    2.00
  -2   1  -4   34.19    1.86
   2  -1  -4   34.86    1.95
   2   1  -5   26.05    1.30
  -2  -1  -5   24.74    1.20
   2  -1  -5   24.56    1.19
  -2   1  -5   27.15    1.32
  -2  -1  -5   23.19    1.89
   2   1  -6    6.83    1.01
  -2   1  -6    7.44    1.02
  -2  -1  -6    4.34    0.92
   2  -1  -6    5.48    0.92
  -2   1  -6    5.35    0.97
   2   1  -6    6.16    0.85
  -2  -1  -6    5.25    0.91
   2   1  -6    4.80    1.08
   2  -1  -6    5.39    1.01
  -2   1  -6    5.94    0.88
   2  -1  -6    8.16    0.86
  -2   1  -6    6.90    0.98
   2   1  -6    5.54    1.02
  -2   1  -6    5.52    1.13
  -2  -1  -6    4.98    1.15
   2  -1  -6    4.99    1.21
   2   1  -6    5.05    1.24
   2   1  -6    5.66    1.13
  -2  -1  -6    3.87    1.08
   2  -1  -6    4.94    1.23
  -2   1  -6    5.67    1.16
  -2  -1  -7    2.75    0.76
   2   1  -7    2.46    0.95
  -2   1  -7    2.95    0.86
   2  -1  -7    3.42    0.89
  -2   1  -7    1.99    0.83
   2   1  -7    2.25    0.90
  -2  -1  -7    3.68    1.10
  -2   1  -7    2.14    1.13
   2  -1  -7    1.46    1.17
   2  -1  -7    2.63    1.12
   2   1  -7    2.27    1.17
  -2  -1  -7    2.28    1.09
   2   1  -7    2.26    1.12
  -2   1  -7    3.68    1.12
   2   1  -8    3.07    0.84
  -2   1  -8    3.14    0.79
  -2  -1  -8    2.65    0.77
   2  -1  -8    4.50    0.86
   2   2   0   13.74    1.36
   2   2   0   15.09    1.08
  -2   2   0   12.70    0.71
   2  -2   0   15.83    1.03
  -2  -2   0   14.09    1.13
  -2   2  -1   51.42    2.30
  -2  -2  -1   40.96    2.29
   2  -2   1   50.86    2.22
   2   2  -1   44.55    2.30
   2   2   1   53.33    2.32
  -2  -2   1   46.67    2.34
  -2  -2  -1   44.87    2.03
  -2   2  -1   56.57    2.44
   2  -2   1   48.11    1.61
   2  -2   1   51.39    2.44
   2   2   1   45.76    2.30
   2  -2   2   11.69    1.39
   2  -2   2   10.58    1.69
   2   2   2   11.93    1.20
  -2  -2   2   12.32    1.36
  -2  -2  -2    9.87    0.70
   2  -2   3    9.88    1.28
   2   2  -3    6.56    0.89
   2  -2   3    7.47    1.39
  -2  -2   3    6.93    1.01
   2   2  -3    8.19    1.01
   2  -2   3    6.67    0.57
   2   2   3    7.14    1.36
  -2   2  -3    7.40    1.06
  -2  -2  -3    9.55    1.24
   2  -2  -3    7.41    1.25
   2   2  -4   42.92    1.84
   2  -2  -4   43.07    1.72
   2  -2  -4   41.87    2.25
  -2   2  -5   33.92    1.53
   2  -2  -5   33.43    1.34
   2   2  -5   32.37    1.55
  -2  -2  -5   29.49    2.14
  -2  -2  -6   88.72    2.92
   2  -2  -6   86.03    2.91
  -2   2  -6   79.69    2.85
   2   2  -6   82.87    2.89
  -2   2  -6   89.86    2.93
   2   2  -6   88.19    2.92
  -2  -2  -6   86.32    2.70
   2   2  -6   84.30    2.84
  -2   2  -6   85.65    2.81
   2  -2  -6   84.47    2.76
  -2   2  -6   84.07    2.74
   2   2  -6   84.85    2.72
  -2   2  -6   80.34    2.70
   2   2  -6   86.41    2.84
  -2  -2  -6   84.86    2.89
   2   2  -6   86.84    2.93
  -2   2  -6   87.17    2.91
  -2   2  -6   83.45    2.84
  -2   2  -7    3.27    0.92
   2   2  -7    3.24    0.68
   2  -2  -7    2.02    0.80
  -2   2  -7    1.93    0.77
   2   2  -7    1.77    0.98
   2   2  -7    2.18    0.96
  -2   2  -7    1.30    0.95
   2  -2  -7    2.04    1.09
  -2  -2  -7    1.57    1.05
  -2  -2  -7    1.70    1.00
  -2   2  -7    1.75    1.10
   2  -2  -7    1.42    1.11
   2   2  -7    0.85    1.13
   2  -2  -8    3.20    0.80
   2   2  -8    2.92    0.86
   2   3   0   23.40    1.53
   2  -3   0   30.12    1.32
  -2   3   0   27.92    1.52
  -2  -3   0   30.50    2.12
  -2  -3   0   24.25    1.57
   2  -3   0   33.18    1.60
  -2   3   0   27.90    1.35
  -2  -3   0   30.83    1.84
   2   3  -1  140.85    5.11
  -2   3  -1  143.61    5.00
  -2  -3  -1  142.17    4.92
   2  -3   1  141.97    4.99
   2   3   1  146.59    5.00
  -2  -3   1  153.16    5.18
  -2  -3  -1  139.48    4.94
   2  -3   2  586.35   16.86
  -2  -3   2  602.13   17.53
   2  -3  -2  595.34   16.71
  -2  -3  -2  581.28   16.96
   2   3   2  621.51   17.95
   2   3  -2  592.61   17.00
  -2  -3  -2  591.46   16.65
   2  -3  -2  570.13   16.65
   2   3  -3  287.51    8.39
   2   3  -3  292.91    8.45
   2   3   3  312.21    9.05
   2  -3  -3  294.34    8.31
   2  -3   3  303.44    8.93
   2  -3   3  291.89    9.14
   2  -3  -3  288.09    8.60
  -2  -3   3  315.77    9.17
  -2  -3  -3  289.56    8.53
   2  -3  -3  286.51    8.54
   2  -3  -4  116.02    3.74
   2  -3  -4  113.52    4.23
  -2   3  -5   76.23    2.61
   2   3  -5   72.93    2.59
  -2  -3  -5   75.90    3.29
   2  -3  -5   70.18    3.27
   2  -3  -6   37.92    1.83
   2   3  -6   39.71    1.89
  -2   3  -6   41.47    1.82
  -2   3  -6   47.02    1.84
   2   3  -6   46.21    1.87
  -2   3  -6   41.01    1.74
   2   3  -6   41.63    1.77
   2  -3  -6   39.68    1.62
   2   3  -6   40.62    1.65
  -2   3  -6   45.63    1.67
  -2  -3  -6   43.32    1.80
   2   3  -6   37.81    1.76
   2   3  -6   38.05    1.59
  -2   3  -6   39.27    1.81
  -2   3  -6   39.94    1.66
  -2   3  -6   39.79    1.78
   2   3  -6   37.07    1.87
   2   3  -7    5.04    0.77
   2   3  -7    3.98    1.04
  -2   3  -7    5.50    1.01
   2  -3  -7    4.65    0.78
  -2   3  -7    4.48    0.87
   2   3  -7    4.36    1.03
  -2   3  -7    4.20    1.06
   2   3  -7    2.74    1.16
   2  -3  -7    3.51    1.11
   2  -3  -7    2.70    1.09
  -2  -3  -7    2.74    1.10
  -2   3  -7    3.83    1.15
  -2  -3  -7    3.84    1.06
   2  -3  -8   13.69    0.93
   2  -4   0  177.31    5.42
  -2   4   0  182.11    5.61
  -2  -4   0  160.98    5.77
   2  -4   0  180.05    5.61
  -2   4   0  172.64    5.44
  -2  -4   0  164.20    5.59
  -2  -4   0  164.99    6.21
   2   4   0  173.28    5.59
  -2   4   1  106.62    3.94
   2   4   1  101.00    4.05
  -2  -4   1   93.58    4.25
   2   4   1   95.51    3.98
   2  -4   1  102.23    4.17
  -2  -4  -1  102.84    4.16
  -2  -4   1  100.51    3.49
   2   4  -2   16.70    1.35
  -2   4  -2   17.51    1.44
  -2  -4  -2   17.47    1.59
   2  -4  -2   18.80    1.34
  -2  -4   2   17.64    1.99
   2  -4   2   15.72    0.84
   2  -4  -2   14.44    1.21
  -2  -4  -2   15.64    1.27
   2  -4  -3   43.78    1.93
   2  -4   3   47.99    2.67
   2  -4  -3   43.35    1.75
   2  -4  -3   41.67    2.00
   2  -4  -3   43.64    2.10
   2   4  -3   41.81    1.99
   2   4   3   44.42    2.04
  -2  -4   3   44.19    2.71
   2  -4   3   41.33    2.09
   2  -4  -3   46.05    2.01
  -2  -4  -3   43.79    2.00
  -2   4  -4   84.67    2.76
   2   4  -4   82.90    2.74
   2  -4  -4   81.23    2.81
  -2  -4  -4   86.77    3.25
   2  -4  -4   80.42    3.29
   2   4  -5   93.81    3.09
  -2   4  -5   88.89    3.08
   2  -4  -5   87.64    3.83
  -2  -4  -5   92.05    3.74
   2   4  -6   54.88    2.25
  -2   4  -6   57.05    2.28
  -2   4  -6   59.58    2.27
   2   4  -6   61.22    2.28
  -2   4  -6   57.34    2.17
   2  -4  -6   56.95    1.98
   2   4  -6   52.75    2.15
   2   4  -6   57.14    2.05
  -2   4  -6   56.92    2.08
   2   4  -6   58.39    2.04
   2   4  -6   57.39    2.21
  -2   4  -6   56.40    2.05
  -2   4  -6   53.96    2.18
  -2   4  -7    4.15    0.87
   2   4  -7    2.78    1.04
   2   4  -7    3.51    0.78
  -2   4  -7    4.14    0.98
  -2   4  -7    3.95    0.98
   2   4  -7    3.20    1.01
   2  -4  -7    3.24    1.08
  -2   4  -7    2.99    1.15
   2  -4  -7    1.94    1.07
   2   4  -7    4.81    1.18
  -2  -4  -7    2.43    0.98
  -2  -4  -7    2.75    1.04
   2  -4  -8    2.66    0.73
  -2   5   0 1018.19   29.31
  -2  -5   0 1016.36   30.42
   2   5   0 1023.63   29.86
   2  -5   0 1026.10   29.50
   2  -5   0 1127.68   29.77
   2   5   0 1034.68   29.62
  -2   5   0 1033.98   29.68
  -2  -5  -1  671.78   20.25
   2  -5   1  693.44   19.34
  -2  -5   1  697.60   20.58
  -2   5  -1  652.80   19.03
  -2  -5   1  687.05   19.36
  -2   5   1  690.18   19.87
   2   5   1  683.50   20.03
  -2  -5  -1  675.86   19.01
   2   5  -1  657.19   19.03
  -2  -5   2  102.55    4.65
   2  -5  -2   96.60    3.36
   2   5  -2   96.47    3.32
  -2  -5  -2   96.81    3.18
  -2   5  -2  103.15    3.38
  -2  -5  -2   96.51    4.12
   2  -5  -2   90.02    3.23
  -2  -5  -2   93.53    3.23
   2  -5   3  534.30   15.69
   2  -5  -3  516.92   14.87
   2  -5  -3  515.58   14.01
   2  -5   3  426.17   13.85
  -2  -5  -3  522.20   14.20
   2   5   3  448.16   13.91
  -2  -5  -3  525.79   14.44
   2   5  -3  520.49   14.22
   2  -5  -3  513.79   14.30
   2  -5  -3  506.52   14.24
  -2  -5  -3  516.52   14.23
   2   5  -4   88.07    3.00
  -2   5  -4   90.51    2.99
   2  -5  -4   93.17    3.08
   2  -5  -4   90.37    3.54
  -2  -5  -4  100.55    3.62
  -2   5  -5  131.21    4.18
   2   5  -5  135.43    4.20
   2  -5  -5  126.90    4.87
  -2  -5  -5  125.84    4.89
   2   5  -6   29.66    1.67
  -2   5  -6   27.58    1.62
   2   5  -6   31.68    1.67
  -2   5  -6   32.60    1.66
  -2   5  -6   29.96    1.56
   2   5  -6   28.26    1.54
  -2   5  -6   29.15    1.49
   2   5  -6   29.83    1.46
   2   5  -6   28.51    1.39
   2   5  -6   29.16    1.59
  -2   5  -6   28.54    1.45
  -2   5  -6   28.77    1.59
   2   5  -7   16.15    1.02
  -2   5  -7   16.00    1.04
  -2   5  -7   13.90    1.13
   2   5  -7   13.65    1.18
  -2   5  -7   14.15    1.17
   2   5  -7   12.71    1.19
   2   5  -7   12.32    0.86
   2  -5  -7   15.16    1.23
   2  -5  -7   13.68    1.22
  -2  -5  -7   14.58    1.18
   2   5  -7   14.32    1.27
  -2  -5  -7   13.59    1.11
   2   6   0  221.86    7.15
  -2   6   0  229.09    7.27
   2  -6   0  221.29    7.08
  -2   6   0  215.40    6.81
  -2  -6   0  214.95    6.52
   2  -6  -1   17.91    1.37
   2  -6   1   21.61    1.50
  -2   6  -1   21.66    1.49
  -2  -6   1   21.19    1.45
  -2  -6  -1   17.60    2.29
   2   6   1   20.54    2.12
   2   6   1   19.34    1.60
  -2  -6  -1   18.97    1.26
   2   6  -1   19.13    1.49
  -2  -6   2  302.70    9.42
  -2  -6  -2  336.41   10.65
   2   6  -2  315.09    9.27
   2   6   2  316.41    9.32
   2  -6  -2  312.57    9.27
  -2  -6  -2  321.30    9.16
  -2   6  -2  308.32    9.29
  -2  -6  -2  299.97    9.19
   2  -6  -2  309.73    9.15
   2   6  -3  413.97   12.22
   2  -6  -3  406.88   13.12
  -2  -6  -3  418.98   12.14
  -2   6  -3  420.00   12.27
  -2  -6  -3  423.25   12.81
   2  -6  -3  415.05   12.26
   2  -6  -3  406.03   12.15
  -2  -6  -3  408.59   12.17
   2   6  -4  149.09    4.66
  -2   6  -4  148.53    4.65
  -2  -6  -4  155.57    5.22
   2  -6  -4  155.51    5.29
   2  -6  -4  156.89    4.80
  -2  -6  -5    2.33    1.58
   2   6  -5    3.47    1.15
  -2   6  -5    1.10    1.13
   2  -6  -5    2.20    1.60
  -2   6  -6  135.90    4.35
   2   6  -6  136.12    4.35
  -2   6  -6  141.50    4.40
   2   6  -6  148.41    4.43
   2   6  -6  141.83    4.29
  -2   6  -6  137.60    4.28
  -2   6  -6  134.43    4.22
   2   6  -6  137.09    4.22
   2   6  -6  137.39    4.30
   2   6  -6  134.12    4.21
  -2   6  -6  139.29    4.31
  -2   6  -6  135.66    4.23
  -2   6  -7    5.70    0.92
  -2   6  -7    4.37    0.98
   2   6  -7    4.70    0.88
   2   6  -7    4.14    1.04
  -2   6  -7    4.38    0.83
   2   6  -7    4.71    0.74
   2   6  -7    4.23    1.07
  -2   6  -7    4.59    1.07
   2  -6  -7    4.95    1.03
   2  -6  -7    4.99    1.06
  -2  -6  -7    4.91    0.87
  -2  -6  -7    5.48    1.06
  -2  -7   0  268.09    7.85
   2   7   0  262.08    7.98
  -2   7   0  266.45    7.93
   2   7   0  269.81    8.65
  -2   7   0  277.54    8.32
  -2  -7  -1  723.43   20.84
   2   7  -1  736.47   20.97
   2  -7  -1  730.73   20.76
  -2  -7   1  730.18   20.78
   2  -7  -1  761.95   20.96
   2  -7   1  741.81   21.47
  -2   7   1  766.04   22.07
  -2  -7  -1  745.56   20.85
  -2   7  -1  725.78   20.95
   2  -7  -2   78.69    2.86
  -2  -7  -2   83.28    2.96
  -2  -7   2   73.92    2.83
  -2  -7  -2   84.36    2.93
  -2   7  -2   87.76    3.25
   2  -7  -2   82.77    3.04
   2   7  -2   84.27    3.13
   2   7   2   79.18    2.91
  -2  -7  -3   99.98    3.76
   2  -7  -3  104.04    3.74
  -2   7  -3   94.10    3.80
  -2  -7  -3  102.22    3.68
   2   7  -3  107.27    3.80
   2  -7  -3  106.57    3.80
   2   7  -4    6.19    1.11
  -2  -7  -4    5.25    1.35
   2  -7  -4    5.66    1.43
  -2   7  -4    7.09    1.13
   2  -7  -4    4.49    0.95
   2   7  -4    5.45    1.48
   2   7  -5    7.43    1.25
  -2   7  -5    6.80    1.23
  -2  -7  -5    7.09    1.64
   2  -7  -5    7.39    1.72
  -2   7  -6   36.93    1.46
  -2   7  -6   41.75    1.90
   2   7  -6   38.19    1.87
  -2   7  -6   39.35    1.81
   2   7  -6   38.60    1.78
  -2   7  -6   38.81    1.71
   2   7  -6   39.13    1.69
   2   7  -6   35.69    1.65
  -2   7  -6   37.61    1.71
   2   7  -6   37.96    1.78
  -2   7  -6   37.77    1.80
   2   7  -7    1.44    0.98
   2   7  -7    2.51    0.85
  -2   7  -7    1.46    0.83
  -2   7  -7    1.89    0.98
   2   7  -7    1.92    0.73
   2   7  -7    3.53    0.98
  -2   7  -7    2.00    0.80
  -2   7  -7    2.54    1.00
   2  -7  -7    1.14    0.92
  -2  -7  -7    2.80    0.88
   2  -7  -7    1.90    0.98
  -2  -7  -7    0.80    0.80
   2   8   0  518.59   15.23
  -2   8   0  491.21   14.34
  -2   8   0  508.26   14.75
  -2  -8   0  501.02   14.24
   2   8   0  483.95   14.37
  -2  -8  -1    2.44    1.05
  -2   8  -1    2.28    1.25
   2   8  -1    3.57    1.29
   2   8   1    4.48    1.25
  -2   8   1    3.78    1.04
   2  -8  -1    4.86    1.21
  -2  -8   1    3.91    0.96
   2  -8  -1    3.00    0.92
  -2  -8  -1    3.40    1.02
   2  -8  -2   69.02    2.73
  -2   8  -2   69.52    2.95
  -2  -8  -2   69.78    2.66
   2   8  -2   68.44    2.94
   2  -8  -2   67.74    2.64
  -2  -8  -2   65.63    2.72
  -2  -8  -3    5.18    1.16
   2   8  -3    5.50    1.59
   2  -8  -3    4.40    1.31
  -2   8  -3    5.97    1.53
   2  -8  -3    4.83    1.26
  -2  -8  -3    5.39    1.32
  -2   8  -3    5.66    0.96
   2   8  -3    4.24    0.95
   2   8  -4    5.51    1.56
   2  -8  -4    6.23    1.01
   2  -8  -4    6.43    1.48
  -2  -8  -4    8.77    1.59
  -2   8  -4    8.17    1.16
   2   8  -4    6.76    1.11
   2  -8  -4    8.97    1.57
   2   8  -5   95.90    3.21
  -2   8  -5   99.51    3.19
  -2   8  -5   99.31    3.30
   2   8  -5   94.41    3.30
  -2   8  -5   95.39    3.05
  -2   8  -5   96.40    3.21
   2   8  -5   95.89    3.07
   2   8  -5   92.43    3.16
  -2   8  -5   96.61    3.13
   2   8  -5   94.44    3.12
  -2   8  -5   94.39    3.02
  -2   8  -6   75.86    2.51
  -2   8  -6   85.73    2.85
   2   8  -6   79.59    2.84
   2   8  -6   78.12    2.52
   2   8  -6   79.86    2.75
  -2   8  -6   79.15    2.78
  -2   8  -6   82.11    2.68
   2   8  -6   81.78    2.69
  -2   8  -6   79.92    2.76
   2   8  -6   78.18    2.75
   2   8  -6   75.73    2.67
  -2   8  -6   78.95    2.66
   2   8  -7    1.46    0.94
  -2   8  -7    3.14    0.87
  -2   8  -7    2.28    0.98
   2   8  -7    3.67    0.86
  -2   8  -7    1.27    0.81
  -2   8  -7    2.16    0.99
   2   8  -7    2.33    0.77
   2   8  -7    1.98    0.97
  -2  -8  -7    0.68    0.90
  -2  -8  -7    1.22    0.74
   2  -8  -7    1.94    0.86
   2  -8  -7    0.95    0.93
  -2   9   0   11.18    1.29
   2   9   0    9.80    1.42
  -2   9   0    9.80    1.14
  -2  -9   0    9.52    1.13
   2  -9   0    8.83    0.91
   2   9  -1  118.86    4.24
  -2   9  -1  116.15    4.18
   2  -9  -1  116.64    4.13
  -2  -9  -1  118.88    3.99
  -2   9   1  117.78    3.93
  -2  -9   1  119.39    3.88
   2   9   1  118.71    4.05
  -2  -9  -1  119.49    3.98
   2  -9  -1  119.96    3.86
  -2  -9  -2  203.80    6.44
   2  -9  -2  213.65    6.61
   2   9  -2  214.21    6.74
  -2   9  -2  210.55    6.71
  -2  -9   2  200.23    6.31
   2   9   2  209.34    6.38
   2  -9  -2  207.04    6.43
  -2  -9  -2  199.02    6.53
   2   9  -3  139.83    4.30
  -2   9  -3  137.48    4.31
  -2  -9  -3  143.19    4.80
   2   9  -3  140.91    5.01
   2  -9  -3  145.21    4.99
  -2   9  -3  139.13    5.10
   2  -9  -3  151.42    4.90
  -2  -9  -3  135.21    4.90
   2   9  -4  126.04    4.09
  -2   9  -4  134.97    4.12
   2  -9  -4  121.40    4.69
  -2  -9  -4  131.69    4.80
   2  -9  -4  122.07    4.79
   2   9  -4  128.29    4.86
   2   9  -5    0.80    1.20
  -2   9  -5    0.62    1.17
   2   9  -5    0.94    0.97
  -2   9  -5    1.42    0.89
  -2   9  -5    1.05    0.98
   2   9  -5    1.88    0.99
   2   9  -5    0.02    1.16
  -2   9  -5    0.38    1.08
   2   9  -5    0.18    1.09
  -2   9  -5    0.92    1.27
  -2   9  -5    0.70    1.21
   2   9  -5    2.14    1.16
  -2   9  -6   13.30    0.92
   2   9  -6   11.21    1.15
  -2   9  -6   12.02    1.20
  -2   9  -6   13.27    1.23
   2   9  -6   13.61    1.25
  -2   9  -6   12.38    0.92
   2   9  -6   11.94    0.93
   2   9  -6   13.37    1.21
  -2   9  -6   12.39    1.30
   2   9  -6   13.08    1.27
  -2   9  -6   13.16    1.20
   2   9  -6   13.37    1.27
  -2   9  -6   12.45    1.27
   2   9  -7    3.13    0.93
   2   9  -7    2.74    0.76
  -2   9  -7    2.63    0.89
  -2   9  -7    2.83    0.78
   2   9  -7    3.78    0.91
  -2   9  -7    2.49    0.89
  -2   9  -7    2.91    0.73
   2   9  -7    1.18    0.70
  -2  -9  -7    1.92    0.79
   2  -9  -7    3.16    0.78
   2  -9  -7    1.92    0.79
  -2  10   0  356.88   10.82
   2  10   0  365.61   10.89
  -2 -10   0  364.25   10.67
   2 -10   0  364.48   10.50
  -2 -10  -1  164.10    5.29
   2 -10  -1  167.40    5.45
  -2  10   1  162.70    5.20
   2  10  -1  167.92    5.55
  -2  10  -1  160.50    5.49
   2  10   1  156.15    5.32
  -2 -10  -1  167.16    5.27
   2 -10  -1  160.73    5.11
  -2 -10   1  160.94    5.12
  -2  10  -2   25.19    1.22
   2  10  -2   23.08    1.21
  -2 -10  -2   29.75    1.69
   2 -10  -2   25.56    1.87
  -2  10  -2   25.18    2.00
   2  10  -2   26.63    2.13
   2 -10  -2   26.40    1.61
  -2 -10   2   23.99    1.47
  -2 -10  -2   26.63    1.75
   2  10   2   25.73    1.60
   2  10  -3  292.22    8.54
  -2  10  -3  297.79    8.56
   2 -10  -3  298.97    9.17
  -2 -10   3  279.21    8.84
  -2 -10  -3  316.17    9.27
  -2 -10  -3  289.59    9.08
   2  10  -3  299.26    9.38
  -2  10  -3  290.99    9.40
   2 -10  -3  299.14    9.28
   2  10  -4    9.82    1.24
  -2  10  -4   13.40    1.25
   2 -10  -4   11.85    1.67
  -2 -10  -4   11.78    1.70
   2  10  -4   12.25    1.86
   2 -10  -4   12.95    1.71
  -2  10  -5    2.14    1.19
   2  10  -5    4.06    1.19
  -2  10  -5    5.52    1.20
   2  10  -5    2.49    1.05
   2  10  -5    2.53    0.82
  -2  10  -5    2.35    0.94
   2  10  -5    3.87    1.01
  -2  10  -5    3.55    1.01
  -2  10  -5    3.91    1.25
   2  10  -5    1.80    1.16
   2  10  -5    3.04    1.12
  -2  10  -5    4.46    1.14
   2  10  -5    3.35    1.19
  -2  10  -5    2.25    1.15
   2  10  -6    1.41    0.77
  -2  10  -6    1.38    0.77
   2  10  -6    1.91    1.07
  -2  10  -6    0.82    1.06
   2  10  -6    0.94    0.98
  -2  10  -6    0.61    1.05
   2  10  -6    1.27    1.12
   2  10  -6    1.39    1.01
  -2  10  -6    1.25    1.02
  -2  10  -6    0.97    1.18
  -2  10  -6    0.77    0.73
  -2  10  -7   15.00    1.01
   2  10  -7   16.91    1.00
   2  10  -7   17.45    0.90
  -2  10  -7   17.13    0.92
   2  10  -7   15.83    0.97
  -2  10  -7   16.75    0.98
  -2 -10  -7   13.65    0.93
   2 -10  -7   15.07    0.94
  -2  11   0 1959.79   55.03
   2  11   0 1959.30   55.11
  -2 -11   0 1961.80   54.85
   2 -11  -1   37.46    2.10
  -2  11  -1   32.72    2.19
  -2 -11  -1   35.35    1.94
   2  11   1   35.83    2.10
   2  11  -1   34.99    2.33
  -2  11   1   37.00    1.91
  -2 -11   1   36.99    1.77
   2 -11  -1   37.27    1.74
  -2 -11  -1   36.06    1.90
  -2  11  -2  283.48    8.05
   2  11  -2  290.90    8.04
  -2 -11  -2  271.62    8.60
   2  11   2  275.14    8.51
   2 -11  -2  281.07    8.80
   2  11  -2  275.59    8.92
  -2  11  -2  278.48    8.92
   2 -11  -2  265.12    8.52
  -2 -11  -2  276.96    8.66
  -2 -11   2  268.75    8.38
  -2  11  -3  340.91    9.88
   2  11  -3  342.86    9.87
   2 -11  -3  331.31   10.49
  -2 -11  -3  351.94   10.61
  -2 -11  -3  337.45   10.43
   2 -11  -3  347.98   10.67
  -2  11  -3  345.52   10.82
   2  11  -3  348.25   10.84
  -2  11  -4   45.53    1.86
   2  11  -4   45.26    1.85
  -2  11  -4   47.44    1.82
  -2  11  -4   48.52    2.02
   2  11  -4   45.04    2.07
   2  11  -4   44.41    1.94
  -2  11  -4   46.97    1.95
   2  11  -4   43.78    1.88
  -2  11  -4   43.33    1.93
  -2  11  -4   42.24    1.89
   2  11  -4   45.65    1.81
  -2  11  -4   42.67    1.79
   2  11  -4   43.46    1.83
   2  11  -4   46.72    1.86
  -2  11  -4   46.12    1.83
  -2  11  -4   43.34    1.87
  -2  11  -5    9.01    1.21
  -2  11  -5    8.61    1.28
   2  11  -5   10.87    1.18
   2  11  -5    9.68    1.22
  -2  11  -5   11.23    1.05
   2  11  -5    8.18    0.91
   2  11  -5    9.71    1.16
  -2  11  -5    9.59    1.08
   2  11  -5   10.67    1.21
  -2  11  -5    9.50    1.33
   2  11  -5   10.15    1.24
  -2  11  -5    9.16    1.18
   2  11  -5    9.62    1.22
  -2  11  -5   10.80    1.23
  -2  11  -6   86.14    2.52
   2  11  -6   82.31    2.48
  -2  11  -6   72.56    2.29
   2  11  -6   69.49    2.29
  -2  11  -6   83.58    2.45
   2  11  -6   88.02    2.43
  -2  11  -6   80.50    2.45
   2  11  -6   82.82    2.43
   2  11  -6   83.55    2.46
  -2  11  -6   79.43    2.44
  -2  11   6    6.90    2.68
   2  11   6    5.66    2.86
   2  11  -6   65.81    2.19
  -2  11  -6   76.21    2.28
   2  12   0   28.42    2.07
  -2  12   0   26.88    1.94
  -2 -12   0   27.06    1.62
   2  12  -1  206.78    6.93
  -2  12  -1  202.53    6.89
   2  12   1  200.41    6.71
  -2  12   1  199.20    6.58
   2 -12  -1  216.44    6.88
  -2 -12  -1  211.67    6.70
   2 -12  -1  211.41    6.45
  -2 -12   1  207.10    6.44
  -2 -12  -1  209.74    6.60
  -2  12  -2   -0.88    1.57
   2  12   2    0.60    1.11
   2  12  -2    1.41    1.68
  -2 -12  -2    2.62    1.13
   2 -12  -2    0.74    1.35
  -2 -12  -2    0.46    1.25
  -2  12  -2    1.50    0.82
   2  12  -2    2.38    0.77
   2 -12  -2    1.42    1.06
  -2  12  -3  205.17    5.98
   2  12  -3  198.52    5.94
  -2  12  -3  201.64    5.95
  -2  12  -3  204.35    5.97
  -2 -12  -3  198.18    6.69
   2 -12  -3  181.49    6.54
   2  12  -3  204.86    7.08
   2 -12  -3  188.25    6.71
   2  12  -4   32.94    1.56
   2  12  -4   33.58    1.45
  -2  12  -4   33.32    1.55
  -2  12  -4   30.50    1.53
   2  12  -4   31.44    1.85
  -2  12  -4   31.98    1.80
   2  12  -4   31.98    1.64
  -2  12  -4   32.61    1.64
   2  12  -4   30.61    1.62
  -2  12  -4   32.92    1.70
   2  12  -4   30.40    1.63
  -2  12  -4   33.78    1.65
  -2  12  -4   31.96    1.52
   2  12  -4   31.71    1.53
  -2  12  -4   34.06    1.59
  -2  12  -4   32.07    1.63
   2  12  -4   33.48    1.57
   2  12  -4   32.36    1.63
   2  12  -5    4.72    1.04
  -2  12  -5    3.32    1.17
  -2  12  -5    3.63    1.06
   2  12  -5    3.40    1.08
   2  12  -5    3.45    0.83
  -2  12  -5    3.46    0.95
   2  12  -5    3.94    1.10
  -2  12  -5    3.59    1.01
  -2  12  -5    5.05    1.04
   2  12  -5    4.27    1.15
  -2  12  -5    3.71    1.18
   2  12  -5    3.50    1.00
  -2  12  -5    4.30    1.05
   2  12  -5    5.03    1.04
  -2  12  -6   18.26    0.94
   2  12  -6   16.38    0.96
   2  12  -6   19.49    1.15
  -2  12  -6   20.80    1.22
  -2  12  -6   19.47    1.12
   2  12  -6   21.86    1.10
  -2  12  -6   21.28    1.14
   2  12  -6   18.80    1.09
  -2  12  -6   21.90    1.14
   2  12  -6   20.27    1.16
  -2  12  -6   16.44    0.92
  -2 -13   0  145.80    5.03
  -2 -13   0  154.44    5.34
   2  13   0  160.54    5.53
  -2  13   0  160.78    5.44
  -2 -13  -1    3.71    1.19
  -2 -13  -1    4.40    1.28
   2 -13  -1    3.36    1.45
   2  13  -1    2.29    1.63
  -2  13   1    2.96    1.24
   2  13   1    4.41    1.42
  -2  13  -1    3.64    1.76
   2 -13  -2   21.76    1.66
  -2 -13  -2   25.29    1.85
   2 -13  -2   25.81    2.00
  -2  13  -2   28.67    2.37
  -2 -13  -2   26.81    1.82
   2  13  -2   27.94    2.44
  -2  13  -3  241.20    6.75
   2  13  -3  243.15    6.74
   2  13  -3  238.12    6.89
  -2  13  -3  232.23    6.90
   2  13  -3  236.69    6.99
  -2  13  -3  243.51    6.98
  -2 -13  -3  253.68    6.96
   2  13  -3  233.74    6.84
  -2  13  -3  234.47    6.87
   2  13  -3  241.53    6.83
  -2  13  -3  231.68    6.88
   2  13  -3  229.88    6.86
  -2  13  -3  238.67    6.88
  -2  13  -3  228.25    6.74
   2  13  -3  232.59    6.75
  -2  13  -3  244.61    6.92
  -2  13  -3  236.60    6.92
   2  13  -3  236.91    6.93
   2  13  -3  244.48    6.91
  -2  13  -4   13.17    1.15
   2  13  -4   14.01    1.13
  -2  13  -4   12.57    1.16
   2  13  -4   14.12    1.12
   2  13  -4   14.20    1.03
  -2  13  -4   13.55    1.09
  -2  13  -4   14.67    1.44
   2  13  -4   13.36    1.48
   2  13  -4   12.18    1.20
  -2  13  -4   13.47    1.28
   2  13  -4   11.51    1.28
  -2  13  -4   12.71    1.30
  -2  13  -4   13.28    1.31
   2  13  -4   12.90    1.14
  -2  13  -4   13.04    1.10
   2  13  -4   11.77    1.23
  -2  13  -4   13.40    1.24
   2  13  -4   14.43    1.24
  -2  13  -5  181.00    4.85
   2  13  -5  176.89    4.78
  -2  13  -5  164.96    4.79
   2  13  -5  161.17    4.82
  -2  13  -5  169.00    4.79
  -2  13  -5  170.21    4.86
   2  13  -5  162.71    4.81
   2  13   5  135.41    5.66
   2  13  -5  150.33    4.80
   2  13  -5  163.34    4.78
  -2  13  -5  163.71    4.76
  -2  13  -5  155.45    4.76
   2  13  -5  149.32    4.69
   2  13  -6   13.38    0.93
  -2  13  -6   14.51    0.88
  -2  13  -6   12.25    0.98
   2  13  -6   15.95    0.88
  -2  13  -6   14.02    0.93
   2  13  -6   13.39    0.95
  -2 -14   0  235.89    6.95
  -2  14   0  234.53    6.92
   2  14   0  230.22    7.72
   2 -14   0  228.91    7.72
  -2 -14   0  232.82    7.55
  -2  14   0  226.48    7.59
  -2 -14  -1   52.86    2.54
   2  14   1   45.96    2.56
  -2  14  -1   54.46    2.27
   2  14  -1   53.97    2.30
  -2  14  -1   51.08    2.31
   2 -14  -1   54.45    2.20
  -2 -14  -1   49.72    2.19
   2 -14   1   50.08    2.07
  -2 -14   1   54.18    2.16
  -2  14  -1   51.89    2.00
   2  14  -1   56.34    2.00
  -2 -14  -1   49.32    2.39
   2  14  -1   51.19    2.23
   2  14   1   50.09    2.10
   2  14   1   51.34    2.00
  -2  14   1   52.09    1.97
  -2  14   1   53.90    2.06
   2  14  -1   51.52    2.13
  -2  14  -1   53.35    2.14
  -2  14  -1   53.12    2.23
  -2  14  -2  240.75    7.05
   2  14  -2  239.16    7.04
  -2 -14   2  240.65    6.91
   2 -14  -2  248.90    7.03
  -2 -14  -2  252.03    7.05
  -2  14  -2  237.23    6.88
  -2  14  -2  239.70    6.93
   2  14  -2  238.27    6.81
   2  14  -2  242.53    6.91
  -2  14  -2  241.97    7.01
   2  14  -2  232.25    7.02
   2  14   2  248.70    6.84
   2  14   2  243.17    6.83
  -2  14  -2  235.80    6.95
  -2  14   2  246.68    6.84
   2  14  -2  233.68    6.95
  -2  14  -2  238.67    7.02
  -2  14  -3    6.54    0.87
   2  14  -3    5.99    1.25
  -2  14  -3    7.76    1.31
   2  14  -3    6.27    1.54
  -2  14  -3    8.10    1.59
   2  14  -3    7.85    1.27
  -2  14  -3    5.72    1.24
  -2  14  -3    8.24    1.21
   2  14  -3    6.29    1.23
  -2  14  -3    5.95    1.17
   2  14  -3    6.04    1.07
   2  14  -3    6.13    0.88
  -2  14  -3    7.07    0.85
   2  14  -3    6.03    1.32
  -2  14  -3    6.16    1.34
  -2  14  -4   10.60    1.14
  -2  14  -4   12.33    0.97
  -2  14  -4   12.62    1.18
   2  14  -4   12.36    1.04
   2  14  -4   11.05    0.97
   2  14  -4   12.74    1.52
  -2  14  -4   15.91    1.26
   2  14  -4   13.08    1.27
  -2  14  -4   14.13    1.28
   2  14  -4   14.61    1.06
  -2  14  -4   14.47    1.07
   2  14  -4   12.70    1.14
  -2  14  -4   13.02    1.24
   2  14  -4   17.38    1.22
  -2  14  -4   13.11    1.20
   2  14  -4   12.78    1.23
   2  14  -5   33.57    1.32
  -2  14  -5   33.04    1.33
   2  14  -5   34.04    1.49
  -2  14  -5   34.41    1.47
  -2  14   5   24.50    2.58
   2  14  -5   32.66    1.41
  -2  14  -5   32.55    1.45
  -2  14  -5   36.43    1.52
   2  14  -5   32.77    1.43
  -2  14  -5   33.10    1.36
   2  14  -5   35.96    1.35
   2  14  -5   28.93    1.27
  -2  14  -5   29.42    1.34
  -2  15   0  275.04    6.81
   2  15   0  273.89    6.79
  -2 -15   0  264.61    6.82
   2 -15   0  271.24    6.81
   2  15   0  268.95    6.59
  -2  15   0  271.35    6.61
  -2  15   0  263.10    6.85
   2  15   0  268.03    6.74
  -2  15   0  270.27    6.72
   2  15   0  267.72    6.83
  -2  15   0  267.07    6.81
  -2  15  -1    2.18    1.46
   2  15   1    3.70    1.20
  -2  15  -1    3.75    1.47
   2  15  -1    4.10    1.46
  -2  15  -1    3.71    1.23
  -2 -15   1    2.72    1.26
  -2  15   1    2.96    1.01
   2 -15   1    2.74    1.12
  -2 -15  -1    3.77    1.40
   2  15   1    3.08    1.12
   2 -15  -1    6.73    1.41
   2  15  -1    2.73    1.26
  -2  15  -1    2.91    1.06
   2  15  -1    2.29    0.98
  -2  15  -1    2.77    0.95
  -2  15   1    4.10    1.21
   2  15   1    2.94    1.17
   2  15  -1    1.02    1.36
  -2  15  -1    3.05    1.42
  -2  15  -2    0.82    0.87
   2  15  -2    1.58    1.28
  -2  15   2    2.23    1.14
  -2  15  -2    2.43    1.36
   2  15  -2    1.31    1.51
  -2  15  -2    1.86    1.48
   2  15  -2    1.57    1.24
  -2  15  -2    1.11    1.27
  -2 -15   2    2.15    1.09
   2  15   2    1.37    0.90
  -2 -15  -2    2.24    1.37
  -2  15  -2    1.69    1.07
   2  15  -2    1.56    1.08
  -2  15  -2    1.13    1.07
   2  15   2   -0.02    0.95
   2  15  -2    1.95    1.40
  -2  15  -2    1.91    1.40
  -2  15   2    1.33    0.90
  -2  15  -3   13.74    1.35
  -2  15  -3   13.04    1.16
   2  15  -3   12.01    1.33
  -2  15  -3   14.81    1.54
   2  15  -3   15.18    1.58
  -2  15  -3   15.61    1.30
   2  15  -3   13.99    1.31
   2  15  -3   13.03    1.27
  -2  15  -3   14.84    1.27
  -2  15  -3   12.44    0.91
  -2  15  -3   13.79    1.22
   2  15  -3   12.90    1.09
   2  15  -3   14.40    0.93
   2  15  -3   17.50    1.44
  -2  15  -3   13.04    1.40
   2  15  -4   36.52    1.52
  -2  15  -4   37.07    1.59
  -2  15  -4   43.91    1.63
  -2  15  -4   42.33    1.74
  -2  15  -4   41.15    1.68
   2  15  -4   40.63    1.60
   2  15  -4   42.54    1.74
  -2  15   4    2.69    2.88
   2  15  -4   43.18    1.84
   2  15   4    5.09    2.94
   2  15  -4   43.41    1.49
  -2  15  -4   40.15    1.48
  -2  15  -4   41.88    1.69
   2  15  -4   43.11    1.69
   2  15  -4   45.85    1.67
  -2  15  -4   39.31    1.63
   2  15   5    1.46    2.04
   2  15  -5    1.55    0.77
  -2  15  -5    2.08    0.79
  -2  15  -5    1.14    0.81
  -2  15  -5    1.81    0.82
   2  15  -5    2.86    0.79
   2  16   0  282.40    6.73
   2 -16   0  277.46    6.75
  -2 -16   0  285.61    6.79
  -2  16   0  275.50    6.52
  -2  16   0  273.29    6.80
   2  16   0  275.31    6.76
  -2  16   0  272.45    6.66
   2  16   0  276.53    6.70
  -2  16   0  290.97    6.77
   2  16  -1  109.30    3.69
  -2  16  -1  114.15    3.70
   2 -16   1  108.53    3.53
  -2 -16   1  108.58    3.59
  -2 -16  -1  107.60    3.67
  -2  16  -1  110.01    3.45
   2  16  -1  105.55    3.45
  -2  16  -1  104.34    3.68
  -2  16   1  104.46    3.63
  -2  16   1  104.86    3.44
  -2  16  -1  106.39    3.68
   2  16   1  107.60    3.49
   2  16  -1  107.40    3.60
  -2  16   1  105.98    3.55
   2  16  -1  110.25    3.68
  -2  16  -1  113.27    3.57
   2  16   1  107.90    3.55
  -2  16   2  169.89    4.92
  -2  16  -2  165.62    5.01
  -2  16  -2  164.16    4.75
   2  16  -2  163.47    5.02
   2  16  -2  165.96    5.06
  -2  16  -2  167.71    5.04
  -2 -16   2  173.80    4.91
  -2 -16  -2  168.14    5.05
  -2  16  -2  172.21    4.90
   2  16  -2  167.97    4.89
  -2  16  -2  153.48    4.81
  -2  16  -2  168.22    5.03
   2  16   2  151.51    4.79
  -2  16   2  151.75    4.80
   2  16  -2  166.73    4.98
  -2  16  -2  165.78    4.94
   2  16  -2  166.35    5.06
  -2  16  -3  210.48    5.72
   2  16   3  182.64    5.70
   2  16  -3  212.45    5.83
  -2  16  -3  212.31    5.86
  -2  16  -3  218.14    5.84
   2  16  -3  212.06    5.83
  -2  16   3   44.65    6.34
   2  16  -3  212.08    5.95
  -2  16  -3  198.50    5.76
  -2  16  -3  226.79    5.87
   2  16  -3  211.50    5.84
   2  16  -3  217.78    5.89
  -2  16  -3  215.55    5.89
  -2  16  -4   32.98    1.36
   2  16  -4   31.71    1.39
   2  16  -4   33.53    1.56
   2  16  -4   34.34    1.44
  -2  16  -4   34.20    1.49
  -2  16  -4   30.43    1.39
   2  16  -4   28.15    1.38
  -2  16  -4   28.07    1.38
  -2  16  -4   31.80    1.43
   2  16  -4   28.68    1.40
   2  17   0  271.98    6.44
  -2 -17   0  266.12    6.48
  -2  17   0  263.39    6.51
   2  17   0  270.22    6.48
  -2  17   0  262.34    6.46
   2  17   0  268.00    6.41
  -2  17   0  267.99    6.38
   2  17  -1    1.55    1.40
  -2  17  -1    0.27    1.11
   2  17  -1    1.25    1.09
  -2 -17   1   -0.02    1.13
  -2 -17  -1    2.41    1.34
   2  17   1    0.25    0.94
  -2  17   1    1.06    0.86
   2  17  -1   -0.67    0.89
  -2  17  -1    1.65    0.86
   2  17  -1    1.38    1.34
  -2  17   1    1.48    1.17
  -2  17  -1    0.21    1.29
   2  17  -1    2.04    1.36
   2  17   1    1.52    1.06
  -2  17   1    1.43    1.00
  -2  17  -1    1.43    1.30
   2  17  -2   19.46    1.63
  -2 -17   2   18.89    1.17
   2  17   2   20.41    1.28
   2  17  -2   19.59    1.42
  -2  17  -2   19.15    1.44
  -2  17   2   20.21    1.22
  -2  17  -2   20.43    1.45
   2  17  -2   18.59    1.39
  -2  17  -2   17.12    1.36
   2  17  -2   20.50    1.47
   2  17  -2   20.08    1.23
  -2  17  -2   21.83    1.24
   2  17  -3   93.89    2.93
   2  17  -3   82.90    2.74
  -2  17  -3   86.48    2.60
   2  17  -3   85.60    2.63
  -2  17  -3   88.13    2.80
   2  17  -3   93.12    2.75
  -2  17  -3   90.70    2.74
   2  17  -3   90.44    2.81
   2  17  -3   87.98    2.78
  -2  17  -3   84.46    2.81
  -2  17  -3   92.78    2.80
   2  17  -4   29.00    1.26
  -2  17  -4   31.35    1.24
  -2  18   0    2.51    0.90
   2  18   0    2.49    0.96
  -2 -18   0    1.53    1.09
  -2  18   0    1.55    1.14
   2  18   0    1.84    1.19
   2  18   0    2.24    1.10
  -2  18   0    1.93    1.06
   2  18  -1    0.63    0.98
  -2  18  -1    0.53    0.94
  -2 -18   1   -0.41    0.97
   2  18   1    0.58    0.82
  -2  18   1    0.99    0.68
   2  18  -1    1.01    1.15
  -2  18   1   -0.02    1.02
  -2  18  -1    1.58    1.18
   2  18   1   -0.57    1.07
   2  18   1    1.48    0.89
  -2  18  -1    1.89    1.14
   2  18  -1    0.51    1.11
  -2  18   1    2.05    0.87
  -2  18  -1    0.37    0.73
   2  18  -1   -0.35    0.69
  -2  18  -2   18.52    1.00
   2  18  -2   17.17    0.99
  -2  18  -2   17.59    1.23
   2  18  -2   15.99    1.23
   2  18   2   17.39    1.10
  -2  18   2   15.08    1.01
  -2  18  -2   19.00    1.12
   2  18  -2   17.09    1.25
   2  18  -2   17.99    1.12
  -2  18  -2   18.75    1.24
  -2  18  -3    0.55    0.70
   2  18  -3   -0.49    0.72
  -2  18  -3    0.17    0.81
   2  18  -3   -0.20    0.79
  -2  18  -3   -0.28    0.84
   2  18  -3    0.86    0.83
   2  19   0   43.11    1.51
   2  19   0   40.85    1.58
  -2  19   0   41.37    1.59
  -2  19   0   39.96    1.66
   2  19   0   41.36    1.71
   2  19  -1   19.76    1.18
  -2  19  -1   17.94    1.14
   2  19  -1   17.40    1.05
  -2  19  -1   18.65    1.02
   2  19   1   17.51    1.14
  -2  19  -1   17.40    1.16
   2  19  -1   15.85    1.20
  -2  19   1   17.15    1.06
   2  19  -2   48.28    1.64
  -2  19  -2   44.30    1.69
   2  19  -2   46.70    1.69
   3   0   0    0.37    0.72
   3   0   0    4.17    0.59
   3   0   1 2513.25   66.28
   3   0   1 2467.17   65.97
   3   0  -1 2220.63   66.09
   3   0   1 2212.94   66.11
   3   0   1 2444.52   66.08
   3   0   2  203.53    6.51
   3   0   2  185.97    5.55
   3   0   2  184.26    6.44
   3   0  -2  194.66    6.06
   3   0   2  209.14    6.56
   3   0   2  205.66    6.56
   3   0  -2  196.43    6.29
   3   0   3  112.32    4.59
   3   0  -3  109.61    3.46
  -3   0  -3  109.57    3.57
   3   0  -3  105.14    3.68
   3   0  -4  527.95   14.95
  -3   0  -4  515.48   15.17
   3   0  -5  135.27    4.18
  -3   0  -5  138.88    4.18
  -3   0  -6   78.38    2.79
   3   0  -6   81.67    2.80
  -3   0  -6   81.10    2.69
   3   0  -6   77.79    2.69
   3   0  -6   77.69    2.68
  -3   0  -6   81.42    2.64
  -3   0  -6   76.72    2.55
  -3   0  -6   85.99    2.76
  -3   0  -6   84.51    2.66
   3   0  -6   80.58    2.65
   3   0  -6   82.98    2.82
  -3   0  -7   95.95    2.97
   3   0  -7   97.99    3.08
  -3   0  -7   98.52    3.15
   3   0  -7  100.30    3.21
   3   0  -7   91.92    2.96
  -3   0  -7   95.32    2.97
   3   0  -7   97.98    3.19
  -3   0  -7  103.64    3.17
   3   0  -8    7.88    0.92
  -3   0  -8    6.94    0.79
  -3  -1   0    0.82    0.84
   3  -1   0    1.11    0.69
  -3   1   0    1.54    0.81
   3   1   0    2.47    1.15
  -3  -1   0    1.57    0.77
   3   1   1  421.76   12.31
  -3  -1  -1  441.92   12.06
   3   1  -1  415.61   12.34
   3  -1   1  417.06   12.07
  -3  -1   1  417.87   12.29
  -3  -1  -1  404.20   12.28
   3  -1   1  429.80   12.00
   3   1   1  398.24   12.34
  -3   1  -1  398.93   12.31
   3  -1   1  426.65   12.34
   3  -1   1  451.91   12.45
   3   1   1  399.42   12.11
   3  -1   2 1801.13   50.57
   3   1   2 1764.73   50.90
   3  -1   2 1837.97   50.79
   3  -1  -2 1748.66   50.28
   3  -1   2 1803.67   50.99
   3   1  -2 1706.49   50.45
   3   1   2 1756.90   50.86
   3   1  -2 1721.44   50.72
   3  -1  -2 1740.66   50.24
   3  -1   2 1831.78   50.66
   3   1   2 1944.76   50.75
  -3  -1   2 1932.52   50.41
  -3  -1  -3    8.99    1.16
   3  -1  -3    8.91    1.32
  -3   1  -3   10.66    1.13
  -3   1   3    9.47    0.82
   3  -1   3   10.27    1.47
   3   1  -3    8.20    0.99
   3  -1   3    8.20    1.67
   3   1   3   11.93    1.78
   3  -1  -3   11.22    0.96
   3  -1  -4   54.26    2.59
  -3   1  -4   54.77    2.37
  -3  -1  -4   56.40    2.48
   3   1  -4   56.63    2.14
   3  -1  -4   56.29    2.11
  -3  -1  -5    4.70    1.44
   3  -1  -5    4.24    0.82
  -3  -1  -5    4.80    0.81
  -3   1  -5    5.20    0.94
   3   1  -5    3.56    0.94
   3   1  -6    2.80    1.02
   3  -1  -6    4.34    0.87
  -3   1  -6    4.48    0.99
  -3  -1  -6    2.78    0.86
  -3   1  -6    2.92    0.95
   3   1  -6    3.39    0.83
   3   1  -6    4.36    1.11
  -3   1  -6    4.16    0.88
  -3  -1  -6    3.59    0.84
   3  -1  -6    3.82    0.98
   3   1  -6    4.16    1.00
   3  -1  -6    4.67    0.84
  -3   1  -6    4.22    0.94
   3   1  -6    2.01    1.04
  -3  -1  -6    5.11    1.08
  -3   1  -6    4.12    1.06
  -3   1  -6    3.59    1.15
  -3  -1  -6    3.10    1.11
   3  -1  -6    3.57    1.17
   3  -1  -6    2.79    1.19
   3   1  -6    2.45    1.19
  -3   1  -7    5.30    0.90
   3  -1  -7    6.41    0.94
   3   1  -7    5.92    0.98
  -3  -1  -7    5.31    1.09
  -3   1  -7    7.75    1.15
   3  -1  -7    4.83    1.14
   3  -1  -7    5.45    1.17
  -3  -1  -7    4.88    1.04
   3   1  -7    6.24    1.23
   3   1  -7    6.01    0.92
  -3   1  -7    5.47    0.92
   3   1  -8    4.97    0.85
   3  -1  -8    2.87    0.82
   3  -2   0    7.69    0.91
   3   2   0    5.80    1.00
  -3  -2   0    7.10    1.22
  -3   2   0    8.82    1.18
  -3   2   0    8.24    0.60
  -3  -2   0    9.80    1.27
   3   2   0    8.79    1.38
   3   2  -1   73.39    3.13
   3   2  -1   73.25    3.06
   3  -2   1   77.10    3.10
   3   2   1   79.89    3.05
   3  -2   1   77.58    2.99
   3   2   1   76.10    2.93
  -3  -2  -1   71.73    3.10
  -3  -2   1   75.43    3.10
   3  -2   1   63.86    2.32
  -3  -2  -1   72.14    2.77
  -3   2  -1   73.55    3.00
   3   2   1   62.79    2.92
   3  -2  -2 1864.88   52.58
   3  -2   2 1905.08   52.96
   3   2   2 1932.63   53.64
   3  -2  -2 1849.06   52.89
   3  -2   2 1864.30   53.40
  -3  -2  -2 1922.21   52.58
  -3  -2   2 1884.15   53.19
   3  -2   3  275.75    8.80
   3  -2   3  248.20    7.70
  -3  -2   3  295.32    8.36
   3  -2  -3  240.27    7.71
   3  -2   3  254.14    7.74
   3  -2  -3  282.31    7.78
   3   2  -3  275.62    7.82
   3  -2   3  282.56    9.06
  -3  -2  -3  281.90    7.93
  -3   2  -3  274.83    7.84
   3  -2  -3  273.64    7.99
   3   2  -4  338.35   10.47
   3  -2  -4  366.93   10.43
   3  -2  -4  382.39   10.87
  -3  -2  -4  359.19   10.71
   3  -2  -5   62.68    2.08
   3   2  -5   60.47    2.26
  -3   2  -5   60.99    2.25
  -3  -2  -5   57.98    2.81
   3   2  -6    8.43    1.29
  -3   2  -6   10.89    1.23
   3  -2  -6   11.08    1.21
   3   2  -6    9.11    1.31
  -3   2  -6    8.96    1.19
  -3  -2  -6    9.16    1.19
  -3  -2  -6    8.86    1.12
   3   2  -6   11.21    1.16
  -3   2  -6   10.24    0.99
  -3   2  -6   10.31    1.17
  -3   2  -6    9.25    1.03
   3  -2  -6    9.40    1.04
   3   2  -6    9.23    1.13
   3   2  -6   11.35    0.97
  -3   2  -6    8.76    1.08
  -3   2  -6   11.10    1.15
   3   2  -6   10.71    1.16
   3  -2  -7   36.15    1.45
  -3   2  -7   36.45    1.48
   3   2  -7   36.85    1.57
   3   2  -7   34.64    1.33
  -3   2  -7   34.70    1.38
   3   2  -7   34.41    1.52
  -3   2  -7   34.61    1.51
   3  -2  -7   35.72    1.69
  -3  -2  -7   36.50    1.60
   3  -2  -7   38.05    1.69
  -3   2  -7   32.95    1.69
  -3  -2  -7   36.70    1.60
   3   2  -7   36.36    1.70
   3   2  -8    5.11    0.90
   3  -2  -8    6.93    0.86
  -3   3   0    1.81    0.67
  -3   3   0    2.19    1.15
  -3  -3   0    1.38    1.23
   3  -3   0    1.86    0.86
  -3  -3   0    0.96    1.35
  -3  -3   0    0.45    1.56
   3   3   0    1.47    1.14
   3  -3   1   21.20    1.75
  -3   3   1   26.64    1.74
   3   3  -1   24.42    2.19
  -3  -3  -1   28.21    2.02
  -3  -3   1   21.17    2.21
  -3  -3  -1   26.92    1.91
   3   3   1   28.57    2.00
   3   3   1   24.78    1.94
   3  -3  -2   19.90    1.35
   3  -3   2   13.85    2.00
  -3  -3  -2   16.02    1.34
   3   3   2   21.65    2.22
  -3  -3   2   17.53    2.03
   3   3  -2   18.56    1.21
   3  -3   2   16.99    1.19
  -3  -3  -2   20.43    1.24
   3  -3  -2   20.08    1.34
   3  -3   3  272.58    8.56
   3   3   3  287.69    8.71
   3  -3  -3  261.21    8.02
   3   3  -3  265.11    7.89
   3  -3  -3  272.55    7.82
   3  -3   3  279.46    8.45
   3  -3  -3  258.71    8.08
  -3  -3   3  293.25    8.76
   3   3  -3  265.13    7.89
   3  -3  -3  256.66    8.01
  -3  -3  -3  252.24    7.98
  -3   3  -4  154.90    4.68
   3   3  -4  153.25    4.71
   3  -3  -4  161.99    4.87
  -3  -3  -4  151.00    5.24
   3  -3  -4  164.66    5.31
   3   3  -5  116.57    3.82
  -3   3  -5  121.95    3.83
  -3  -3  -5  123.96    4.52
   3   3  -6   24.29    1.53
   3  -3  -6   27.58    1.61
  -3   3  -6   28.10    1.58
  -3  -3  -6   26.53    1.52
   3   3  -6   28.77    1.59
  -3   3  -6   27.18    1.52
   3   3  -6   24.51    1.47
  -3   3  -6   27.71    1.47
   3  -3  -6   25.73    1.33
   3   3  -6   25.60    1.34
  -3   3  -6   25.79    1.37
  -3   3  -6   28.08    1.36
  -3   3  -6   28.03    1.54
   3   3  -6   26.48    1.50
   3   3  -6   27.00    1.58
  -3  -3  -6   27.23    1.43
  -3   3  -7   63.52    2.19
   3  -3  -7   61.55    2.10
   3   3  -7   64.80    2.28
   3   3  -7   63.11    2.08
  -3   3  -7   63.80    2.13
   3  -3  -7   63.88    2.36
   3   3  -7   63.57    2.38
  -3  -3  -7   67.65    2.33
  -3   3  -7   62.28    2.35
   3   3  -7   61.59    2.21
  -3  -3  -7   65.90    2.25
   3  -3  -7   65.45    2.32
  -3   3  -7   61.88    2.22
   3  -3  -8   11.01    0.89
   3   4   0    0.32    1.20
  -3  -4   0    1.26    1.18
   3  -4   0   -0.29    1.03
  -3  -4   0   -0.42    1.79
  -3   4   0    0.16    0.86
  -3  -4   0    1.00    1.19
   3   4   1   39.26    2.58
   3  -4   1   35.70    1.49
  -3  -4  -1   33.08    2.40
   3  -4   1   36.72    2.34
  -3  -4   1   31.93    1.91
  -3   4   1   38.86    2.23
  -3  -4   1   38.70    2.82
   3   4   1   31.99    2.41
   3   4  -2   11.18    1.21
   3  -4  -2   12.48    1.29
  -3  -4   2   12.79    1.86
   3   4  -2    9.38    1.24
   3   4  -2   12.49    1.32
  -3   4  -2   13.75    1.32
  -3  -4  -2   11.79    1.44
  -3  -4  -2   10.02    1.18
  -3  -4  -2   10.69    1.19
   3  -4  -2   13.23    1.14
   3   4   3    8.73    1.29
   3   4  -3    8.99    1.14
   3  -4   3    8.93    1.11
   3  -4  -3    9.27    1.33
   3   4  -3   10.67    1.24
  -3  -4   3   12.11    1.82
   3  -4   3   10.27    1.62
   3  -4  -3    8.07    1.06
   3  -4  -3    8.68    0.98
  -3  -4  -3   10.78    1.24
   3  -4  -3    8.87    1.36
   3   4  -4   16.42    1.17
  -3   4  -4   16.95    1.20
   3  -4  -4   14.18    1.13
   3  -4  -4   15.19    1.65
  -3  -4  -4   15.75    1.65
   3   4  -5   64.48    2.43
  -3   4  -5   67.23    2.45
   3  -4  -5   69.20    3.12
  -3  -4  -5   59.64    3.01
   3   4  -6    0.95    1.11
  -3   4  -6    2.00    1.13
  -3   4  -6    2.46    1.02
   3   4  -6    1.43    0.86
   3   4  -6    1.80    1.13
  -3   4  -6    2.48    1.07
   3  -4  -6    2.55    0.89
  -3   4  -6    2.30    0.99
   3   4  -6    1.81    0.96
   3   4  -6    4.02    1.18
  -3   4  -6    2.79    1.14
  -3   4  -6    1.47    1.21
   3   4  -6    0.86    1.17
   3   4  -7    2.01    1.06
  -3   4  -7    0.71    0.84
  -3   4  -7    1.14    0.94
   3   4  -7    1.53    0.79
   3  -4  -7    0.71    0.67
  -3   4  -7    0.70    1.00
   3   4  -7    1.52    1.02
  -3  -4  -7    3.01    1.07
  -3   4  -7    0.81    1.12
   3  -4  -7    1.09    1.10
   3  -4  -7    0.13    1.00
   3   4  -7    0.85    1.13
  -3  -4  -7    0.02    0.92
   3  -4  -8   15.35    0.96
   3   5   0    7.09    1.57
   3  -5   0    8.73    1.10
   3   5   0    6.25    1.42
   3  -5   0    8.26    1.36
  -3  -5   0    8.45    2.06
  -3   5   0    9.45    1.26
   3  -5   1    2.94    0.73
  -3   5   1    2.81    1.40
  -3  -5   1    3.43    1.14
  -3  -5   1    1.37    1.86
   3   5  -1    2.25    1.16
   3   5   1    5.19    1.66
  -3   5  -1    2.65    1.14
   3  -5  -1    1.87    1.12
  -3  -5  -1    1.40    1.79
  -3  -5  -1    2.71    1.05
  -3  -5  -1    2.35    0.96
   3   5  -2 1393.83   39.60
  -3   5  -2 1430.17   39.64
  -3  -5  -2 1517.94   40.69
   3  -5  -2 1392.07   39.65
  -3  -5  -2 1426.85   39.57
   3  -5  -2 1395.98   39.53
   3   5  -3   70.93    2.65
   3  -5  -3   66.38    2.76
  -3  -5  -3   65.52    2.62
   3  -5  -3   66.18    2.44
   3   5   3   65.22    2.65
  -3  -5  -3   57.05    2.64
   3  -5  -3   66.44    2.68
   3   5  -4  470.17   13.62
  -3   5  -4  476.72   13.61
   3  -5  -4  499.02   13.84
  -3  -5  -4  463.90   14.17
   3  -5  -4  491.47   14.23
  -3   5  -5  144.47    4.65
   3   5  -5  155.54    4.68
  -3  -5  -5  152.09    5.41
   3  -5  -5  144.72    5.46
  -3   5  -6   17.19    1.41
   3   5  -6   17.11    1.43
  -3   5  -6   23.85    1.49
   3   5  -6   19.92    1.44
   3  -5  -6   18.83    1.09
  -3   5  -6   19.82    1.35
   3   5  -6   18.87    1.27
   3   5  -6   17.48    1.36
  -3   5  -6   19.50    1.29
   3   5  -6   17.61    1.38
  -3   5  -6   17.93    1.28
  -3   5  -6   18.63    1.43
   3   5  -6   16.11    1.19
  -3   5  -7   58.55    2.05
   3   5  -7   59.23    2.09
  -3   5  -7   57.77    2.00
   3   5  -7   59.22    1.96
  -3   5  -7   53.90    2.08
   3  -5  -7   57.84    2.11
   3   5  -7   58.42    2.07
  -3  -5  -7   56.30    2.02
   3  -5  -7   56.61    2.13
  -3  -5  -7   56.73    2.11
   3   5  -7   55.31    2.16
   3  -6   0    2.45    1.35
  -3   6   0    1.72    0.82
   3  -6   0    2.84    0.98
   3   6   0    0.29    1.21
  -3   6   0    1.64    1.18
  -3  -6   0    1.48    1.00
  -3  -6   0    1.02    0.88
  -3   6  -1 1370.70   38.79
   3  -6  -1 1399.32   38.82
  -3  -6  -1 1425.11   40.40
   3  -6   1 1374.97   39.00
  -3  -6  -1 1348.06   38.79
   3   6  -1 1433.77   38.83
  -3  -6  -1 1381.85   38.73
   3  -6  -2  198.30    6.21
   3   6  -2  196.49    6.18
  -3  -6  -2  203.86    6.02
  -3  -6  -2  204.98    7.37
  -3   6  -2  194.98    6.27
   3  -6  -2  200.21    6.05
  -3  -6  -2  194.92    6.13
  -3  -6  -3    4.72    1.01
   3   6  -3    7.00    1.43
   3  -6  -3    4.77    1.32
  -3  -6  -3    3.84    1.01
   3  -6  -3    4.50    1.28
  -3  -6  -3    4.25    1.24
  -3   6  -4  330.98    9.67
   3   6  -4  338.49    9.68
   3  -6  -4  346.51    9.91
   3   6  -4  326.99   10.18
   3  -6  -4  336.62   10.27
  -3  -6  -4  325.78   10.28
   3   6  -5  292.02    8.69
  -3   6  -5  296.99    8.70
   3  -6  -5  303.01    9.49
  -3  -6  -5  299.18    9.46
  -3   6  -6   27.98    1.24
   3   6  -6   27.28    1.61
  -3   6  -6   29.08    1.64
   3   6  -6   29.28    1.60
  -3   6  -6   28.19    1.65
  -3   6  -6   26.02    1.53
   3   6  -6   27.92    1.55
  -3   6  -6   27.05    1.47
   3   6  -6   28.05    1.44
  -3   6  -6   26.94    1.56
   3   6  -6   28.35    1.40
  -3   6  -6   29.54    1.49
   3   6  -6   29.79    1.60
  -3   6  -7   32.88    1.49
   3   6  -7   34.03    1.50
  -3   6  -7   31.74    1.38
   3   6  -7   33.00    1.35
  -3  -6  -7   30.46    1.37
  -3   6  -7   33.52    1.49
   3   6  -7   29.61    1.25
   3   6  -7   33.09    1.49
   3  -6  -7   32.93    1.48
  -3  -6  -7   33.58    1.50
   3  -6  -7   33.52    1.50
   3   7   0    5.51    1.47
  -3   7   0    4.68    0.93
   3  -7   0    3.11    1.12
  -3   7   0    4.26    1.15
  -3  -7   0    4.51    1.20
  -3  -7   0    4.35    1.04
  -3   7   1   49.00    2.84
   3  -7  -1   51.12    2.12
  -3  -7  -1   48.32    1.89
   3  -7   1   45.17    2.19
  -3   7  -1   50.99    2.20
   3  -7  -1   46.47    1.83
  -3  -7  -1   46.03    2.04
  -3  -7   1   48.87    2.01
   3   7  -1   49.18    2.23
  -3   7  -2    6.16    1.48
   3   7   2    7.30    1.08
  -3  -7  -2    7.52    1.06
   3   7  -2    7.95    1.49
   3  -7   2    5.69    1.10
   3  -7  -2    6.54    1.26
  -3  -7  -2    8.30    1.24
   3  -7  -2    5.39    1.04
   3   7  -3   43.18    1.70
  -3   7  -3   41.50    1.68
   3   7  -3   45.52    2.35
  -3  -7  -3   48.34    2.06
   3  -7  -3   44.54    2.27
  -3  -7  -3   40.41    2.15
   3  -7  -3   46.51    2.19
   3   7  -4    1.21    1.44
   3  -7  -4    1.12    1.41
   3  -7  -4    1.85    0.92
   3   7  -4    1.36    0.98
   3  -7  -4    0.85    1.33
  -3   7  -4    3.01    1.09
  -3  -7  -4    0.74    1.27
  -3   7  -5   19.02    1.38
   3  -7  -5   15.79    1.93
  -3  -7  -5   16.55    1.93
   3   7  -5   16.57    1.40
  -3   7  -6   33.11    1.41
   3   7  -6   32.78    1.74
  -3   7  -6   35.48    1.75
   3   7  -6   34.56    1.81
   3   7  -6   32.52    1.69
  -3   7  -6   33.93    1.70
   3   7  -6   33.33    1.59
  -3   7  -6   36.24    1.63
   3   7  -6   38.72    1.73
  -3   7  -6   37.09    1.63
  -3   7  -6   35.47    1.75
   3   7  -7    0.38    1.01
  -3   7  -7    1.50    0.83
   3   7  -7    1.89    0.78
  -3   7  -7    1.27    0.97
  -3   7  -7    1.02    0.94
   3   7  -7    0.40    0.99
   3   7  -7    0.91    0.71
  -3  -7  -7    1.15    0.78
   3  -7  -7    1.55    0.88
   3  -7  -7    1.09    0.93
  -3  -7  -7    0.06    0.93
  -3   8   0    0.34    0.74
  -3   8   0    0.07    1.14
   3   8   0    0.30    1.28
  -3  -8   0    1.24    0.99
   3  -8  -1  600.91   17.08
  -3  -8  -1  608.74   16.90
  -3   8   1  600.85   16.84
   3  -8   1  580.20   17.39
  -3   8  -1  587.28   17.06
  -3  -8  -1  571.60   16.93
   3  -8  -1  597.29   16.81
   3   8  -1  582.55   17.07
  -3  -8   1  587.57   16.88
   3  -8  -2  403.37   12.05
   3   8  -2  412.00   12.08
  -3   8  -2  396.92   12.07
  -3  -8  -2  425.89   11.87
  -3  -8  -2  390.83   11.93
   3  -8  -2  404.63   11.86
  -3   8  -3   74.70    2.55
   3   8  -3   71.74    2.53
   3   8  -3   75.12    3.18
   3  -8  -3   72.00    3.06
  -3   8  -3   77.14    3.20
  -3  -8  -3   80.85    2.92
  -3  -8  -3   74.10    3.04
   3  -8  -3   75.83    3.01
  -3   8  -4   69.85    2.54
   3   8  -4   70.75    2.57
   3  -8  -4   72.20    3.14
  -3  -8  -4   73.14    3.21
   3   8  -4   72.96    3.22
   3  -8  -4   65.94    2.70
   3  -8  -4   72.31    3.22
  -3   8  -5   25.09    1.60
  -3   8  -5   26.52    1.54
   3   8  -5   25.74    1.60
  -3   8  -5   31.62    1.74
   3   8  -5   31.99    1.74
  -3   8  -5   26.57    1.41
   3   8  -5   26.16    1.61
  -3   8  -5   29.01    1.66
   3   8  -5   29.12    1.63
  -3   8  -5   31.26    1.53
   3   8  -5   32.93    1.56
  -3   8  -5   27.70    1.39
  -3   8  -6    4.88    0.82
  -3   8  -6    6.52    1.12
   3   8  -6    6.66    1.24
  -3   8  -6    6.36    1.16
   3   8  -6    6.70    0.82
   3   8  -6    4.83    1.18
  -3   8  -6    6.53    1.14
  -3   8  -6    5.89    1.24
   3   8  -6    7.41    1.11
   3   8  -6    5.71    1.22
  -3   8  -6    5.68    1.23
   3   8  -7   85.51    2.69
  -3   8  -7   84.30    2.67
  -3   8  -7   82.54    2.62
   3   8  -7   87.56    2.59
   3   8  -7   76.31    2.54
  -3   8  -7   83.07    2.68
  -3  -8  -7   75.76    2.53
   3  -8  -7   84.65    2.65
   3   8  -7   85.09    2.69
   3  -8  -7   86.28    2.69
  -3  -8  -7   83.98    2.66
  -3   9   0    2.57    0.75
   3   9   0    3.12    1.42
  -3   9   0    3.45    1.22
   3  -9   0    3.65    0.67
  -3  -9   0    1.62    1.01
   3   9   1   16.28    1.49
  -3   9  -1   14.94    1.66
   3   9  -1   14.82    1.85
   3  -9  -1   13.58    1.53
  -3   9   1   16.03    1.28
  -3  -9  -1   15.21    1.27
  -3  -9  -1   15.95    1.43
   3  -9  -1   14.02    1.09
  -3  -9   1   14.67    1.31
   3   9  -2   16.25    1.79
   3  -9  -2   14.25    1.57
  -3  -9  -2   11.52    1.20
  -3   9  -2   15.40    1.77
   3  -9  -2   11.04    1.24
  -3  -9  -2   11.49    1.35
  -3  -9   2   12.13    1.22
  -3   9  -3    3.81    1.56
   3  -9  -3    5.53    1.41
   3   9  -3    5.86    1.65
  -3  -9  -3    5.80    1.15
  -3  -9  -3    4.48    1.29
   3  -9  -3    5.22    1.22
   3   9  -3    4.38    0.96
  -3   9  -3    5.84    1.03
  -3   9  -4   38.99    1.78
   3   9  -4   39.24    1.76
  -3  -9  -4   37.63    2.40
   3  -9  -4   33.14    2.27
   3  -9  -4   36.36    2.33
   3   9  -4   37.19    2.46
   3  -9  -4   33.19    1.86
   3   9  -5   22.24    1.44
  -3   9  -5   22.85    1.46
  -3   9  -5   23.33    1.48
   3   9  -5   24.24    1.40
   3   9  -5   22.95    1.50
  -3   9  -5   25.33    1.55
  -3   9  -5   22.77    1.32
   3   9  -5   23.73    1.30
  -3   9  -5   21.06    1.51
   3   9  -5   22.06    1.43
  -3   9  -5   21.08    1.37
   3   9  -5   24.87    1.41
  -3   9  -5   21.66    1.23
   3   9  -6   16.10    1.23
  -3   9  -6   13.73    1.28
   3   9  -6   14.77    1.22
  -3   9  -6   15.28    1.35
  -3   9  -6   14.86    0.97
  -3   9  -6   15.53    1.30
  -3   9  -6   15.17    0.96
   3   9  -6   14.33    0.98
  -3   9  -6   16.15    1.35
  -3   9  -6   14.85    1.22
   3   9  -6   15.38    1.23
   3   9  -6   14.41    1.29
   3   9  -6   14.97    1.31
   3   9  -7    4.04    0.78
  -3   9  -7    4.01    0.91
  -3   9  -7    4.30    0.80
   3   9  -7    5.18    0.91
   3   9  -7    6.21    0.92
  -3   9  -7    4.63    0.91
  -3  -9  -7    4.83    0.81
   3  -9  -7    4.88    0.81
   3  -9  -7    3.48    0.86
  -3  10   0    2.86    1.22
   3  10   0    0.75    1.39
  -3 -10   0    1.79    1.05
   3 -10   0    2.80    0.67
   3 -10  -1  470.86   13.77
   3  10  -1  479.85   13.78
  -3  10   1  454.63   13.44
  -3  10  -1  449.66   13.68
  -3 -10  -1  470.80   13.50
   3 -10  -1  465.95   13.35
  -3 -10   1  452.06   13.42
   3  10   1  453.22   13.59
  -3 -10  -1  472.18   13.54
   3  10   2    3.08    1.20
   3  10  -2    2.51    1.62
  -3  10  -2    4.45    1.70
  -3 -10  -2    3.62    1.06
   3 -10  -2    3.93    1.18
   3  10  -2    3.01    0.79
  -3 -10   2    4.61    1.05
  -3  10  -2    4.47    0.83
   3 -10  -2    4.10    1.06
  -3 -10  -2    4.71    1.17
  -3  10  -3   45.01    1.86
   3  10  -3   47.70    1.85
   3 -10  -3   47.33    2.57
  -3 -10  -3   46.43    2.21
   3  10  -3   47.74    2.72
  -3 -10  -3   48.15    2.51
  -3 -10   3   39.13    2.07
   3 -10  -3   43.58    2.30
  -3  10  -4   55.09    2.14
   3  10  -4   48.46    2.10
  -3 -10  -4   54.08    2.78
   3 -10  -4   50.91    2.71
   3  10  -4   48.04    2.85
   3 -10  -4   50.29    2.79
   3  10  -5   30.98    1.56
  -3  10  -5   26.55    1.53
  -3  10  -5   27.32    1.56
   3  10  -5   25.06    1.52
   3  10  -5   28.47    1.62
  -3  10  -5   30.16    1.59
  -3  10  -5   26.32    1.42
   3  10  -5   26.13    1.40
  -3  10  -5   25.92    1.63
   3  10  -5   25.65    1.52
   3  10  -5   27.16    1.50
  -3  10  -5   26.33    1.47
  -3  10  -5   26.67    1.34
   3  10  -5   28.30    1.22
  -3  10  -6   23.29    1.13
   3  10  -6   24.82    1.44
  -3  10  -6   25.81    1.50
   3  10  -6   22.68    1.12
   3  10  -6   23.32    1.31
  -3  10  -6   23.34    1.33
  -3  10  -6   30.12    1.40
  -3  10  -6   23.90    1.40
   3  10  -6   23.98    1.32
   3  10  -6   26.33    1.39
   3  10   6   17.47    2.28
  -3  10  -6   22.68    1.13
  -3  10  -7    9.10    0.80
  -3  10  -7    9.88    0.89
   3  10  -7    8.96    0.85
   3  10  -7   10.66    0.89
  -3  10  -7    9.80    0.88
   3 -10  -7    9.35    0.84
  -3  11   0    2.19    1.29
   3  11   0    1.87    1.44
  -3 -11   0    1.73    1.07
  -3  11   1    4.74    1.16
   3 -11  -1    3.15    1.42
  -3  11  -1    4.12    1.45
  -3 -11  -1    2.42    1.08
   3  11  -1    2.90    1.63
   3  11   1    2.91    1.36
  -3 -11   1    3.03    1.08
  -3 -11  -1    3.39    1.16
   3 -11  -1    2.52    0.88
   3  11  -2  758.33   20.86
  -3  11  -2  741.58   20.87
  -3  11  -2  709.94   21.69
  -3 -11  -2  764.86   21.41
   3 -11  -2  743.12   21.64
   3  11  -2  749.03   21.73
  -3 -11   2  729.25   21.25
   3  11   2  728.41   21.36
  -3 -11  -2  757.24   21.52
   3 -11  -2  731.26   21.33
  -3  11  -3  102.50    3.34
   3  11  -3  102.41    3.29
   3 -11  -3  100.06    3.86
  -3 -11  -3  107.07    4.07
   3 -11  -3  102.60    4.09
   3  11  -3  103.97    4.24
  -3 -11  -3  100.65    3.76
  -3  11  -4   34.79    1.62
   3  11  -4   34.05    1.60
  -3  11  -4   33.51    1.57
   3  11  -4   35.64    1.84
  -3  11  -4   34.51    1.76
  -3  11  -4   33.88    1.72
   3  11  -4   33.60    1.66
  -3  11  -4   33.96    1.75
   3  11  -4   34.93    1.63
  -3  11  -4   31.80    1.61
  -3  11  -4   31.66    1.51
   3  11  -4   33.08    1.56
  -3  11  -4   31.74    1.63
   3  11  -4   35.51    1.57
  -3  11  -4   33.66    1.55
   3  11  -4   34.21    1.59
   3  11  -5    1.73    1.05
  -3  11  -5    1.11    1.10
  -3  11  -5    0.53    1.18
   3  11  -5    1.97    1.05
  -3  11  -5    0.36    0.97
   3  11  -5    0.63    0.80
   3  11  -5   -0.54    1.04
  -3  11  -5    0.14    1.02
   3  11  -5   -0.92    1.13
  -3  11  -5    0.46    1.21
  -3  11  -5    0.59    1.03
   3  11  -5    0.09    1.06
  -3  11  -5    0.34    1.12
   3  11  -5    1.60    1.12
  -3  11  -6    3.12    0.71
   3  11  -6    3.91    0.80
   3  11  -6    2.35    1.03
  -3  11  -6    3.08    1.09
  -3  11  -6    5.25    0.98
   3  11  -6    3.67    0.98
   3  11  -6    3.40    1.00
  -3  11  -6    3.63    1.05
   3  11  -6    3.73    1.02
  -3  11  -6    4.83    1.02
  -3  11  -6    3.54    0.74
  -3 -12   0    0.14    1.02
   3  12   0    2.78    1.52
  -3  12   0   -0.11    1.33
  -3 -12   1   93.38    3.36
  -3 -12  -1   96.89    3.55
  -3 -12  -1   96.12    3.52
   3  12  -1   93.90    3.91
  -3  12   1   89.98    3.45
   3  12   1   86.65    3.61
  -3  12  -1   88.48    3.79
   3 -12  -1   95.55    3.78
  -3  12  -2   14.92    1.03
   3  12  -2   14.30    0.95
   3  12  -2   13.27    2.05
   3 -12  -2   15.35    1.77
  -3  12  -2   13.51    1.98
  -3 -12  -2   14.73    1.42
   3  12   2   14.38    1.47
  -3 -12  -2   15.92    1.60
   3 -12  -2   13.95    1.34
  -3  12  -3   82.70    2.87
  -3  12  -3   81.88    2.88
   3  12  -3   80.33    2.83
   3  12  -3   83.51    2.91
  -3  12  -3   84.14    3.00
   3  12  -3   79.04    3.00
  -3  12  -3   85.53    2.84
   3  12  -3   81.13    2.79
  -3 -12  -3   85.82    2.92
  -3  12  -3   86.33    2.85
  -3  12  -3   87.35    2.89
  -3 -12  -3   81.54    3.52
   3 -12  -3   82.60    3.40
   3 -12  -3   81.62    3.62
  -3  12  -4   -0.13    1.04
   3  12  -4    1.33    1.01
  -3  12  -4    0.73    1.06
   3  12  -4    1.09    1.01
  -3  12  -4    0.33    1.05
  -3  12  -4    1.71    1.38
   3  12  -4    0.47    1.35
   3  12  -4    0.64    1.04
  -3  12  -4    0.02    1.13
  -3  12  -4    0.62    1.09
   3  12  -4    1.78    1.10
   3  12  -4    0.46    1.03
  -3  12  -4    0.62    0.99
   3  12  -4    1.03    1.13
  -3  12  -4   -0.04    1.21
  -3  12  -4    0.53    1.02
   3  12  -4    0.06    1.12
  -3  12  -5    0.11    1.12
   3  12  -5    3.75    1.01
  -3  12  -5    2.22    1.00
   3  12  -5    2.70    1.04
  -3  12  -5    2.50    0.91
   3  12  -5    1.82    0.79
  -3  12  -5    3.11    1.03
   3  12  -5    1.36    1.05
  -3  12  -5   -0.17    1.24
   3  12  -5    2.49    1.07
  -3  12  -5    1.38    1.03
   3  12  -5    0.66    1.01
   3  12  -5    2.14    0.95
  -3  12  -5    2.89    0.99
   3  12  -6   40.43    1.56
  -3  12  -6   48.39    1.79
   3  12  -6   45.60    1.72
  -3  12  -6   39.68    1.55
   3  12  -6   49.65    1.68
  -3  12  -6   49.18    1.66
  -3  12  -6   48.87    1.70
   3  12  -6   47.61    1.69
   3  12  -6   51.51    1.70
  -3  12  -6   49.63    1.72
  -3  12  -6   40.52    1.55
  -3 -13   0    0.20    1.05
  -3 -13   0   -0.06    1.18
   3  13   0    0.42    1.53
  -3  13   0    1.18    1.43
  -3 -13  -1  183.32    6.10
   3  13  -1  192.89    6.53
   3  13   1  180.63    6.26
  -3  13  -1  188.14    6.44
  -3  13   1  180.23    6.05
   3 -13  -1  189.34    6.43
  -3 -13  -1  192.79    6.14
  -3 -13  -2   14.77    1.62
  -3  13  -2   12.10    1.96
   3 -13  -2   16.33    1.85
   3  13  -2   11.80    2.13
  -3  13  -3   35.57    1.85
   3  13  -3   37.43    1.84
   3  13  -3   39.37    1.58
  -3  13  -3   39.64    1.61
  -3  13  -3   40.04    2.01
   3  13  -3   36.52    2.08
  -3 -13  -3   43.70    1.94
   3  13  -3   38.21    1.65
  -3  13  -3   38.22    1.68
  -3  13  -3   37.64    1.81
   3  13  -3   39.96    1.70
  -3  13  -3   36.06    1.80
  -3  13  -3   37.87    1.58
   3  13  -3   38.00    1.60
  -3  13  -3   40.00    1.86
   3  13  -3   40.48    1.91
  -3  13  -3   38.42    1.85
   3  13  -3   37.95    1.82
   3  13  -4  268.05    7.60
  -3  13  -4  266.66    7.67
   3  13  -4  248.73    7.57
  -3  13  -4  277.80    7.64
  -3  13  -4  274.50    7.62
  -3  13  -4  279.40    7.72
   3  13  -4  265.76    7.74
  -3  13  -4  277.91    7.74
   3  13  -4  276.45    7.72
   3  13  -4  268.78    7.65
   3  13  -4  266.50    7.69
  -3  13  -4  269.61    7.72
  -3  13  -4  282.24    7.68
  -3  13  -4  264.36    7.59
   3  13  -4  262.32    7.60
   3  13  -4  266.06    7.67
   3  13  -4  273.63    7.66
  -3  13  -4  265.47    7.65
  -3  13  -4  275.77    7.69
  -3  13  -5   62.45    2.16
  -3  13  -5   65.40    2.25
   3  13  -5   64.68    2.16
  -3  13  -5   62.54    2.29
   3  13  -5   64.52    2.20
   3  13  -5   61.40    2.20
  -3  13  -5   59.93    2.18
   3  13  -5   61.69    2.16
  -3  13  -5   64.73    2.15
   3  13  -5   55.00    2.21
   3  13  -5   56.31    2.05
  -3  13  -5   57.23    2.14
  -3  13  -6    5.60    0.74
  -3  13  -6    7.74    0.90
   3  13  -6    6.68    0.78
   3  13  -6    7.97    0.84
  -3  13  -6    8.44    0.85
  -3 -14   0    0.65    1.29
   3  14   0    0.27    1.14
   3 -14   0    1.10    1.20
  -3  14   0    1.38    1.26
   3  14   0    0.02    1.27
   3  14   0    2.05    1.70
  -3  14   0    1.05    1.42
   3 -14   0    0.78    1.50
  -3 -14   0    2.00    1.24
  -3 -14  -1   93.58    3.80
  -3  14  -1  105.74    3.49
  -3  14   1  115.36    4.70
  -3  14  -1  103.50    3.50
   3  14  -1  106.03    3.51
  -3 -14  -1  102.64    3.49
   3 -14   1  103.27    3.33
  -3 -14   1   98.92    3.41
   3 -14  -1   95.87    3.43
  -3  14  -1   99.66    3.28
   3  14  -1  104.79    3.28
  -3  14  -1   95.42    3.27
   3  14  -1  101.80    3.47
   3  14  -1  104.40    3.39
   3  14   1  104.67    3.31
  -3  14   1  104.48    3.25
  -3  14  -1  101.82    3.47
   3  14   1  104.56    3.36
  -3  14  -1  104.32    3.38
  -3  14   1  102.37    3.36
  -3  14  -2  175.95    5.50
   3  14  -2  173.94    5.50
  -3 -14   2  169.20    5.36
  -3 -14  -2  182.76    5.48
   3  14  -2  172.05    5.33
  -3  14  -2  171.10    5.34
  -3  14  -2  175.32    5.35
  -3  14   2  174.81    5.36
  -3  14  -2  176.93    5.46
   3  14  -2  170.86    5.40
   3  14  -2  169.04    5.45
  -3  14  -2  169.69    5.39
   3  14   2  182.23    5.29
  -3  14   2  183.25    5.28
  -3  14  -2  166.92    5.45
  -3  14  -3  130.84    3.91
   3  14  -3  124.95    3.88
  -3  14  -3  128.25    3.80
   3  14  -3  125.25    4.02
  -3  14  -3  132.80    4.00
  -3  14  -3  112.66    3.76
  -3 -14  -3  127.02    3.93
   3  14  -3  121.32    3.75
   3  14  -3  126.92    3.86
  -3  14  -3  129.56    3.86
  -3  14  -3  127.59    3.88
  -3  14  -3  119.87    3.67
   3  14  -3  118.25    3.70
   3  14  -3  123.46    3.93
  -3  14  -3  128.04    3.93
   3  14  -3  119.01    3.88
  -3  14  -3  122.87    3.89
  -3  14  -4  144.37    4.35
  -3  14  -4  139.15    4.30
   3  14  -4  145.69    4.22
   3  14  -4  132.68    4.23
  -3  14  -4  141.60    4.24
   3  14  -4  141.16    4.29
  -3  14  -4  151.35    4.37
  -3  14  -4  149.80    4.39
   3  14  -4  149.23    4.40
   3  14  -4  149.79    4.48
   3  14  -4  148.27    4.26
  -3  14  -4  142.56    4.24
   3  14  -4  148.53    4.32
   3  14  -4  143.98    4.36
  -3  14  -4  149.53    4.33
  -3  14  -4  144.78    4.36
   3  14  -5   37.93    1.51
   3  14  -5   42.70    1.67
  -3  14  -5   40.44    1.54
  -3  14  -5   41.12    1.68
  -3  14  -5   39.80    1.64
   3  14  -5   42.32    1.66
   3  14  -5   42.46    1.65
  -3  14  -5   43.16    1.73
  -3  14  -5   43.97    1.57
   3  14  -5   45.29    1.58
  -3  14  -5   42.61    1.57
   3  14  -5   35.74    1.47
   3  15   0    1.64    1.33
   3  15   0    2.52    2.49
  -3  15   0    0.33    1.09
  -3 -15   0    1.09    1.34
   3 -15   0    0.22    1.21
   3  15   0   -0.64    1.19
  -3  15   0   -0.02    0.88
   3  15   0   -0.95    0.88
  -3  15   0   -0.43    1.36
   3  15   0    0.05    1.32
  -3  15   0   -0.41    1.35
  -3  15  -1   38.03    2.02
  -3  15   1   43.15    1.90
   3  15  -1   38.44    2.04
  -3  15  -1   39.52    2.09
   3  15   1   39.97    1.81
   3 -15   1   39.10    1.77
  -3 -15  -1   35.59    1.99
  -3 -15   1   40.80    1.91
   3 -15  -1   40.11    1.93
  -3  15  -1   45.41    1.74
   3  15  -1   40.20    1.68
  -3  15  -1   37.51    1.67
   3  15   1   40.79    1.75
  -3  15   1   39.45    1.82
  -3  15  -1   40.82    1.88
   3  15  -1   36.32    2.00
  -3  15  -1   36.75    2.00
   3  15   1   40.46    1.86
  -3  15   1   38.66    1.65
   3  15  -1   37.52    1.86
  -3  15  -2  127.34    4.04
  -3  15   2  128.39    3.92
  -3  15  -2  129.82    3.76
   3  15  -2  126.22    4.09
  -3  15  -2  128.47    4.10
  -3 -15  -2  118.77    4.06
  -3 -15   2  126.57    3.91
  -3  15  -2  124.01    3.90
   3  15  -2  126.28    3.89
  -3  15  -2  127.74    3.87
   3  15   2  129.52    3.81
   3  15  -2  123.80    4.05
  -3  15  -2  127.46    4.03
  -3  15  -2  128.94    3.96
   3  15  -2  125.81    3.97
  -3  15   2  122.22    3.81
   3  15  -3   14.85    1.26
  -3  15  -3   13.04    1.33
  -3  15  -3   14.43    1.12
   3  15  -3   13.14    1.57
   3  15  -3   11.49    1.29
  -3  15  -3   14.27    1.27
  -3  15  -3   13.90    1.27
   3  15  -3   14.42    1.21
  -3  15  -3   10.73    0.86
   3  15  -3   11.76    0.90
  -3  15  -3   11.89    1.21
   3  15  -3   10.57    1.00
   3  15  -3   13.66    1.41
  -3  15  -3   12.19    1.32
   3  15  -4    2.05    0.80
  -3  15  -4    2.51    0.95
  -3  15  -4    1.92    0.89
   3  15  -4    3.22    1.27
   3  15  -4    1.69    0.93
  -3  15  -4    2.69    0.97
  -3  15  -4    2.40    1.10
   3  15  -4    1.33    1.04
   3  15  -4    1.18    0.85
  -3  15  -4    2.64    0.70
  -3  15  -4    2.43    1.04
   3  15  -4    2.40    0.76
   3  15  -4    1.61    1.00
  -3  15  -4    1.60    0.97
   3  15   5    1.17    2.10
  -3  15  -5    1.01    0.70
   3  15  -5    0.83    0.73
  -3  15  -5    0.41    0.76
  -3  15  -5    1.28    0.79
  -3  15  -5    2.07    0.77
   3  15  -5    0.49    0.80
   3  16   0    0.85    1.29
   3  16   0    1.43    1.19
   3 -16   0    1.31    1.21
  -3 -16   0    3.55    1.33
  -3  16   0    1.48    1.10
  -3  16   0    1.76    0.88
  -3  16   0    1.15    1.41
  -3  16   0    2.87    1.34
   3  16   0    2.70    1.38
   3  16   1  495.75   13.03
   3  16  -1  486.99   13.16
   3 -16   1  502.24   13.08
  -3 -16  -1  471.70   13.19
  -3 -16   1  487.83   13.14
   3  16  -1  475.47   13.02
  -3  16  -1  488.17   13.04
  -3  16  -1  473.96   13.19
  -3  16   1  490.12   13.15
  -3  16   1  497.14   13.10
  -3  16  -1  468.96   13.17
   3  16   1  475.30   13.09
  -3  16  -1  488.44   13.11
  -3  16   1  469.46   13.02
   3  16  -1  482.78   13.12
   3  16  -1  470.18   13.18
   3  16   1  500.86   13.08
   3  16  -2    8.33    1.35
  -3  16   2    6.64    1.11
  -3  16  -2    5.82    1.32
   3  16  -2    5.55    1.49
   3  16   2    8.77    2.88
  -3 -16   2    6.10    1.11
  -3  16  -2    6.82    1.18
   3  16   2    4.50    0.88
   3  16  -2    6.19    1.27
  -3 -16  -2    5.80    1.33
   3  16  -2    4.83    1.09
  -3  16  -2    5.79    1.12
  -3  16  -2    5.83    1.00
  -3  16   2    5.91    0.89
  -3  16  -2    5.96    1.38
   3  16  -2    5.67    1.40
   3  16   3    2.73    0.88
   3  16  -3    4.65    1.07
  -3  16  -3    4.40    0.89
  -3  16  -3    2.25    1.14
   3  16  -3    3.30    1.31
  -3  16  -3    5.66    1.10
   3  16  -3    4.75    1.10
   3  16  -3    3.83    1.13
  -3  16  -3    3.15    1.11
  -3  16  -3    2.17    1.00
  -3  16  -3    5.39    1.17
   3  16  -3    3.70    1.29
  -3  16  -4   52.27    1.76
   3  16  -4   54.50    1.77
   3  16  -4   49.44    1.95
   3  16  -4   54.22    1.84
  -3  16  -4   53.64    1.85
  -3  16  -4   51.75    1.81
   3  16  -4   47.79    1.76
  -3  16  -4   49.34    1.83
   3  16  -4   47.59    1.78
  -3  16  -4   46.07    1.74
   3  17   0    1.12    1.27
  -3  17   0    0.26    1.00
   3  17   0    1.11    1.11
  -3 -17   0    0.48    1.23
  -3  17   0    0.96    1.30
   3  17   0    0.65    1.29
  -3  17   0    1.94    1.24
   3  17  -1   85.33    2.89
  -3 -17  -1   86.02    2.93
  -3 -17   1   83.22    2.84
   3  17  -1   84.81    2.66
  -3  17  -1   82.81    2.66
  -3  17  -1   85.06    2.96
  -3  17   1   87.75    2.87
   3  17  -1   90.32    2.95
   3  17  -1   83.69    2.85
  -3  17   1   87.28    2.76
  -3  17  -1   81.70    2.88
   3  17   1   84.03    2.75
   3  17   1   83.22    2.72
  -3  17  -1   82.23    2.79
  -3  17   1   81.61    2.62
   3  17  -1   86.17    2.91
   3  17  -2  123.33    3.88
  -3 -17   2  119.90    3.68
   3  17  -2  111.50    3.56
  -3  17  -2  122.97    3.84
   3  17  -2  115.86    3.82
  -3  17   2  120.44    3.69
   3  17   2  124.29    3.76
  -3  17  -2  123.49    3.78
   3  17   2  112.21    3.57
  -3  17  -2  125.85    3.84
   3  17  -2  126.03    3.77
   3  17  -2  123.29    3.86
   3  17  -2  124.93    3.70
  -3  17  -2  123.07    3.72
   3  17  -3   27.39    1.46
   3  17  -3   24.48    1.11
  -3  17  -3   24.84    1.31
   3  17  -3   22.93    1.25
   3  17  -3   26.27    1.23
  -3  17  -3   24.33    1.24
   3  17  -3   21.13    1.27
   3  17  -3   22.43    1.38
  -3  17  -3   24.58    1.37
  -3  17  -3   23.88    1.32
  -3  17  -4   45.86    1.61
   3  17  -4   46.43    1.62
  -3  17   4   48.20    2.58
  -3 -18   0    1.49    1.11
   3  18   0    0.09    0.98
  -3  18   0    0.07    0.80
  -3  18   0    1.77    1.18
   3  18   0    0.43    1.20
   3  18   0   -0.57    1.02
  -3  18   0    0.83    1.06
   3  18  -1    7.83    1.22
   3  18   1   12.08    1.95
  -3 -18  -1    7.78    1.16
   3  18  -1    7.61    1.08
  -3  18  -1    7.15    0.97
  -3  18   1    6.56    0.71
  -3 -18   1    7.92    1.06
   3  18   1    7.38    0.85
   3  18   1    6.20    1.14
   3  18  -1    6.95    1.18
  -3  18   1    5.70    1.07
  -3  18  -1    6.18    1.21
  -3  18  -1    6.53    1.21
   3  18   1    6.92    0.89
   3  18  -1    8.35    1.14
  -3  18   1    7.42    0.95
  -3  18  -1    5.52    0.79
   3  18  -1    4.57    0.73
   3  18  -2   16.24    1.30
  -3  18  -2   15.20    0.97
   3  18  -2   16.19    0.95
  -3  18  -2   15.64    1.21
   3  18  -2   15.37    1.10
   3  18  -2   15.98    1.26
  -3  18  -2   16.46    1.09
   3  18  -2   14.31    1.19
  -3  18  -2   16.43    1.20
   3  18   2   16.34    1.07
  -3  18  -3   14.34    0.94
   3  18  -3   12.86    0.91
   3  18  -3   12.44    0.98
  -3  18  -3   11.14    0.97
  -3  18  -3   13.41    0.87
   3  18  -3   12.77    0.88
   3  19   0    0.25    0.75
   3  19   0    0.04    0.98
  -3  19   0    0.14    0.97
   3  19   0    1.42    0.90
  -3  19   0    1.23    0.88
   3  19  -1   44.12    1.76
  -3  19  -1   48.87    1.77
   3  19   1   45.45    1.71
  -3  19  -1   45.81    1.61
   3  19  -1   46.13    1.74
  -3  19  -1   46.53    1.73
   3  19  -1   47.04    1.67
   4   0   0   43.91    1.89
   4   0   0   56.14    2.22
  -4   0  -1  546.29   15.04
   4   0   1  535.50   15.16
   4   0   1  522.51   14.88
   4   0   1  533.11   14.91
  -4   0  -1  509.20   14.87
   4   0  -1  511.44   15.05
   4   0   2 1840.82   51.74
   4   0   2 1801.23   51.85
   4   0   2 1829.14   51.01
   4   0  -2 1828.01   51.52
   4   0   2 1811.43   51.69
   4   0  -2 1784.58   51.43
   4   0   2 1946.48   51.97
   4   0  -3  412.77   11.80
  -4   0  -3  409.57   11.85
   4   0  -4   63.54    2.35
  -4   0  -4   59.71    2.51
  -4   0  -5  199.72    5.81
   4   0  -5  193.92    5.82
  -4   0  -5  197.28    6.44
  -4   0  -6    1.39    1.07
   4   0  -6    1.11    1.07
  -4   0  -6    0.72    0.99
   4   0  -6    0.95    1.10
   4   0  -6    0.05    0.90
  -4   0  -6    0.87    0.96
   4   0  -6    0.83    1.05
  -4   0  -6    0.51    0.84
  -4   0  -6    0.20    0.79
  -4   0  -6    0.80    0.85
   4   0  -6    0.64    0.90
   4   0  -7   15.98    1.11
  -4   0  -7   11.07    0.92
   4   0  -7    9.91    0.85
  -4   0  -7   13.09    1.15
  -4   0  -7   12.09    1.15
   4   0  -7   13.17    1.25
   4   0  -7   13.23    1.27
   4   0  -8    2.11    0.84
   4   1   0  164.31    5.50
  -4  -1   0  171.28    5.35
   4  -1   0  181.93    5.25
  -4   1   0  166.23    5.24
  -4   1  -1   63.60    2.42
  -4  -1  -1   61.23    2.79
   4  -1   1   59.42    2.20
   4   1   1   60.89    2.60
   4   1  -1   71.45    2.83
   4   1   1   61.66    2.55
  -4  -1  -1   67.09    2.67
  -4  -1  -1   56.70    2.46
  -4   1   1   64.45    2.18
   4  -1   1   66.95    2.45
   4   1   1   69.85    2.75
  -4  -1   1   59.81    2.69
   4  -1   1   63.52    2.70
   4   1   2  952.79   26.97
   4  -1   2  951.08   27.07
   4   1  -2  872.99   26.63
  -4  -1   2  946.47   26.59
   4   1  -2  934.23   26.81
   4  -1   2  909.07   26.59
   4  -1  -2  907.36   26.45
   4  -1  -2  963.14   26.35
   4   1   2  948.91   26.90
   4   1   2  924.56   26.10
   4  -1   2  906.26   26.89
   4  -1   2  912.07   26.61
   4  -1   3   12.36    1.79
   4  -1  -3   14.35    1.16
   4  -1  -3   16.96    1.12
   4  -1  -3   16.07    1.50
   4   1  -3   15.24    1.13
  -4  -1  -3   16.41    1.31
  -4   1  -3   16.25    1.21
   4  -1  -3   14.47    1.37
   4   1  -4   15.74    1.17
   4  -1  -4   14.88    1.13
  -4   1  -4   15.23    1.36
  -4  -1  -4   15.77    1.41
   4  -1  -5  107.22    3.33
  -4   1  -5  105.20    3.37
   4   1  -5  106.05    3.38
  -4  -1  -5  106.84    3.31
  -4  -1  -5  103.94    4.00
  -4  -1  -6   27.02    1.41
   4   1  -6   27.18    1.52
   4  -1  -6   28.89    1.48
  -4   1  -6   25.64    1.49
  -4   1  -6   27.03    1.43
   4  -1  -6   26.37    1.30
   4   1  -6   28.54    1.44
   4   1  -6   26.60    1.45
  -4   1  -6   27.94    1.33
   4  -1  -6   25.64    1.41
   4   1  -6   27.76    1.21
  -4   1  -6   26.48    1.27
  -4   1  -6   26.39    1.40
   4   1  -6   27.78    1.41
   4  -1  -6   27.14    1.29
   4  -1  -6   27.06    1.55
  -4  -1  -6   27.84    1.48
   4   1  -6   28.77    1.50
  -4   1  -6   28.00    1.48
  -4  -1  -6   27.15    1.26
   4  -1  -7    0.64    0.91
   4   1  -7   -0.65    0.96
  -4   1  -7    1.19    0.79
   4   1  -7    0.55    0.85
  -4   1  -7    1.08    0.85
   4  -1  -7   -0.04    1.06
   4   1  -7    0.36    1.11
  -4   1  -7    0.61    1.05
  -4  -1  -7    1.12    0.99
  -4  -1  -7    2.15    0.94
   4  -1  -7    0.78    1.02
   4  -1  -8   13.62    0.98
   4   1  -8   13.65    0.98
  -4  -2   0 1347.79   35.57
   4   2   0 1292.89   35.62
  -4   2   0 1240.92   35.37
  -4   2  -1  140.57    4.28
  -4  -2   1  142.07    5.01
   4   2   1  137.55    4.88
   4   2  -1  135.63    4.99
   4   2   1  125.62    4.78
   4  -2   1  145.07    4.90
  -4  -2  -1  130.80    4.83
   4  -2   1  149.65    5.10
   4  -2   1  136.26    4.08
  -4  -2  -1  138.77    4.70
   4   2   1  152.13    4.96
   4  -2   2    3.97    1.12
   4   2   2    3.97    1.55
   4  -2   2    3.19    1.45
   4  -2   2    1.68    1.12
  -4  -2  -2    3.36    0.80
   4  -2  -2    2.49    1.17
  -4  -2   2    3.31    1.33
   4  -2  -2    3.75    1.06
   4  -2  -2    3.68    0.65
   4  -2  -2    3.51    1.09
   4  -2   3  553.20   16.87
  -4  -2   3  644.26   17.59
   4  -2   3  590.31   16.98
   4  -2  -3  608.87   16.83
   4   2  -3  600.23   16.87
   4  -2  -3  593.45   17.15
   4  -2   3  595.14   17.81
   4  -2  -3  573.91   16.99
  -4   2  -3  596.32   16.83
  -4  -2  -3  603.53   16.94
   4  -2  -4   36.38    1.66
   4   2  -4   38.10    1.73
  -4  -2  -4   34.86    1.90
   4  -2  -4   33.07    2.02
   4   2  -5  116.97    3.70
  -4   2  -5  111.93    3.67
   4  -2  -5  118.24    3.55
  -4  -2  -5  117.66    4.36
  -4  -2  -6   14.56    1.23
   4  -2  -6   15.37    1.31
  -4   2  -6   13.56    1.21
  -4  -2  -6   12.97    1.18
  -4   2  -6   14.92    1.19
   4   2  -6   12.97    1.27
  -4   2  -6   13.49    1.19
   4   2  -6   14.45    1.22
   4   2  -6   14.69    1.28
  -4   2  -6   14.89    1.08
  -4   2  -6   15.25    1.10
   4  -2  -6   14.83    1.16
   4   2  -6   16.49    1.27
   4   2  -6   14.25    1.04
  -4   2  -6   15.35    1.09
  -4   2  -6   13.54    1.19
   4   2  -6   15.98    1.20
  -4   2  -7    3.46    0.88
  -4   2  -7    3.23    0.80
   4  -2  -7    3.28    0.87
   4   2  -7    3.87    1.01
   4   2  -7    2.29    0.92
  -4   2  -7    2.58    0.90
   4   2  -7    2.56    1.14
   4  -2  -7    3.25    1.11
  -4  -2  -7    1.89    0.96
  -4  -2  -7    3.39    1.02
   4  -2  -7    2.09    1.13
  -4   2  -7    2.17    1.08
   4   2  -8    0.33    0.87
   4  -2  -8    0.43    0.78
  -4  -3   0  858.23   23.19
  -4  -3   0  830.96   23.36
  -4   3   0  805.81   22.44
   4  -3   0  801.91   22.86
   4  -3  -1  465.46   13.16
  -4  -3  -1  455.28   13.97
   4  -3   1  498.60   14.17
   4   3   1  485.64   14.16
   4  -3   1  480.99   14.12
  -4  -3  -1  460.42   14.12
  -4  -3   1  463.69   14.23
   4   3   1  425.78   14.08
  -4  -3  -2  504.54   14.26
   4   3  -2  487.70   13.90
  -4  -3   2  520.50   14.91
   4   3  -2  472.00   13.79
   4  -3   2  511.09   14.98
   4  -3   2  461.68   13.94
   4  -3  -2  479.19   13.87
   4  -3  -2  488.40   13.80
  -4  -3  -2  483.60   13.80
   4  -3  -3  714.10   20.03
   4  -3   3  723.35   20.75
   4  -3  -3  707.96   20.29
   4   3  -3  702.47   20.05
   4   3  -3  701.57   20.09
   4  -3  -3  692.12   20.50
   4  -3   3  731.90   20.78
  -4  -3   3  759.20   21.09
   4  -3  -3  699.45   20.19
  -4  -3  -3  696.34   20.16
   4   3  -4  251.40    7.40
  -4   3  -4  256.00    7.39
   4   3  -4  255.68    7.71
   4  -3  -4  256.76    7.63
   4  -3  -4  253.35    7.96
  -4  -3  -4  258.77    7.91
  -4   3  -5   29.72    1.51
   4   3  -5   31.88    1.60
  -4  -3  -5   32.31    2.10
  -4   3  -6  441.33   12.73
  -4  -3  -6  463.80   12.74
   4  -3  -6  447.52   12.76
   4   3  -6  483.77   12.83
  -4   3  -6  465.11   12.81
  -4   3  -6  449.92   12.67
   4   3  -6  444.28   12.70
   4  -3  -6  449.16   12.65
  -4   3  -6  441.93   12.65
   4   3  -6  439.62   12.62
  -4   3  -6  432.29   12.62
  -4  -3  -6  456.92   12.70
   4   3  -6  437.46   12.75
  -4   3  -6  425.32   12.68
   4   3  -6  438.04   12.69
  -4   3  -7    4.49    0.82
   4  -3  -7    2.43    0.82
   4   3  -7    3.31    1.01
  -4   3  -7    3.06    0.92
   4   3  -7    2.54    0.70
  -4   3  -7    2.36    1.00
   4   3  -7    2.25    0.96
   4  -3  -7    4.33    1.13
  -4  -3  -7    3.62    1.03
  -4  -3  -7    3.18    0.92
  -4   3  -7    2.62    1.10
   4  -3  -7    4.32    1.08
   4   3  -7    3.00    1.08
   4  -3  -8  115.30    3.46
  -4   4   0 1212.57   33.56
  -4  -4   0 1118.45   34.53
   4   4   0 1151.05   34.11
   4  -4   0 1260.80   34.02
   4   4   1   17.63    1.95
  -4   4   1   16.35    1.61
  -4  -4  -1   14.39    1.94
  -4  -4   1   17.96    2.28
   4  -4  -1   14.63    0.83
   4  -4   1   16.72    2.05
   4   4  -2    2.27    1.00
   4   4  -2    2.65    1.00
   4   4  -2    3.45    1.07
  -4  -4  -2    2.50    1.17
  -4  -4   2    4.21    1.67
   4  -4  -2    2.91    1.14
   4  -4  -2    2.13    0.96
  -4  -4  -2    1.70    1.05
  -4  -4  -2    3.33    1.11
  -4  -4   3   32.39    2.44
   4  -4   3   29.73    2.32
   4   4   3   29.30    1.98
   4  -4  -3   29.44    1.79
   4   4  -3   28.97    1.62
   4  -4  -3   30.05    1.52
   4   4  -3   27.12    1.56
   4  -4   3   28.24    1.56
   4  -4  -3   26.58    1.72
  -4  -4  -3   26.44    1.68
   4   4  -4  443.32   12.94
  -4   4  -4  446.36   12.94
   4  -4  -4  483.33   13.20
  -4  -4  -4  463.46   13.50
   4  -4  -4  459.32   13.56
   4   4  -5   23.15    1.45
  -4   4  -5   23.50    1.43
  -4  -4  -5   21.24    1.93
  -4   4  -6   42.73    1.91
   4   4  -6   43.08    1.90
  -4   4  -6   46.76    1.90
   4   4  -6   44.82    1.70
   4   4  -6   42.46    1.86
  -4   4  -6   43.35    1.78
   4  -4  -6   42.53    1.68
   4   4  -6   41.04    1.70
  -4   4  -6   44.37    1.73
  -4   4  -6   40.91    1.85
   4   4  -6   40.04    1.87
   4   4  -6   39.75    1.87
  -4   4  -6   40.27    1.72
   4   4  -6   40.80    1.65
  -4  -4  -6   41.81    1.77
  -4   4  -7    7.09    0.99
   4   4  -7    7.61    0.79
   4  -4  -7    7.09    0.75
   4   4  -7    7.38    1.13
  -4   4  -7    8.44    0.94
  -4   4  -7    7.83    1.02
   4   4  -7    8.46    1.01
  -4   4  -7    7.12    0.81
   4  -4  -7    6.25    1.13
   4   4  -7    8.11    1.18
  -4   4  -7    6.63    1.13
   4  -4  -7    6.94    1.06
  -4  -4  -7    9.12    0.99
  -4  -4  -7    7.08    1.04
   4  -5   0 1396.99   39.13
  -4  -5   0 1351.14   39.83
   4   5   0 1369.06   39.19
   4  -5  -1   98.27    3.39
  -4  -5   1  104.81    4.71
  -4   5  -1  109.27    3.41
  -4   5   1  102.43    3.99
   4  -5   1   96.03    3.09
  -4  -5  -1   96.43    4.48
   4   5   1  107.32    4.37
  -4  -5  -1  101.97    3.29
  -4  -5  -1  100.08    3.32
  -4  -5  -2  236.87    7.77
  -4   5  -2  225.01    6.84
   4   5  -2  222.65    6.80
   4  -5  -2  227.92    6.87
  -4  -5  -2  220.67    6.79
   4  -5  -2  226.75    6.72
  -4  -5  -2  220.15    6.77
   4  -5  -3   30.55    1.93
   4   5  -3   32.00    1.74
   4   5   3   30.11    1.91
  -4  -5  -3   32.20    1.67
   4  -5  -3   32.10    1.59
   4  -5  -3   29.86    1.73
  -4  -5  -3   30.80    1.73
  -4   5  -4  238.62    6.95
   4   5  -4  232.82    6.95
   4   5  -4  229.87    7.34
   4  -5  -4  243.07    7.20
  -4  -5  -4  238.92    7.53
   4  -5  -4  239.03    7.56
   4   5  -5  203.79    6.17
  -4   5  -5  206.10    6.16
   4  -5  -5  189.72    6.88
  -4  -5  -5  215.57    6.93
   4   5  -6  328.46    9.66
  -4   5  -6  328.67    9.48
  -4   5  -6  318.63    9.65
   4   5  -6  357.04    9.77
  -4   5  -6  363.02    9.77
  -4   5  -6  329.62    9.59
   4   5  -6  325.23    9.61
   4  -5  -6  336.36    9.50
   4   5  -6  344.66    9.58
  -4   5  -6  330.38    9.56
   4   5  -6  335.73    9.54
  -4   5  -6  339.38    9.62
   4   5  -6  323.63    9.61
  -4   5  -6  324.81    9.56
   4   5  -7    5.25    1.07
   4   5  -7    6.00    0.83
  -4   5  -7    5.40    0.99
  -4   5  -7    5.53    0.93
   4  -5  -7    6.65    1.05
   4  -5  -7    5.53    1.10
  -4  -5  -7    5.97    0.99
  -4  -5  -7    5.53    0.86
   4   5  -7    6.56    1.22
   4   5  -7    5.00    1.02
  -4   5  -7    6.46    1.03
  -4  -6   0 1053.97   29.21
  -4  -6   0  998.84   29.17
   4  -6  -1   52.22    2.10
   4  -6   1   47.80    1.82
  -4   6  -1   49.01    2.10
  -4  -6  -1   45.16    2.00
   4   6  -1   43.98    2.16
  -4  -6   1   47.05    1.90
  -4  -6  -1   48.50    2.05
   4   6  -2    2.51    1.39
  -4   6  -2    4.62    1.35
   4  -6  -2    3.12    1.15
  -4  -6  -2    4.78    0.93
   4  -6   2    2.51    0.85
   4  -6  -2    2.86    1.00
  -4  -6  -2    2.94    1.14
   4   6  -3 1435.49   39.29
  -4  -6  -3 1391.49   39.92
   4  -6  -3 1371.63   39.39
  -4  -6  -3 1361.32   39.29
   4  -6  -3 1409.33   39.28
   4   6  -4   23.84    1.40
  -4   6  -4   23.69    1.39
   4   6  -4   22.00    1.75
   4  -6  -4   22.63    1.44
  -4  -6  -4   21.77    1.77
   4  -6  -4   23.76    1.87
  -4   6  -5  137.02    4.35
   4   6  -5  138.03    4.37
  -4  -6  -5  138.89    5.06
   4  -6  -5  129.39    5.03
  -4   6  -6    6.08    1.23
   4   6  -6    6.87    1.21
  -4   6  -6    7.72    1.14
   4   6  -6    6.85    1.23
  -4   6  -6    6.11    1.13
   4  -6  -6    6.51    0.86
   4   6  -6    5.59    1.08
  -4   6  -6    6.36    1.20
   4   6  -6    9.97    1.27
  -4   6  -6    7.19    1.27
  -4   6  -6    5.75    0.84
   4   6  -6    6.37    1.27
  -4   6  -7   11.15    1.03
   4   6  -7    9.98    1.11
   4   6  -7   10.44    0.94
  -4   6  -7   12.68    0.97
  -4  -6  -7    9.34    0.90
  -4  -6  -7   10.58    1.04
   4  -6  -7    9.42    1.09
   4  -6  -7   11.83    1.13
   4   6  -7    9.68    1.12
   4   6  -7    9.20    0.77
  -4   6  -7    8.14    1.08
  -4   7   0    4.25    0.90
  -4   7   0    7.38    1.14
  -4  -7   0    6.54    1.17
  -4  -7   0    7.36    1.08
   4  -7  -1  883.68   24.52
  -4   7  -1  882.65   24.48
   4  -7   1  850.25   24.48
  -4  -7  -1  838.78   24.39
  -4  -7  -1  835.96   24.48
   4   7  -1  855.45   24.50
  -4  -7   1  868.93   24.34
  -4  -7   1  872.92   24.36
   4  -7  -1  876.01   24.24
   4   7  -2   39.55    2.10
  -4  -7  -2   37.79    1.64
  -4   7  -2   38.76    2.17
   4  -7   2   29.59    1.58
   4  -7  -2   32.76    1.90
   4  -7  -2   39.20    1.77
  -4  -7  -2   35.69    1.86
   4   7  -3   23.03    1.24
  -4   7  -3   22.76    1.31
   4  -7  -3   24.50    1.71
  -4  -7  -3   26.45    1.72
   4   7  -3   26.59    1.85
   4  -7  -3   23.32    1.76
   4  -7  -4   11.46    1.62
  -4   7  -4   11.11    1.16
   4   7  -4   10.18    1.19
  -4  -7  -4    9.85    1.65
   4   7  -4   11.41    1.65
   4  -7  -4   11.22    1.61
   4  -7  -4   10.73    1.20
  -4   7  -5    4.87    1.14
  -4   7  -5    3.68    1.19
   4   7  -5    4.44    1.18
   4   7  -5    3.70    1.05
   4   7  -5    3.59    1.14
  -4   7  -5    4.85    1.23
  -4   7  -5    3.31    1.11
   4   7  -5    5.52    1.22
   4  -7  -5    2.41    1.68
  -4   7  -5    4.15    1.22
   4   7  -5    3.48    1.22
   4   7  -6    2.52    1.19
  -4   7  -6    2.43    1.08
  -4   7  -6    4.42    1.24
  -4   7  -6    2.37    1.18
  -4   7  -6    4.43    1.08
   4   7  -6    4.37    1.19
   4   7  -6    2.99    1.09
   4   7  -6    3.60    1.19
  -4   7  -6    3.26    1.19
  -4   7  -6    3.67    0.84
   4   7  -6    2.34    1.18
  -4   7  -7    0.35    0.90
  -4   7  -7    0.81    0.85
   4   7  -7    1.94    0.96
   4   7  -7    0.54    0.80
   4   7  -7    0.85    0.69
   4   7  -7    0.82    0.96
  -4   7  -7    1.68    1.01
   4  -7  -7    1.09    0.96
  -4  -7  -7    0.26    0.88
   4  -7  -7   -0.37    0.90
  -4  -7  -7    0.23    0.69
  -4   8   0  445.11   13.18
  -4   8   0  449.87   13.46
  -4  -8   0  467.20   13.17
   4   8   0  459.07   13.28
   4  -8  -1  341.78   10.59
  -4   8   1  361.84   10.31
  -4   8  -1  357.41   10.56
  -4  -8  -1  363.78   10.33
   4  -8   1  336.30   10.56
   4   8  -1  355.42   10.59
  -4  -8   1  360.21   10.41
   4  -8  -1  355.30   10.26
  -4  -8  -1  358.58   10.48
   4   8  -2    8.46    1.70
  -4   8  -2    6.54    1.51
   4  -8  -2    8.16    1.39
  -4  -8  -2    7.38    1.02
  -4  -8  -2    9.09    1.31
   4  -8  -2    7.07    1.11
  -4   8  -3  134.37    4.28
   4   8  -3  136.53    4.27
   4   8  -3  145.48    4.94
   4  -8  -3  145.84    4.94
  -4  -8  -3  149.41    4.65
   4  -8  -3  135.44    4.76
  -4  -8  -3  141.24    4.86
  -4   8  -4   37.92    1.74
   4   8  -4   34.63    1.71
  -4  -8  -4   38.98    2.43
   4  -8  -4   38.73    2.26
   4   8  -4   37.41    2.35
   4  -8  -4   41.06    2.38
   4  -8  -4   37.88    1.90
  -4   8  -5  133.61    3.92
  -4   8  -5  128.68    3.89
   4   8  -5  132.00    3.92
  -4   8  -5  123.85    4.02
   4   8  -5  128.07    4.04
  -4   8  -5  127.69    3.78
   4   8  -5  127.31    3.94
   4   8  -5  120.17    3.89
  -4   8  -5  123.40    3.91
  -4   8  -5  123.34    3.85
   4   8  -5  122.43    3.84
  -4   8  -5  121.50    3.78
  -4   8  -6    0.64    0.79
  -4   8  -6    0.60    1.04
   4   8  -6   -0.21    1.16
  -4   8  -6    1.74    1.16
   4   8  -6    1.52    0.73
  -4   8  -6    1.94    1.06
   4   8  -6    0.76    1.12
   4   8  -6    1.33    1.05
  -4   8  -6    2.50    1.19
  -4   8  -6   -0.19    1.15
   4   8  -6    3.14    1.10
  -4   8  -7    0.71    0.88
   4   8  -7    2.32    0.81
  -4   8  -7    1.71    0.84
   4   8  -7    0.05    0.93
   4   8  -7    0.79    0.89
   4   8  -7    1.18    0.70
  -4   8  -7    0.82    0.92
   4  -8  -7    1.34    0.88
  -4  -8  -7    2.02    0.82
  -4   9   0   19.61    1.31
  -4   9   0   20.77    1.56
   4   9   0   23.98    1.78
  -4  -9   0   22.63    1.43
   4  -9  -1  258.73    8.10
  -4   9   1  262.14    7.79
  -4  -9  -1  266.64    7.83
  -4   9  -1  256.31    8.07
   4  -9  -1  257.43    7.71
   4   9  -1  255.18    8.13
  -4  -9   1  266.77    7.88
  -4  -9  -1  263.04    7.95
   4   9  -2   73.25    3.21
   4  -9  -2   72.36    3.06
  -4  -9  -2   76.90    2.76
  -4   9  -2   75.63    3.28
  -4  -9   2   73.42    2.84
  -4  -9  -2   74.48    2.95
   4  -9  -2   71.90    2.79
  -4   9  -3  311.70    9.16
   4   9  -3  308.55    9.15
   4  -9  -3  319.99    9.69
  -4  -9  -3  320.05    9.80
   4  -9  -3  325.77    9.91
  -4  -9  -3  324.08    9.54
   4   9  -3  332.70    9.91
  -4   9  -4    4.60    1.06
   4  -9  -4    5.76    1.49
   4   9  -4    4.34    1.15
  -4  -9  -4    3.72    1.58
   4  -9  -4    3.18    1.08
   4   9  -4    2.42    1.47
   4  -9  -4    4.65    1.56
   4   9  -5   30.24    1.63
  -4   9  -5   27.37    1.62
  -4   9  -5   29.52    1.63
   4   9  -5   31.06    1.56
   4   9  -5   32.33    1.73
  -4   9  -5   32.35    1.74
  -4   9  -5   34.76    1.73
   4   9  -5   30.41    1.60
  -4   9  -5   29.69    1.48
   4   9  -5   31.32    1.58
  -4   9  -5   31.73    1.55
  -4   9  -5   31.70    1.45
  -4   9  -6   34.01    1.39
  -4   9  -6   34.02    1.70
   4   9  -6   35.67    1.70
   4   9  -6   34.43    1.63
  -4   9  -6   31.96    1.33
  -4   9  -6   32.84    1.68
   4   9  -6   30.27    1.35
  -4   9  -6   35.54    1.57
   4   9  -6   36.90    1.57
  -4   9  -6   31.48    1.60
   4   9  -6   33.18    1.62
  -4   9  -6   34.76    1.64
   4   9  -7    2.54    0.74
  -4   9  -7    1.85    0.86
  -4   9  -7    3.22    0.78
   4   9  -7    3.37    0.86
  -4   9  -7    3.25    0.85
   4   9  -7    4.96    0.86
   4  -9  -7    2.82    0.80
   4  -9  -7    2.91    0.78
  -4  -9  -7    1.52    0.77
  -4  10   0   49.10    2.25
  -4 -10   0   51.21    2.23
   4  10   0   47.23    2.50
   4  10  -1   75.76    3.16
   4 -10  -1   72.08    3.08
  -4  10   1   72.19    2.67
  -4  10  -1   68.32    3.05
  -4 -10  -1   70.04    2.65
   4 -10  -1   68.09    2.50
  -4 -10  -1   67.61    2.80
  -4 -10   1   72.36    2.76
   4  10   1   69.68    2.94
   4  10  -2    7.94    1.75
  -4  10  -2    5.92    1.70
   4  10   2    6.95    1.29
   4 -10  -2    6.10    1.37
  -4 -10  -2    7.32    1.09
   4  10  -2    6.55    0.84
   4 -10  -2    7.70    1.10
  -4  10  -2    6.72    0.88
  -4 -10   2    5.34    1.14
  -4 -10  -2    5.82    1.38
  -4  10  -3  323.53    9.33
   4  10  -3  317.91    9.32
   4 -10  -3  318.98    9.89
  -4 -10   3  305.01    9.74
  -4 -10  -3  336.67   10.06
  -4 -10  -3  328.19    9.74
   4  10  -3  330.26   10.18
   4 -10  -3  337.57   10.14
   4 -10  -4   27.31    2.05
  -4 -10  -4   27.61    2.13
   4  10  -4   29.61    1.58
  -4  10  -4   28.40    1.57
   4  10  -4   26.99    1.57
  -4  10  -4   29.11    1.55
   4  10  -4   26.49    1.42
   4  10  -4   21.78    2.11
   4 -10  -4   21.94    1.62
   4 -10  -4   23.51    2.13
  -4  10  -5   14.80    1.36
  -4  10  -5   17.33    1.37
   4  10  -5   20.80    1.35
  -4  10  -5   17.25    1.39
   4  10  -5   15.81    1.27
   4  10  -5   17.26    1.40
  -4  10  -5   16.21    1.23
   4  10  -5   16.69    1.25
   4  10  -5   16.58    1.31
  -4  10  -5   16.46    1.28
  -4  10  -5   16.90    1.48
   4  10  -5   14.45    1.26
  -4  10  -5   18.81    1.23
  -4  10  -6    8.49    0.85
  -4  10  -6    7.82    0.83
   4  10  -6    8.57    0.84
   4  10  -6    6.46    1.13
   4  10  -6    7.22    1.04
  -4  10  -6    8.08    1.19
  -4  10  -6    9.10    1.07
   4  10  -6   10.46    1.18
  -4  10  -6    8.58    1.19
  -4  10  -6    7.44    1.12
   4  10  -6    8.27    1.06
  -4  10  -6    6.34    0.71
  -4  11   0  955.99   28.21
  -4 -11   0 1009.69   28.16
   4  11   0 1009.48   28.39
   4 -11  -1   38.77    2.28
   4  11  -1   43.83    2.50
  -4  11   1   37.37    1.91
  -4  11  -1   42.97    2.38
  -4 -11  -1   40.96    1.92
   4 -11  -1   36.09    1.70
  -4 -11  -1   40.38    2.09
   4  11   1   38.85    2.25
  -4 -11   1   39.34    1.95
  -4  11  -2  206.36    5.97
   4  11  -2  201.41    5.94
   4 -11  -2  209.94    6.81
  -4 -11  -2  209.49    6.42
  -4  11  -2  198.69    6.82
   4  11  -2  217.03    6.96
  -4 -11   2  202.59    6.42
   4  11   2  187.78    6.47
   4 -11  -2  191.67    6.39
  -4 -11  -2  212.62    6.65
  -4  11  -3   38.70    1.74
   4  11  -3   40.59    1.71
  -4 -11   3   36.22    1.97
   4 -11  -3   39.52    2.19
  -4 -11  -3   38.54    2.34
   4  11  -3   41.72    2.68
   4 -11  -3   41.97    2.46
  -4  11  -4   25.22    1.57
  -4  11  -4   27.87    1.47
  -4  11  -4   28.07    1.53
   4  11  -4   27.03    1.49
  -4  11  -4   31.20    1.66
   4  11  -4   27.71    1.71
   4  11  -4   29.51    1.60
  -4  11  -4   33.77    1.66
  -4  11  -4   28.75    1.71
   4  11  -4   28.87    1.52
  -4  11  -4   27.08    1.53
   4  11  -4   26.91    1.48
  -4  11  -4   28.29    1.44
   4  11  -4   29.01    1.45
  -4  11  -4   29.91    1.49
   4  11  -4   28.86    1.51
  -4  11  -4   30.91    1.55
   4  11  -5    4.35    1.10
  -4  11  -5    3.08    1.11
  -4  11  -5    2.97    1.15
  -4  11   5    2.81    2.51
   4  11  -5    4.68    1.15
  -4  11  -5    4.31    0.97
   4  11  -5    3.83    0.79
   4  11  -5    2.27    1.08
  -4  11  -5    4.22    1.03
  -4  11  -5    3.66    1.26
   4  11  -5    3.70    1.10
   4  11  -5    2.62    1.08
  -4  11  -5    2.92    1.08
   4  11  -5    4.37    1.12
  -4  11  -5    4.51    1.20
  -4  11  -6  104.07    3.45
  -4  11  -6  123.97    3.66
   4  11  -6  127.11    3.60
   4  11  -6  111.00    3.47
  -4  11  -6  133.74    3.57
   4  11  -6  126.59    3.57
  -4  11   6   96.20    3.45
  -4  11  -6  122.87    3.59
   4  11  -6  125.71    3.60
   4  11  -6  118.90    3.55
  -4  11  -6  121.75    3.59
   4  11   6  109.77    4.19
  -4  11  -6  114.02    3.48
  -4  12   0  535.49   15.99
   4  12   0  547.85   16.15
  -4 -12   0  547.69   15.86
  -4  12   1   29.86    1.80
  -4 -12  -1   34.70    1.81
  -4  12  -1   37.45    2.27
   4  12  -1   34.64    2.37
   4 -12  -1   28.87    2.14
   4  12   1   30.49    2.13
  -4 -12   1   31.61    1.80
  -4 -12  -1   29.21    1.93
   4  12  -2   19.03    1.07
  -4  12  -2   19.46    1.10
   4 -12  -2   16.13    1.39
  -4 -12   2   19.91    1.41
  -4 -12  -2   21.43    1.77
   4  12  -2   20.29    2.17
  -4  12  -2   16.65    2.07
   4  12   2   16.21    1.60
   4 -12  -2   17.84    1.82
   4 -12  -3   56.36    2.81
  -4  12  -3   66.67    2.46
  -4  12  -3   64.55    2.58
   4  12  -3   63.56    2.62
  -4  12  -3   69.20    2.37
  -4 -12  -3   65.28    2.44
   4  12  -3   68.98    2.35
  -4  12  -3   62.88    2.40
  -4  12  -3   64.39    2.43
   4  12  -3   60.18    2.25
  -4  12  -3   66.17    2.43
   4  12  -3   62.69    2.47
   4  12  -3   62.93    2.40
  -4  12  -3   64.63    2.45
  -4  12  -4    5.38    1.10
   4  12  -4    6.23    1.08
  -4  12  -4    5.25    1.07
   4  12  -4    4.64    1.04
  -4  12  -4    5.32    1.17
  -4  12  -4    5.60    1.11
   4  12  -4    5.10    1.39
  -4  12  -4    4.74    1.29
  -4  12   4    0.59    2.86
  -4  12  -4    4.42    1.17
   4  12  -4    5.56    1.04
  -4  12  -4    5.00    1.13
  -4  12  -4    5.12    1.31
   4  12  -4    6.06    1.07
   4  12  -4    5.88    1.12
  -4  12  -4    5.09    1.03
   4  12  -4    4.85    1.18
  -4  12  -4    5.96    1.06
  -4  12  -5   13.92    1.20
  -4  12  -5   16.80    1.30
   4  12  -5   15.65    1.19
  -4  12  -5   16.12    1.23
   4  12  -5   15.65    1.21
  -4  12  -5   14.69    1.15
   4  12  -5   14.82    1.23
  -4  12  -5   15.05    1.37
   4  12  -5   16.15    1.23
  -4  12  -5   15.95    1.17
   4  12  -5   17.99    1.21
   4  12  -5   13.10    0.91
  -4  12  -5   14.03    1.12
   4  12  -6    2.80    0.67
  -4  12  -6    2.10    1.00
   4  12  -6    2.95    0.87
  -4  12  -6    2.60    0.82
   4  12  -6    4.63    0.84
  -4  12  -6    3.21    0.85
  -4  12  -6    2.03    0.92
   4  12  -6    4.19    0.83
   4  12  -6    3.80    0.89
  -4  12  -6    2.65    0.69
  -4 -13   0   95.49    3.58
  -4 -13   0   97.08    3.65
  -4  13   0   89.53    3.73
   4  13   0   99.30    3.99
  -4 -13  -1   45.23    2.31
  -4 -13   1   43.15    2.12
   4 -13  -1   41.68    2.50
   4  13  -1   47.18    2.74
  -4  13  -1   43.54    2.60
   4  13   1   46.13    2.49
   4  13   2  107.02    4.10
   4 -13  -2  111.42    4.45
  -4  13  -2  112.10    3.69
   4  13  -2  109.02    3.76
  -4  13  -2  116.96    3.76
  -4 -13  -2  109.71    3.70
  -4  13  -2  115.94    3.60
  -4  13  -2  113.98    3.63
   4  13  -2  113.62    3.61
   4  13  -2  110.91    3.73
  -4  13  -2  113.17    3.69
  -4 -13  -2  105.80    4.21
   4  13  -3  104.77    3.18
   4  13  -3  105.12    3.35
  -4  13  -3  102.81    3.31
  -4  13  -3  104.54    3.42
  -4  13  -3  104.59    3.22
   4  13  -3   99.74    3.52
  -4  13   3   87.45    4.76
  -4  13  -3  108.42    3.53
  -4  13  -3   99.92    3.31
  -4 -13   3  102.60    3.29
  -4 -13  -3  101.60    3.42
   4  13  -3  101.97    3.27
  -4  13  -3  102.95    3.40
  -4  13  -3  100.36    3.34
   4  13  -3  101.40    3.25
  -4  13  -3  100.85    3.18
   4  13  -3   99.57    3.20
  -4  13  -3  103.15    3.41
  -4  13  -3  104.71    3.42
   4  13  -3  105.10    3.39
   4  13  -3  102.49    3.44
   4  13  -4   27.84    1.44
  -4  13  -4   26.73    1.49
  -4  13  -4   27.73    1.42
  -4  13  -4   29.16    1.55
   4  13  -4   28.77    1.81
   4  13  -4   30.36    1.50
  -4  13  -4   32.50    1.57
   4  13  -4   32.12    1.60
  -4  13  -4   30.68    1.70
  -4  13  -4   29.12    1.64
   4  13  -4   28.70    1.50
   4  13  -4   28.83    1.47
  -4  13  -4   29.43    1.45
   4  13  -4   29.06    1.61
  -4  13  -4   32.62    1.61
  -4  13  -4   30.67    1.49
   4  13  -4   31.53    1.53
   4  13  -5    6.97    1.12
  -4  13  -5    9.39    0.99
   4  13  -5    7.99    0.77
   4  13  -5   10.31    1.02
  -4  13  -5    9.55    1.06
   4  13  -5    9.13    0.96
  -4  13  -5    7.07    1.12
  -4  13  -5    8.75    0.97
   4  13  -5    8.51    1.00
   4  13  -5    7.20    1.02
  -4  13  -5    8.42    1.21
  -4  13  -5    9.21    0.98
  -4  13  -6   53.11    1.86
   4  13  -6   56.54    1.77
  -4  13  -6   51.09    1.81
   4  13  -6   51.73    1.79
  -4  14   0  149.62    5.39
  -4  14   0  170.66    4.86
   4  14   0  177.73    4.81
  -4  14   0  181.41    4.83
   4 -14   0  163.35    4.76
  -4 -14   0  160.29    4.84
  -4  14   0  166.17    4.80
  -4  14   0  165.12    4.70
   4  14   0  162.47    4.81
   4  14   0  171.92    4.75
  -4 -14   0  160.10    5.19
  -4  14  -1   23.31    1.69
  -4  14   1   21.68    1.57
   4  14   1   19.48    1.39
  -4  14  -1   21.56    1.68
   4  14  -1   21.30    1.71
   4 -14  -1   26.28    1.63
  -4 -14   1   22.38    1.56
  -4 -14  -1   21.86    1.65
   4 -14   1   23.45    1.37
  -4  14  -1   20.97    1.35
  -4  14  -1   21.79    1.41
   4  14   1   21.28    1.47
  -4  14  -1   22.22    1.46
   4  14  -1   21.07    1.52
  -4  14  -1   21.75    1.66
  -4  14   1   21.25    1.47
   4  14  -1   21.59    1.66
   4  14   1   24.80    1.46
  -4  14   1   21.17    1.27
  -4  14  -2    5.29    1.00
  -4  14   2    7.20    1.17
  -4  14  -2    4.80    1.39
   4  14  -2    6.66    1.52
  -4  14  -2    5.40    1.53
   4  14   2    5.15    1.00
  -4  14  -2    7.26    1.27
   4  14  -2    6.84    1.28
  -4 -14   2    5.11    1.22
  -4 -14  -2    6.94    1.40
  -4  14  -2    7.57    1.19
  -4  14  -2    5.76    1.25
  -4  14  -2    5.37    1.37
  -4  14   2    6.15    1.03
   4  14  -2    6.84    1.44
  -4  14  -3  204.08    6.06
  -4  14  -3  208.41    5.96
   4  14  -3  211.15    6.02
  -4  14  -3  196.92    6.12
   4  14  -3  197.36    6.14
  -4  14  -3  194.01    5.96
  -4 -14   3  198.85    5.94
  -4 -14  -3  211.70    6.09
  -4  14  -3  196.85    6.02
   4  14  -3  200.08    5.90
  -4  14  -3  205.95    6.04
   4  14  -3  205.23    6.03
   4  14  -3  197.23    5.88
  -4  14  -3  194.94    5.85
   4  14  -3  201.68    6.08
  -4  14  -3  202.13    6.05
   4  14  -3  204.96    6.06
  -4  14  -3  201.05    6.06
  -4  14  -4   73.30    2.39
  -4  14  -4   66.03    2.35
  -4  14  -4   65.32    2.24
   4  14  -4   65.03    2.24
   4  14  -4   63.55    2.32
  -4  14  -4   69.19    2.43
  -4  14  -4   70.19    2.48
   4  14  -4   67.37    2.42
   4  14  -4   70.34    2.59
   4  14  -4   68.13    2.29
  -4  14  -4   66.91    2.26
   4  14  -4   71.74    2.37
   4  14  -4   66.20    2.42
  -4  14  -4   64.81    2.35
  -4  14  -4   68.62    2.43
   4  14  -5  105.94    3.32
  -4  14  -5  109.91    3.35
  -4  14  -5  119.53    3.43
   4  14  -5  101.37    3.39
  -4  14  -5  116.51    3.40
  -4  14   5   84.68    4.13
  -4  14  -5  115.67    3.47
   4  14  -5  118.68    3.41
  -4  14  -5  113.10    3.41
   4  14  -5  109.09    3.37
  -4  14  -5  115.94    3.36
   4  14  -5  110.66    3.36
  -4  14  -5   95.29    3.34
   4  15   0    4.21    1.34
  -4  15   0   -0.04    2.59
   4 -15   0    2.09    1.17
   4  15   0    1.52    1.18
  -4  15   0    2.20    1.08
  -4 -15   0    1.69    1.38
  -4  15   0    2.63    0.89
   4  15   0    1.19    0.82
  -4  15   0    1.63    1.37
  -4  15   0    1.30    1.28
   4  15   0    1.92    1.33
  -4  15  -1  138.14    4.22
  -4  15   1  130.75    4.15
   4  15  -1  134.31    4.20
  -4  15  -1  134.64    4.22
   4  15   1  133.87    4.04
   4 -15   1  132.67    4.03
  -4 -15   1  133.10    4.14
  -4 -15  -1  138.28    4.21
   4  15  -1  135.61    3.99
  -4  15  -1  136.82    4.00
  -4  15  -1  131.97    4.00
   4  15  -1  132.37    4.10
   4  15   1  125.36    4.07
  -4  15   1  135.31    4.09
  -4  15  -1  135.18    4.20
   4  15  -1  130.80    4.19
   4  15   1  130.89    4.03
  -4  15   1  128.53    3.96
  -4  15  -1  131.37    4.08
  -4  15  -2   61.75    2.44
  -4  15  -2   58.78    2.08
  -4  15   2   58.67    2.22
  -4  15  -2   60.60    2.50
   4  15  -2   55.42    2.52
  -4 -15   2   58.17    2.30
  -4 -15  -2   59.82    2.43
  -4  15  -2   60.36    2.25
   4  15  -2   58.42    2.21
  -4  15  -2   61.53    2.26
   4  15   2   59.10    2.15
  -4  15  -2   58.14    2.38
  -4  15   2   59.90    2.12
   4  15  -2   60.11    2.34
  -4  15  -2   56.03    2.32
   4  15  -2   56.66    2.46
   4  15  -3   48.28    2.01
  -4  15  -3   54.09    1.87
  -4  15  -3   52.08    2.09
   4  15  -3   51.08    2.02
  -4  15  -3   52.99    1.99
   4  15  -3   50.56    2.25
   4  15  -3   46.41    1.76
  -4  15  -3   53.06    2.01
  -4  15  -3   54.28    2.05
  -4  15  -3   52.32    2.09
   4  15  -3   50.99    2.13
   4  15  -3   47.78    2.00
  -4  15  -4   63.97    2.03
  -4  15  -4   55.68    1.98
   4  15  -4   55.14    1.93
  -4  15  -4   62.05    2.08
   4  15  -4   59.00    2.11
  -4  15  -4   61.07    2.10
   4  15  -4   65.35    2.24
   4  15   4    9.56    3.02
  -4  15   4    7.51    3.23
  -4  15  -4   59.39    1.89
   4  15  -4   59.43    1.92
   4  15  -4   59.59    2.03
   4  15  -4   56.47    2.06
  -4  15  -4   56.40    2.03
  -4  15  -4   57.98    2.07
  -4  15  -5    0.91    0.69
   4  15  -5    0.85    0.73
  -4  15  -5    0.37    0.75
  -4  15  -5    1.53    0.82
   4  15  -5    0.73    0.77
  -4  15  -5    1.63    0.72
   4  16   0  259.49    6.63
  -4 -16   0  251.17    6.71
  -4  16   0  257.28    6.45
  -4  16   0  242.16    6.70
  -4  16   0  264.55    6.57
   4  16   0  258.01    6.68
   4  16   0  266.97    6.62
  -4  16   0  265.14    6.67
   4  16  -1   54.87    2.46
   4  16   1   58.20    2.20
  -4 -16  -1   57.04    2.43
  -4 -16   1   60.71    2.40
  -4  16  -1   58.79    2.20
   4  16  -1   56.51    2.14
  -4  16  -1   59.55    2.47
  -4  16   1   62.37    2.35
   4  16   1   56.79    2.28
  -4  16   1   56.90    2.10
   4  16   1   59.26    2.23
  -4  16   1   55.85    2.27
   4  16  -1   57.21    2.32
  -4  16  -1   56.56    2.28
  -4  16  -1   58.37    2.45
   4  16  -1   56.81    2.45
  -4  16   2    4.77    1.05
  -4  16  -2    5.02    1.31
   4  16  -2    2.91    1.25
   4  16  -2    5.20    1.41
  -4  16  -2    3.12    1.19
   4  16  -2    3.17    1.21
   4  16   2    3.25    0.91
  -4 -16  -2    4.01    1.25
  -4 -16   2    4.77    1.13
  -4  16  -2    4.82    1.04
   4  16  -2    2.78    1.03
  -4  16  -2    2.24    1.00
  -4  16  -2    3.85    1.33
  -4  16   2    2.70    0.90
   4  16  -2    5.03    1.37
  -4  16  -3  297.48    7.87
  -4  16  -3  291.56    7.99
   4  16  -3  292.94    7.96
   4  16  -3  307.54    8.07
  -4  16  -3  321.38    7.98
   4  16  -3  314.85    7.96
  -4  16  -3  292.62    7.94
  -4  16  -3  310.65    7.99
   4  16  -3  307.52    8.02
   4  16  -3  311.47    7.98
  -4  16  -3  306.83    8.01
  -4  16  -4    1.25    0.77
   4  16  -4    2.61    0.80
   4  16   4    1.19    2.44
   4  16  -4    2.66    1.04
   4  16  -4    2.12    0.75
  -4  16  -4    0.05    0.87
   4  16  -4    2.05    0.86
  -4  16  -4    2.19    0.88
  -4  16  -4    1.37    0.86
   4  16  -4    1.32    0.80
  -4  16  -4    2.08    0.81
   4  17   0  525.31   10.34
  -4 -17   0  547.73   10.46
  -4  17   0  552.96   10.45
  -4  17   0  509.76   10.27
  -4  17   0  539.31   10.40
   4  17   0  520.09   10.39
   4  17   0  547.54   10.37
   4  17  -1   63.11    2.41
  -4  17   1  178.24    4.10
  -4 -17  -1   60.59    2.43
  -4 -17   1   59.64    2.31
   4  17  -1   59.71    2.10
  -4  17  -1   60.44    2.15
  -4  17  -1   56.97    2.43
  -4  17   1   65.04    2.33
  -4  17  -1   61.98    2.26
   4  17   1   63.51    2.23
  -4  17   1   54.35    2.06
   4  17  -1   64.54    2.33
  -4  17  -1   62.01    2.41
  -4  17   1   59.59    2.25
   4  17  -1   62.64    2.43
   4  17   1   60.37    2.20
   4  17  -2  214.72    6.11
  -4 -17   2  199.98    5.97
  -4 -17  -2  225.03    6.10
   4  17  -2  218.52    5.97
  -4  17  -2  219.44    5.99
   4  17  -2  221.39    6.09
  -4  17  -2  214.78    6.10
  -4  17   2  211.10    5.96
  -4  17  -2  217.62    6.03
   4  17  -2  217.24    6.10
   4  17  -2  211.16    6.06
   4  17   2  192.19    5.89
  -4  17  -2  212.19    6.10
   4  17  -3    0.87    1.20
   4  17  -3    1.04    0.89
  -4  17  -3    1.47    0.95
   4  17  -3    0.78    0.86
   4  17  -3    0.73    0.73
  -4  17  -3    1.53    0.97
  -4  17  -3    1.22    1.00
   4  17  -3    0.15    1.03
   4  17  -3    1.06    0.87
  -4  17  -3    1.40    0.92
   4  18   0   12.15    1.08
  -4 -18   0    9.11    1.20
   4  18   0   11.22    1.27
  -4  18   0   12.61    1.25
  -4  18   0   12.40    0.93
  -4  18   0   13.50    1.21
   4  18   0    9.77    1.16
   4  18  -1    6.57    1.14
  -4  18  -1    5.33    0.98
   4  18   1    8.18    0.88
  -4 -18   1    7.33    1.00
  -4 -18  -1    7.22    1.19
   4  18  -1    6.67    1.05
  -4  18  -1    5.70    0.76
   4  18  -1    7.30    0.70
   4  18  -1    6.98    1.19
  -4  18   1    5.94    1.03
   4  18   1    8.17    1.18
  -4  18  -1    7.58    1.19
   4  18   1    6.47    0.91
   4  18  -1    6.71    1.20
  -4  18  -1    6.94    1.14
  -4  18   1    6.78    0.91
   4  18  -2    3.05    1.07
  -4  18  -2    1.26    0.79
   4  18  -2    1.21    0.75
   4  18  -2    3.22    0.97
  -4  18  -2    1.32    0.90
   4  18   2    1.15    0.90
   4  18  -2    1.66    0.97
  -4  18  -2    2.48    1.03
  -4  18  -2    1.54    1.05
   4  18  -2    2.15    1.06
   4  18  -3    0.84    0.75
  -4  18  -3    1.70    0.74
   4  19   0  178.54    5.23
   4  19   0  177.64    5.21
  -4  19   0  180.15    5.24
  -4  19   0  183.84    5.28
   4  19   0  180.70    5.29
   4  19  -1   17.27    1.09
  -4  19  -1   17.07    1.06
   4  19  -1   16.01    0.97
   4  19   1   15.86    1.11
   4  19  -1   14.54    1.12
  -4  19  -1   15.53    1.14
   5   0   0    3.38    0.98
   5   0   0    0.25    1.25
  -5   0  -1 7174.62  191.19
   5   0   1 6477.76  191.30
   5   0  -1 7174.98  191.28
   5   0   1 6768.98  190.98
  -5   0  -1 7072.83  190.95
   5   0   1 6645.76  191.10
   5   0  -1 6794.13  190.57
   5   0   1 7160.77  191.15
   5   0   2 1544.82   43.61
   5   0  -2 1441.55   43.18
   5   0  -2 1538.45   43.20
   5   0   2 1528.27   43.27
   5   0   2 1577.83   42.82
   5   0   2 1492.45   43.39
   5   0  -3  124.43    4.70
   5   0  -3  134.93    4.19
  -5   0  -3  134.24    4.21
   5   0  -4  171.30    5.36
  -5   0  -4  171.38    5.49
   5   0  -5   19.97    1.20
  -5   0  -5   19.84    1.17
  -5   0  -5   20.93    1.73
   5   0  -5   19.31    1.34
   5   0  -6   33.06    1.68
  -5   0  -6   32.07    1.49
   5   0  -6   31.21    1.48
  -5   0  -6   30.63    1.45
   5   0  -6   30.04    1.57
  -5   0  -6   30.22    1.36
  -5   0  -6   32.77    1.35
  -5   0  -6   33.74    1.55
   5   0  -6   30.03    1.61
   5   0  -6   30.45    1.45
  -5   0  -6   32.43    1.47
   5   0  -7   86.54    2.68
  -5   0  -7   76.52    2.54
   5   0  -7   85.45    2.79
   5   0  -7   79.58    2.54
  -5   0  -7   82.56    2.69
   5   0  -7   80.61    2.77
  -5   0  -7   80.29    2.71
   5   0  -8   -0.23    0.81
  -5  -1   0    1.21    1.09
   5  -1   0   -0.04    1.05
  -5   1   0    2.24    1.09
  -5  -1   0    0.16    1.07
   5   1   0    0.28    1.25
  -5   1  -1  704.18   19.75
  -5  -1  -1  651.29   19.79
   5   1   1  708.55   19.94
   5   1  -1  697.82   20.11
   5  -1   1  680.19   19.49
   5   1   1  733.73   19.93
  -5  -1  -1  655.04   19.86
   5  -1  -1  669.16   19.96
  -5  -1   1  692.06   20.06
   5  -1   1  710.62   19.76
   5   1   1  700.73   20.05
  -5   1   1  685.16   19.47
   5  -1   1  681.71   20.06
   5  -1  -2  234.98    7.17
   5  -1  -2  227.04    7.75
  -5  -1   2  249.52    7.88
   5  -1   2  247.73    7.55
   5   1   2  249.22    8.01
   5  -1  -2  243.34    7.21
   5   1   2  256.32    7.50
   5  -1  -2  241.95    7.55
   5  -1   2  243.16    7.70
   5  -1   2  242.65    7.84
   5  -1   2  250.70    8.18
   5   1   2  244.18    8.16
  -5  -1  -3  100.39    3.47
  -5   1  -3  105.89    3.42
   5  -1  -3  106.07    4.02
   5  -1  -3  106.55    3.45
   5  -1  -3  101.99    3.90
   5   1  -3  107.27    3.46
  -5   1  -4   62.61    2.56
  -5  -1  -4   65.72    2.68
   5  -1  -4   64.80    2.47
   5   1  -4   66.98    2.49
  -5   1  -5    6.88    1.00
  -5  -1  -5    7.95    0.90
  -5  -1  -5    5.73    1.34
   5  -1  -5    7.51    0.90
   5   1  -5    6.98    0.98
   5   1  -5    8.80    1.11
  -5  -1  -6   23.75    1.39
  -5   1  -6   23.21    1.36
   5   1  -6   21.94    1.49
   5  -1  -6   20.04    1.38
   5   1  -6   21.19    1.31
   5  -1  -6   21.36    1.16
  -5   1  -6   23.10    1.30
  -5   1  -6   22.57    1.22
   5  -1  -6   21.42    1.37
   5   1  -6   22.03    1.40
   5   1  -6   21.72    1.11
  -5   1  -6   23.39    1.19
  -5  -1  -6   22.55    1.32
   5   1  -6   21.46    1.45
   5  -1  -6   23.40    1.16
   5  -1  -6   24.04    1.44
  -5  -1  -6   21.89    1.19
  -5   1  -6   22.98    1.32
   5   1  -6   23.23    1.29
  -5   1  -6   23.21    1.29
   5  -1  -7    0.73    0.91
   5   1  -7    1.44    0.97
  -5   1  -7    2.76    0.70
  -5   1  -7    2.30    0.77
  -5   1  -7    2.19    0.82
   5   1  -7    3.04    0.88
   5  -1  -7    0.37    1.13
  -5   1  -7    2.53    1.02
   5   1  -7    1.97    1.08
  -5  -1  -7    1.56    0.95
   5  -1  -7    0.52    1.06
  -5  -1  -7    2.22    0.92
   5   1  -8   -0.18    0.81
   5  -1  -8    1.14    0.79
  -5   2   0    0.88    1.31
  -5  -2   0    1.15    1.28
   5  -2   0    1.60    1.24
  -5  -2   0    0.13    1.33
   5   2   0   -0.20    1.67
  -5   2  -1 1423.68   39.54
  -5  -2   1 1363.18   40.16
  -5  -2  -1 1417.45   40.04
   5   2   1 1403.42   40.07
  -5  -2  -1 1460.63   39.93
   5  -2   1 1523.09   40.21
   5   2   1 1385.20   40.03
  -5   2   1 1370.49   39.67
   5  -2   1 1395.57   40.12
   5   2   1 1379.46   40.13
   5  -2  -2  184.75    5.81
   5  -2  -2  193.74    5.69
   5   2  -2  183.11    5.71
  -5   2   2  191.45    5.89
   5  -2  -2  193.29    5.84
  -5  -2   2  210.33    6.70
   5  -2   2  193.70    6.11
   5  -2   2  194.48    6.80
   5  -2   2  192.18    6.19
   5   2   2  187.25    6.87
  -5  -2  -2  189.18    5.70
   5  -2  -2  196.48    5.77
  -5   2   3   52.65    1.95
  -5   2   3   52.63    1.96
   5  -2   3   58.41    2.27
   5  -2  -3   55.83    2.57
   5  -2  -3   62.74    2.21
   5   2  -3   62.19    2.28
   5  -2   3   63.39    3.03
  -5  -2  -3   61.93    2.30
  -5   2  -3   61.26    2.14
   5  -2  -3   58.83    2.40
   5  -2  -4  117.59    3.86
   5   2  -4  110.89    3.88
  -5  -2  -4  121.25    4.11
   5   2  -5   58.31    2.23
   5  -2  -5   58.53    2.03
  -5   2  -5   61.30    2.21
  -5  -2  -5   60.70    2.85
   5   2  -6   15.75    1.30
  -5  -2  -6   16.28    1.21
  -5   2  -6   14.96    1.27
   5   2  -6   15.90    1.34
   5  -2  -6   17.19    1.37
  -5   2  -6   15.97    1.18
  -5   2  -6   15.48    1.23
   5   2  -6   17.48    1.26
   5  -2  -6   15.76    1.19
  -5   2  -6   14.99    1.15
  -5   2  -6   16.15    1.09
   5   2  -6   15.68    1.06
   5   2  -6   15.47    1.26
  -5   2  -6   16.69    1.25
   5   2  -6   13.81    1.24
  -5  -2  -6   16.46    1.23
  -5   2  -7   10.20    0.90
   5  -2  -7   10.21    0.99
   5   2  -7   11.21    1.12
  -5   2  -7   11.25    0.88
   5   2  -7   11.35    1.00
  -5   2  -7    9.57    1.02
   5  -2  -7   10.72    1.19
   5  -2  -7   11.21    1.17
   5   2  -7   11.14    1.21
  -5  -2  -7   11.28    1.10
  -5   2  -7   10.83    1.17
  -5  -2  -7   11.08    1.08
   5  -2  -8    0.33    0.78
   5   2  -8    1.76    0.80
  -5   3   0    1.56    0.58
  -5  -3   0    2.09    1.45
   5  -3   0    2.08    1.14
  -5   3  -1   21.80    1.11
   5  -3   1   27.12    2.17
  -5  -3  -1   22.29    1.91
   5  -3   1   23.82    1.88
  -5  -3   1   27.72    2.37
  -5   3   1   24.64    1.73
   5   3   1   23.82    2.11
   5   3   1   19.04    1.98
   5  -3  -2 1172.97   33.54
   5  -3  -2 1192.69   33.42
  -5  -3  -2 1242.58   34.01
   5  -3   2 1187.95   33.72
   5   3  -2 1200.67   33.45
  -5  -3   2 1250.17   34.67
   5  -3   2 1184.69   34.71
   5  -3   2 1188.22   33.65
   5   3  -2 1186.81   33.44
  -5  -3  -2 1201.58   33.44
  -5  -3  -2 1181.59   33.41
   5  -3  -2 1206.54   33.46
  -5  -3   3  204.80    6.94
   5   3  -3  190.65    5.79
   5  -3  -3  185.57    6.05
   5  -3  -3  192.91    5.82
   5   3  -3  195.82    5.89
   5  -3   3  193.90    6.46
   5  -3  -3  188.50    5.95
  -5  -3  -3  189.06    5.91
  -5  -3  -3  186.90    5.78
   5   3  -4  537.47   15.48
  -5   3  -4  543.32   15.46
  -5  -3  -4  568.70   16.00
   5  -3  -4  534.35   16.01
   5  -3  -4  555.71   15.75
   5   3  -4  560.85   15.85
  -5   3  -5    9.76    1.14
   5   3  -5   10.25    1.20
  -5  -3  -5    9.84    1.56
   5  -3  -6   34.76    1.75
  -5  -3  -6   37.72    1.70
  -5   3  -6   36.29    1.71
   5   3  -6   36.77    1.74
  -5   3  -6   37.38    1.75
   5  -3  -6   35.11    1.58
  -5   3  -6   37.68    1.60
   5   3  -6   37.59    1.54
   5   3  -6   32.42    1.67
  -5  -3  -6   31.21    1.47
  -5   3  -6   36.09    1.59
   5   3  -6   36.74    1.56
   5   3  -6   36.94    1.66
  -5  -3  -6   35.18    1.63
   5   3  -6   36.05    1.77
  -5   3  -6   36.06    1.68
  -5   3  -6   35.80    1.57
   5  -3  -7    7.11    0.88
   5   3  -7    6.75    1.11
   5   3  -7    7.23    0.77
  -5   3  -7    6.45    0.89
  -5   3  -7    6.93    0.85
  -5   3  -7    6.34    1.00
   5   3  -7    6.19    0.96
  -5   3  -7    5.91    0.72
   5   3  -7    8.68    1.17
  -5  -3  -7    6.36    0.97
   5  -3  -7    5.11    1.07
  -5   3  -7    6.97    1.12
  -5  -3  -7    7.71    0.98
   5  -3  -7    7.30    1.10
   5  -3  -8    4.99    0.81
  -5   4   0    6.45    0.78
   5  -4   0    6.67    1.29
  -5  -4   0    5.41    1.90
  -5   4   1   14.72    1.58
   5   4   1   15.99    2.05
  -5  -4   1   15.38    2.27
   5  -4  -1   13.90    1.26
  -5  -4  -1   13.89    1.97
   5   4  -1   14.93    1.20
   5  -4  -1   15.17    1.01
  -5  -4  -1   16.44    1.16
  -5  -4  -1   14.29    1.26
   5  -4   2   21.32    1.18
   5  -4  -2   19.92    1.47
  -5  -4  -2   19.42    1.76
  -5  -4   2   22.95    2.45
   5   4  -2   20.04    1.30
   5   4  -2   21.58    1.38
   5   4  -2   21.52    1.45
  -5  -4  -2   19.88    1.33
  -5  -4  -2   18.02    1.32
   5  -4  -2   18.41    1.28
   5  -4  -3  426.48   12.42
   5  -4  -3  418.17   12.17
   5  -4   3  414.47   12.88
   5   4  -3  423.21   12.24
   5   4  -3  424.02   12.20
   5  -4   3  408.76   12.32
   5  -4  -3  412.64   12.29
  -5  -4  -3  434.06   12.29
   5   4  -4   83.29    2.77
  -5   4  -4   81.15    2.74
   5  -4  -4   79.53    3.29
  -5  -4  -4   85.89    3.35
   5   4  -4   77.83    2.96
   5  -4  -4   82.00    2.95
  -5   4  -5    6.28    1.14
  -5  -4  -5    4.30    1.53
   5   4  -5    6.26    1.10
   5   4  -6    1.44    1.14
   5  -4  -6    1.89    1.09
  -5   4  -6    1.50    1.13
  -5  -4  -6    2.01    0.99
  -5   4  -6    1.85    0.80
  -5   4  -6    1.58    1.11
   5   4  -6    2.47    1.14
  -5   4  -6    0.29    1.04
   5   4  -6    1.46    0.94
  -5   4  -6    2.22    1.03
   5  -4  -6    0.21    0.93
  -5   4  -6    0.61    1.04
   5   4  -6    1.48    0.95
   5   4  -6    0.49    1.16
  -5   4  -6    1.80    1.16
   5   4  -6    2.80    1.15
   5  -4  -7    1.75    0.75
   5   4  -7    1.66    0.76
  -5   4  -7    0.85    0.91
   5   4  -7    1.67    1.02
  -5   4  -7    2.19    0.86
  -5   4  -7    0.92    0.74
  -5   4  -7    1.66    1.02
   5   4  -7    2.51    0.95
   5   4  -7    1.70    1.05
  -5  -4  -7    2.53    0.97
  -5  -4  -7    1.36    0.82
   5  -4  -7    1.92    1.06
   5  -4  -7    1.02    1.03
  -5  -5   0    4.61    1.72
   5  -5   0    3.00    1.22
  -5  -5   0    2.60    1.03
  -5  -5   0    3.95    1.05
   5  -5  -1  778.27   24.27
  -5   5  -1  868.92   24.28
   5  -5  -1  875.23   24.33
  -5  -5  -1  966.23   25.77
  -5   5   1  916.97   25.07
  -5  -5  -1  888.90   24.28
  -5  -5  -1  852.98   24.25
  -5  -5  -2  598.68   17.27
   5  -5  -2  564.26   16.21
   5  -5   2  536.01   15.94
   5   5  -2  568.25   16.11
   5  -5  -2  557.43   16.04
   5   5  -2  572.83   16.12
  -5  -5  -2  578.77   16.12
  -5  -5  -2  567.84   16.12
  -5  -5  -3   85.55    3.36
   5   5  -3   95.50    3.27
   5  -5  -3   88.19    3.14
   5  -5   3   78.84    3.44
   5  -5  -3   87.54    3.44
   5  -5  -3   94.17    3.27
  -5  -5  -3   90.34    3.27
   5   5  -4 1110.39   31.28
  -5   5  -4 1108.81   31.28
   5   5  -4 1115.32   31.67
   5  -5  -4 1139.42   31.59
   5  -5  -4 1112.99   31.87
  -5  -5  -4 1148.35   31.89
  -5   5  -5   95.00    3.24
   5   5  -5   93.63    3.23
  -5  -5  -5   99.64    3.95
   5   5  -6   65.40    2.49
  -5   5  -6   63.72    2.47
  -5   5  -6   66.50    2.23
   5   5  -6   66.45    2.53
  -5   5  -6   66.65    2.53
   5   5  -6   66.95    2.37
   5  -5  -6   64.72    2.26
  -5   5  -6   66.90    2.41
   5   5  -6   64.88    2.45
  -5   5  -6   66.35    2.37
   5   5  -6   65.70    2.34
  -5   5  -6   71.10    2.46
  -5   5  -6   66.44    2.39
  -5  -5  -6   69.17    2.34
   5   5  -6   70.41    2.47
  -5   5  -7    8.69    0.97
   5  -5  -7    7.89    0.71
   5   5  -7    9.52    1.10
   5   5  -7    8.61    0.87
  -5   5  -7    8.38    0.94
  -5   5  -7    8.65    0.85
   5   5  -7    7.75    1.08
  -5   5  -7    9.76    1.08
   5  -5  -7    8.51    1.02
  -5  -5  -7    8.86    0.87
  -5  -5  -7    7.33    1.00
   5   5  -7   10.13    1.21
   5  -5  -7   10.69    1.17
  -5   6   0    0.61    0.98
   5  -6   0    1.04    1.35
  -5  -6   0    0.67    0.99
  -5  -6   0    0.16    1.07
   5  -6  -1  353.34   10.34
  -5   6  -1  346.76   10.29
  -5  -6  -1  355.94   10.28
  -5  -6  -1  351.90   10.24
  -5  -6   1  351.57   10.17
   5  -6  -2  251.27    7.65
   5  -6  -2  251.21    7.44
  -5  -6  -2  246.64    7.57
   5   6  -2  249.94    7.62
  -5  -6  -2  248.21    7.55
   5   6  -3  335.04    9.70
   5  -6  -3  321.46    9.52
  -5  -6  -3  320.76   10.27
   5  -6  -3  310.94    9.79
   5  -6  -3  308.66    9.62
  -5  -6  -3  329.31    9.71
  -5   6  -4   28.93    1.51
   5   6  -4   28.92    1.49
   5  -6  -4   27.97    1.62
   5  -6  -4   29.10    2.09
   5   6  -4   28.44    1.86
   5  -6  -4   29.11    1.92
  -5  -6  -4   24.26    1.97
  -5   6  -5  165.48    4.97
   5   6  -5  156.47    4.97
  -5  -6  -5  156.29    5.71
   5  -6  -5  153.13    5.69
   5   6  -6   27.71    1.65
  -5   6  -6   33.10    1.36
  -5   6  -6   34.52    1.66
   5   6  -6   34.71    1.72
  -5   6  -6   29.17    1.56
   5   6  -6   31.58    1.50
   5   6  -6   33.77    1.65
   5  -6  -6   31.60    1.34
  -5   6  -6   29.02    1.56
   5   6  -6   30.08    1.52
   5   6  -6   34.78    1.67
  -5   6  -6   29.42    1.67
  -5   6  -6   28.99    1.56
  -5   6  -7   78.34    2.63
   5   6  -7   88.79    2.68
   5   6  -7   83.16    2.55
  -5   6  -7   83.82    2.59
  -5   6  -7   82.14    2.68
   5   6  -7   83.81    2.67
   5   6  -7   74.63    2.45
   5  -6  -7   83.23    2.68
  -5  -6  -7   74.31    2.51
  -5  -6  -7   80.35    2.64
   5  -6  -7   85.19    2.69
  -5  -7   0    7.71    1.19
  -5  -7   0    5.60    1.16
  -5   7   0    6.63    1.10
  -5   7   0    7.30    0.96
   5  -7  -1   56.07    2.04
   5   7  -1   61.66    2.48
  -5  -7  -1   55.72    2.31
  -5  -7   1   61.22    2.32
  -5  -7  -1   55.86    2.39
  -5  -7   1   57.66    2.27
   5  -7  -1   57.51    2.42
  -5   7  -1   55.43    2.44
   5  -7  -2  373.59   11.00
  -5  -7  -2  375.82   11.11
   5   7  -2  374.27   11.19
   5  -7  -2  377.83   11.24
  -5   7  -2  363.21   11.20
  -5  -7  -2  390.10   10.90
  -5  -7  -3    0.45    1.34
   5   7  -3    1.05    0.88
   5  -7  -3    1.70    1.17
  -5   7  -3    1.60    0.92
   5   7  -3    1.20    1.36
   5  -7  -3    0.45    1.35
  -5   7  -4    1.68    1.08
   5  -7  -4    2.33    1.38
   5   7  -4    2.32    1.07
  -5  -7  -4   -0.06    1.42
   5   7  -4    0.23    1.27
   5  -7  -4    2.11    1.37
   5  -7  -4    0.50    0.98
   5   7  -5   35.25    1.69
  -5   7  -5   32.64    1.50
   5   7  -5   30.76    1.73
  -5   7  -5   32.22    1.78
   5   7  -5   35.65    1.66
   5   7  -5   32.77    1.64
  -5   7  -5   32.56    1.61
  -5   7  -5   32.87    1.59
  -5  -7  -5   32.30    1.65
   5   7  -5   34.09    1.57
  -5   7  -5   33.60    1.67
   5   7  -5   31.63    1.64
  -5   7  -5   34.03    1.62
   5   7  -6    3.62    1.14
  -5   7  -6    5.34    1.26
  -5   7  -6    4.92    1.13
  -5   7  -6    3.00    1.15
  -5   7  -6    5.23    1.10
   5   7  -6    4.09    1.04
   5   7  -6    4.83    1.19
   5   7  -6    5.46    1.22
  -5   7  -6    6.13    1.23
   5   7  -6    5.59    1.22
  -5   7  -6    4.47    0.86
   5   7  -7    2.15    0.78
   5   7  -7    1.67    0.96
  -5   7  -7    1.32    0.91
  -5   7  -7    1.66    0.85
  -5   7  -7    1.03    0.97
   5   7  -7    1.63    0.95
   5   7  -7    0.95    0.64
  -5  -7  -7    1.43    0.82
  -5  -7  -7    0.48    0.65
   5  -7  -7    0.96    0.91
  -5  -8   0    0.39    1.15
  -5  -8   0    1.31    1.14
  -5   8   0    0.99    0.67
  -5   8   0    1.95    1.10
  -5  -8  -1 1390.98   39.68
  -5  -8   1 1386.53   39.54
  -5  -8  -1 1403.67   39.58
   5  -8  -1 1387.49   39.35
   5   8  -1 1412.90   39.70
  -5  -8   1 1372.15   39.53
   5  -8  -1 1403.01   39.73
  -5   8   1 1409.04   39.40
  -5   8  -1 1471.10   39.68
  -5  -8  -1 1461.57   39.41
  -5  -8  -2  111.92    3.94
   5  -8  -2  112.15    3.76
   5  -8  -2  105.28    4.03
  -5   8  -2  112.66    4.09
  -5  -8  -2  113.61    3.67
   5   8  -2  118.28    4.14
   5   8  -3    4.63    0.96
   5  -8  -3    2.55    1.20
  -5  -8  -3    5.11    1.50
  -5   8  -3    5.51    1.02
   5   8  -3    4.91    1.63
   5  -8  -3    2.95    1.46
  -5   8  -4    3.06    1.15
   5  -8  -4    1.98    1.32
   5   8  -4    2.12    1.05
  -5  -8  -4    1.74    1.38
   5   8  -4    1.83    1.53
   5  -8  -4    2.51    1.45
   5  -8  -4    2.68    1.08
   5   8  -5   62.01    2.43
  -5   8  -5   60.65    2.46
  -5   8  -5   59.68    2.40
  -5   8  -5   70.08    2.55
   5   8  -5   68.59    2.56
  -5   8  -5   60.30    2.42
   5  -8  -5   61.31    2.17
   5   8  -5   63.21    2.49
   5   8  -5   58.47    2.36
  -5   8  -5   63.01    2.26
   5   8  -5   64.05    2.36
  -5   8  -5   63.26    2.35
  -5   8  -5   66.99    2.28
  -5   8  -6    6.91    0.88
  -5   8  -6    8.35    1.23
  -5   8  -6    5.86    1.15
   5   8  -6    6.14    1.17
   5   8  -6    7.12    0.80
   5   8  -6    6.72    1.09
   5   8  -6    6.43    1.16
  -5   8  -6    6.66    1.20
  -5   8  -6    8.26    1.15
   5   8  -6    6.96    1.20
  -5   8  -6    5.96    1.19
  -5   8  -7   26.23    1.27
   5   8  -7   28.13    1.30
   5   8  -7   26.06    1.18
  -5   8  -7   27.96    1.22
   5   8  -7   25.86    1.29
  -5   8  -7   28.10    1.33
  -5  -8  -7   24.34    1.20
   5  -8  -7   28.61    1.29
  -5   9   0    5.27    0.77
   5   9   0    8.36    1.40
  -5   9   0    7.06    1.24
  -5  -9   0    6.77    1.15
  -5   9  -1    1.45    1.27
   5   9  -1    2.97    1.52
  -5   9   1    2.18    1.00
   5  -9  -1    2.89    1.39
  -5  -9  -1    0.96    0.80
  -5  -9   1    2.39    1.12
  -5  -9  -1    2.32    1.18
   5  -9  -1    1.39    0.74
   5  -9  -2  434.48   12.94
  -5   9  -2  430.28   12.95
   5   9  -2  441.73   12.99
  -5  -9  -2  446.18   12.56
  -5  -9   2  429.88   12.72
  -5  -9  -2  424.90   12.78
   5  -9  -2  420.34   12.61
   5   9  -3    2.59    1.57
   5  -9  -3    3.87    1.43
   5   9  -3    5.03    0.94
   5  -9  -3    5.25    1.26
  -5   9  -3    5.17    0.99
  -5  -9  -3    4.22    1.41
   5   9  -4   87.65    3.01
  -5   9  -4   89.98    2.99
  -5  -9  -4   89.12    3.68
   5  -9  -4   88.53    3.58
   5   9  -4   86.94    3.71
   5  -9  -4   80.32    3.67
   5  -9  -4   77.06    3.22
   5   9  -5   28.70    1.60
  -5   9  -5   28.01    1.61
  -5   9  -5   27.88    1.55
   5   9  -5   25.35    1.47
   5   9  -5   24.96    1.64
  -5   9  -5   25.82    1.63
  -5   9  -5   26.61    1.60
   5   9  -5   30.39    1.58
  -5   9  -5   27.50    1.40
   5   9  -5   27.47    1.49
  -5   9  -5   27.19    1.49
   5   9  -5   27.00    1.54
  -5   9  -5   28.75    1.39
  -5   9  -6   10.67    1.19
   5   9  -6    9.53    1.19
  -5   9  -6    9.34    1.15
  -5   9  -6    6.82    0.89
  -5   9  -6    7.68    0.76
   5   9  -6    9.15    0.87
  -5   9  -6    7.53    0.83
   5   9  -6    9.70    1.13
   5   9  -6    8.68    1.16
  -5   9  -6    9.91    1.25
  -5   9  -6    9.78    1.14
   5   9  -6   10.05    1.23
  -5   9  -6    9.85    1.24
   5   9  -7    1.06    0.84
   5   9  -7    0.71    0.70
  -5   9  -7    0.21    0.74
  -5   9  -7    0.59    0.81
   5   9  -7    1.17    0.84
  -5   9  -7   -0.11    0.85
   5  -9  -7    0.54    0.76
  -5  -9  -7    1.13    0.71
  -5  10   0    1.52    1.22
   5  10   0   -0.16    1.44
  -5 -10   0    2.14    1.12
   5 -10  -1  243.58    7.52
  -5 -10  -1  246.28    7.15
  -5  10   1  237.66    7.15
  -5  10  -1  232.02    7.43
   5  10   1  228.65    7.40
   5 -10  -1  228.06    6.99
  -5 -10   1  233.65    7.26
  -5 -10  -1  228.83    7.32
   5  10  -1  237.96    7.52
   5 -10  -2  309.42    9.26
  -5 -10   2  300.80    9.33
  -5 -10  -2  318.71    9.49
   5 -10  -2  305.70    9.64
  -5  10  -2  296.84    9.61
  -5 -10  -2  321.62    9.21
   5  10  -2  318.66    9.69
  -5  10  -2  306.16    8.88
   5  10  -2  306.21    8.85
   5 -10  -3   63.29    2.83
  -5 -10   3   66.41    2.79
  -5 -10  -3   64.85    3.03
   5  10  -3   66.29    3.21
   5 -10  -3   66.31    3.04
   5  10  -3   64.03    2.36
  -5  10  -3   66.80    2.38
   5 -10  -4    4.17    1.14
  -5  10  -4    3.00    1.08
  -5  10  -4    3.48    1.14
   5  10  -4    3.33    1.07
  -5  10  -4    3.36    1.07
   5  10  -4    2.55    1.15
  -5  10  -4    3.16    1.06
  -5  10  -4    3.44    1.01
  -5  10  -4    3.15    1.26
   5  10  -4    2.94    1.03
   5  10  -4    4.45    1.06
   5  10  -4    3.28    1.13
  -5 -10   4    1.09    1.25
   5 -10  -4    3.70    1.42
  -5  10  -4    1.96    1.14
  -5  10  -5    8.09    1.22
  -5  10  -5    9.41    1.23
   5  10  -5    8.48    1.24
   5  10  -5    8.37    1.20
  -5  10  -5    8.32    1.10
  -5  10  -5    7.36    1.07
  -5  10  -5    9.50    1.38
   5  10  -5    7.90    1.17
   5  10  -5    7.19    1.15
  -5  10  -5    6.87    1.15
   5  10  -5    7.92    1.21
  -5  10  -5    9.71    1.26
  -5  10  -6    9.08    0.89
   5  10  -6    7.87    0.86
  -5  10  -6    9.97    0.82
  -5  10  -6    9.74    1.21
  -5  10  -6   12.53    1.08
   5  10  -6   10.47    1.11
   5  10  -6   10.19    1.06
   5  10  -6   14.35    1.17
  -5  10  -6   10.52    1.12
  -5  10  -6   11.19    1.12
  -5  10  -6    8.82    0.77
  -5  11   0    3.38    1.25
   5  11   0    1.38    1.38
  -5 -11   0    5.18    1.29
   5 -11  -1  418.58   12.77
   5  11  -1  412.76   12.79
  -5 -11  -1  434.19   12.37
  -5  11   1  421.38   12.36
  -5  11  -1  410.95   12.69
  -5 -11   1  422.38   12.49
  -5 -11  -1  437.83   12.58
   5  11   1  409.59   12.64
   5  11  -2  399.50   11.39
  -5  11  -2  405.33   11.43
   5  11  -2  408.38   12.32
   5 -11  -2  425.53   12.32
  -5 -11   2  391.69   11.91
  -5 -11  -2  406.96   12.12
   5 -11  -2  391.60   11.82
   5  11   2  387.42   12.00
   5  11  -3  149.12    4.54
  -5  11  -3  148.80    4.58
  -5 -11  -3  152.83    5.36
   5 -11  -3  148.31    5.11
  -5 -11   3  133.60    4.95
   5  11  -3  155.01    5.52
   5 -11  -3  155.20    5.46
   5  11  -4  146.74    4.41
  -5  11  -4  145.89    4.42
  -5  11  -4  146.38    4.40
  -5  11  -4  136.53    4.44
   5  11  -4  143.12    4.52
   5  11  -4  152.07    4.53
  -5  11  -4  158.21    4.56
  -5  11  -4  137.29    4.43
  -5  11  -4  142.33    4.51
   5  11  -4  149.26    4.41
  -5  11  -4  144.48    4.37
   5  11  -4  145.39    4.40
  -5  11  -4  145.90    4.40
   5  11  -4  143.78    4.44
  -5  11  -4  148.99    4.45
   5  11  -4  147.86    4.39
   5  11  -5   40.41    1.75
  -5  11  -5   36.59    1.79
  -5  11  -5   41.00    1.80
   5  11  -5   39.59    1.79
  -5  11  -5   44.42    1.92
   5  11  -5   43.12    1.83
   5  11  -5   39.30    1.70
   5  11  -5   41.39    1.70
  -5  11  -5   37.29    1.85
  -5  11  -5   41.35    1.70
  -5  11  -5   44.29    1.72
   5  11  -5   42.34    1.73
  -5  11  -5   40.05    1.66
  -5  11  -6   52.32    1.91
  -5  11  -6   60.18    2.10
  -5  11  -6   51.19    1.87
   5  11  -6   55.96    2.05
   5  11  -6   54.89    1.89
   5  11  -6   59.04    2.01
  -5  11  -6   60.21    2.03
  -5  11  -6   62.17    2.07
   5  11  -6   61.67    2.01
  -5  11  -6   57.15    2.05
   5  11  -6   63.88    2.06
  -5  11  -6   45.28    1.80
   5  12   0    1.67    1.63
  -5  12   0   -0.11    1.24
  -5 -12   0    0.19    1.01
  -5 -12   0   -0.32    1.09
   5  12   1   17.72    1.83
   5  12  -1   19.30    2.13
  -5  12  -1   19.67    1.90
   5 -12  -1   22.52    1.90
  -5 -12   1   18.09    1.52
  -5 -12  -1   16.02    1.66
   5  12  -2   99.91    3.09
  -5  12  -2   98.96    3.14
  -5 -12  -2   96.63    3.84
  -5 -12   2   97.73    3.62
   5  12   2   94.40    3.75
   5  12  -2  100.40    4.20
   5 -12  -2   94.97    4.02
   5 -12  -3   14.99    1.56
  -5  12  -3   16.67    1.28
  -5  12  -3   14.95    1.42
  -5  12  -3   19.50    1.64
   5  12  -3   17.30    1.68
   5  12  -3   18.02    1.20
  -5  12  -3   18.26    1.27
  -5 -12  -3   17.35    1.41
   5  12  -3   15.50    1.16
  -5  12  -3   16.68    1.34
  -5  12  -3   15.49    1.44
  -5  12  -3   17.67    1.14
   5  12  -3   13.63    1.14
   5  12  -3   16.94    1.31
  -5  12  -3   17.50    1.37
   5  12  -3   18.15    1.46
  -5  12  -3   17.97    1.41
  -5  12  -4   -0.49    1.05
   5  12  -4    0.54    1.03
  -5  12  -4    0.30    1.01
   5  12  -4    1.30    1.01
  -5  12  -4    0.64    1.12
  -5  12  -4    1.74    1.07
   5  12  -4    1.62    1.32
   5  12  -4    0.69    0.98
  -5  12  -4    1.36    1.13
  -5  12  -4    1.26    1.15
  -5  12  -4    0.99    0.97
  -5  12  -4   -0.34    1.28
   5  12  -4    1.36    1.04
   5  12  -4    1.58    1.02
   5  12  -4    0.43    1.10
  -5  12  -4    1.42    1.02
   5  12  -5   13.56    1.17
   5  12  -5   10.37    0.87
  -5  12  -5   12.46    1.12
   5  12  -5   14.34    1.18
  -5  12  -5   13.23    1.13
  -5  12  -5   15.87    1.38
   5  12  -5   14.33    1.13
   5  12  -5   13.77    1.17
  -5  12  -5   13.09    1.13
  -5  12  -5   15.02    1.14
   5  12  -5   13.75    1.11
  -5  12  -5   15.74    1.29
  -5  12  -6   21.18    1.25
   5  12  -6   20.74    1.13
   5  12  -6   24.11    1.12
  -5  12  -6   24.12    1.14
  -5  12  -6   22.67    1.14
   5  12  -6   22.84    1.14
   5  12  -6   23.60    1.15
  -5  12  -6   21.99    1.20
  -5  12  -6   18.36    0.98
  -5 -13   0   -0.55    1.20
   5  13   0    2.09    1.68
  -5  13   0    0.73    1.32
  -5 -13   1   37.58    2.03
  -5 -13  -1   39.04    2.21
   5  13   1   40.53    2.39
   5 -13  -1   38.86    2.45
   5  13  -1   38.21    2.65
  -5  13  -2  251.67    7.37
  -5  13  -2  253.56    7.40
   5  13  -2  241.45    7.40
  -5  13   2  246.02    8.24
  -5 -13  -2  256.75    7.39
  -5 -13   2  242.45    7.33
  -5  13  -2  250.78    7.30
  -5  13  -2  245.03    7.26
   5  13  -2  248.09    7.37
   5  13  -2  253.62    7.33
  -5  13  -2  248.83    7.32
  -5  13  -2  247.83    7.35
   5  13   2  241.59    7.89
  -5  13  -3   81.10    2.64
   5  13  -3   82.44    2.60
  -5  13  -3   81.33    2.87
  -5  13  -3   79.55    2.73
  -5  13  -3   84.40    2.98
  -5  13  -3   75.75    2.74
  -5 -13   3   79.19    2.74
  -5 -13  -3   84.21    2.87
   5  13  -3   76.21    2.68
  -5  13  -3   82.08    2.80
   5  13  -3   78.45    2.66
  -5  13  -3   83.19    2.82
  -5  13  -3   80.30    2.63
   5  13  -3   77.07    2.64
  -5  13  -3   77.26    2.82
   5  13  -3   80.62    2.80
   5  13  -3   81.52    2.88
  -5  13  -3   80.60    2.85
  -5  13  -4  403.79   11.14
  -5  13  -4  397.50   11.17
  -5  13  -4  402.33   11.19
   5  13  -4  406.74   11.13
   5  13  -4  407.54   11.26
   5  13  -4  386.42   11.23
  -5  13  -4  410.14   11.27
  -5  13  -4  412.54   11.22
   5  13  -4  395.06   11.15
  -5  13  -4  426.76   11.26
   5  13  -4  414.19   11.22
  -5  13  -4  398.71   11.13
   5  13  -4  393.07   11.14
  -5  13  -4  411.05   11.22
   5  13  -4  393.36   11.20
  -5  13  -4  399.05   11.16
   5  13  -4  422.21   11.18
   5  13  -5    0.42    1.00
   5  13  -5    1.11    0.63
  -5  13  -5    0.73    0.87
   5  13  -5    0.99    0.97
  -5  13  -5    0.70    0.96
  -5  13  -5    2.23    0.91
   5  13  -5    2.52    0.93
   5  13  -5    1.11    0.91
  -5  13  -5    1.36    1.13
  -5  13  -5    0.02    1.02
   5  13  -5    0.33    0.88
  -5  13  -5    0.60    0.91
  -5  13  -6    2.00    0.84
  -5  13  -6    3.38    0.76
   5  14   0    1.14    1.35
  -5  14   0    0.23    1.04
   5  14   0   -0.33    1.19
  -5 -14   0   -0.15    1.42
   5 -14   0    0.19    1.18
   5  14   0   -0.61    0.86
  -5  14   0    0.46    0.95
  -5  14   0    0.84    1.37
  -5  14   0    1.38    1.28
   5  14   0    0.85    1.32
  -5  14   1  388.38   10.81
  -5  14  -1  391.40   10.85
   5  14   1  403.28   10.72
  -5  14  -1  395.92   10.85
   5  14  -1  391.17   10.84
  -5 -14   1  386.72   10.83
   5 -14   1  391.46   10.72
  -5 -14  -1  381.24   10.86
  -5  14  -1  393.17   10.73
  -5  14  -1  386.39   10.74
  -5  14   1  395.60   10.78
  -5  14   1  387.24   10.67
   5  14   1  402.59   10.77
   5  14  -1  387.60   10.79
  -5  14  -1  384.69   10.83
  -5  14  -1  380.12   10.76
   5  14   1  389.88   10.76
   5  14  -1  381.34   10.84
  -5  14   2   48.41    1.97
  -5  14  -2   52.17    1.82
  -5  14  -2   51.99    2.33
   5  14  -2   50.07    2.27
  -5 -14  -2   47.73    2.18
  -5 -14   2   54.00    2.11
  -5  14  -2   51.44    2.01
  -5  14  -2   50.44    2.04
   5  14  -2   48.72    1.74
  -5  14  -2   51.73    2.20
  -5  14   2   47.42    1.91
   5  14   2   48.25    1.90
   5  14  -2   50.39    2.22
  -5  14  -2   49.23    2.09
   5  14  -2   48.97    2.08
  -5  14  -3    3.36    0.91
   5  14  -3    5.57    1.17
  -5  14  -3    7.31    1.27
  -5  14  -3    6.44    1.07
   5  14  -3    6.46    1.54
   5  14  -3    4.22    1.16
  -5 -14   3    4.97    1.06
  -5  14  -3    4.73    1.24
  -5 -14  -3    6.42    1.33
  -5  14  -3    6.80    1.17
   5  14  -3    4.54    0.90
  -5  14  -3    5.37    0.89
   5  14  -3    4.99    0.88
  -5  14  -3    5.79    1.24
  -5  14  -3    5.76    1.29
   5  14  -3    6.84    1.36
   5  14  -4    1.54    0.80
  -5  14  -4    1.91    0.84
  -5  14  -4    2.28    0.96
  -5  14  -4    1.83    1.00
   5  14  -4    2.69    1.30
  -5  14  -4    2.35    1.13
   5  14  -4    1.83    0.96
  -5  14  -4    2.89    1.06
   5  14  -4    1.85    1.08
   5  14  -4    2.08    0.90
   5  14  -4    1.94    0.89
  -5  14  -4    2.74    0.85
  -5  14  -4    0.75    1.17
   5  14  -4    3.61    1.10
  -5  14  -4    2.55    1.00
   5  14  -5  105.33    3.40
   5  14   5  220.60    4.70
  -5  14   5  223.84    4.52
  -5  14  -5  110.90    3.40
  -5  14  -5  105.98    3.35
  -5  14  -5  107.20    3.40
   5  14  -5  101.62    3.33
  -5  14  -5  113.18    3.47
   5  14  -5  109.91    3.40
   5  14  -5  118.87    3.35
  -5  14  -5  114.85    3.34
  -5  14  -5  114.09    3.42
  -5  14  -5   99.83    3.32
   5  14  -5  105.16    3.31
   5  15   0    9.55    1.45
  -5  15   0    4.81    2.77
   5  15   0   10.28    1.33
  -5  15   0    8.51    1.15
  -5 -15   0   10.76    1.46
   5  15   0    8.97    0.91
  -5  15   0    7.87    1.00
  -5  15   0    5.33    1.43
  -5  15   0   10.63    1.39
   5  15   0   11.07    1.43
   5  15   1   10.19    1.23
   5  15  -1    9.43    1.61
  -5 -15   1    8.57    1.42
   5  15   1    9.81    1.22
  -5 -15  -1    6.95    1.46
  -5  15  -1    9.11    1.23
   5  15  -1   10.33    1.33
  -5  15   1    9.64    0.99
   5  15  -1   11.12    1.11
  -5  15  -1    9.54    1.16
  -5  15   1    9.25    1.35
  -5  15  -1    8.77    1.49
  -5  15   1    8.66    1.30
   5  15   1    9.96    1.27
   5  15  -1   10.55    1.56
  -5  15  -1    9.63    1.50
  -5  15   2   36.32    1.65
  -5  15  -2   35.23    1.90
  -5  15  -2   36.07    1.45
   5  15  -2   33.73    1.96
  -5 -15  -2   32.59    1.84
  -5 -15   2   33.41    1.77
  -5  15  -2   35.79    1.69
   5  15  -2   37.03    1.72
  -5  15  -2   36.85    1.73
   5  15  -2   39.71    1.76
   5  15  -2   33.45    1.91
   5  15   2   37.70    1.59
  -5  15   2   38.76    1.57
  -5  15  -2   36.14    1.90
  -5  15  -2   32.18    1.73
   5  15  -3   26.85    1.50
  -5  15  -3   26.80    1.60
  -5  15  -3   27.65    1.36
   5  15  -3   27.65    1.71
  -5 -15   3   29.90    1.38
  -5  15  -3   29.39    1.53
   5  15  -3   28.18    1.56
   5  15  -3   25.83    1.23
  -5  15  -3   29.27    1.54
  -5  15  -3   29.21    1.56
  -5  15  -3   27.94    1.60
   5  15  -3   27.59    1.68
   5  15  -3   30.81    1.57
  -5  15  -4    5.06    0.91
  -5  15  -4    4.72    0.92
   5  15  -4    5.39    1.25
  -5  15  -4    6.83    1.02
   5  15  -4    4.28    0.91
  -5  15  -4    4.17    1.04
   5  15  -4    4.57    1.03
   5  15  -4    4.50    0.79
   5  15  -4    4.62    0.75
  -5  15  -4    3.90    1.06
  -5  15  -4    4.03    0.71
   5  15  -4    5.25    1.00
  -5  15  -4    3.92    0.89
  -5  15  -5   13.66    0.86
   5  15  -5   13.49    0.90
  -5  15  -5   11.60    0.90
  -5  15  -5   13.21    0.97
   5  15  -5   14.30    0.91
  -5  15  -5   14.41    0.91
   5  16   0   -0.84    1.34
  -5 -16   0    0.21    1.31
  -5  16   0    0.70    1.00
   5  16   0    1.59    1.20
  -5  16   0    0.42    0.87
  -5  16   0    1.95    1.34
  -5  16   0    2.39    1.34
   5  16   0    2.70    1.33
   5  16  -1   91.62    3.28
   5  16   1   96.04    3.07
  -5 -16  -1   98.97    3.30
  -5 -16   1   94.98    3.23
  -5  16  -1   97.09    3.05
   5  16  -1   95.19    3.01
  -5  16   1   97.63    3.20
  -5  16  -1   92.84    3.26
   5  16  -1   96.24    3.19
  -5  16   1  100.36    3.14
   5  16   1   99.85    3.12
   5  16  -1   96.83    3.28
   5  16   1   96.55    3.13
  -5  16   1   97.93    2.99
  -5  16  -1   97.48    3.25
  -5  16  -1   98.82    3.14
   5  16  -2   78.07    2.68
  -5  16   2   78.29    2.54
  -5  16  -2   76.96    2.76
   5  16   2   14.68    3.63
   5  16  -2   78.30    2.81
  -5  16   2   11.71    3.70
  -5 -16  -2   77.91    2.74
  -5 -16   2   76.68    2.62
  -5  16  -2   80.82    2.59
   5  16  -2   79.78    2.57
  -5  16  -2   72.24    2.55
  -5  16  -2   78.40    2.74
   5  16   2   76.07    2.49
  -5  16  -2   76.43    2.66
   5  16  -2   82.54    2.68
   5  16  -2   76.91    2.77
   5  16  -3   15.20    1.22
  -5  16  -3   15.83    1.03
  -5  16  -3   13.91    1.33
   5  16  -3   15.40    1.56
   5  16  -3   14.51    1.22
  -5  16  -3   14.93    1.28
   5  16  -3   16.19    1.23
  -5  16  -3   15.71    1.24
   5  16  -3   17.48    1.39
  -5  16  -3   17.98    1.29
  -5  16  -3   14.31    1.34
  -5  16  -4   -0.70    0.74
  -5  16   4    3.50    2.30
   5  16  -4   -0.40    1.05
   5  16   4    2.97    2.40
  -5  16  -4   -0.26    0.86
   5  16  -4    0.07    0.73
  -5  16  -4    1.52    0.85
   5  16  -4   -0.45    0.83
  -5  16  -4   -0.38    0.87
   5  16  -4    0.43    0.81
   5  17   0   -0.12    1.18
  -5 -17   0   -0.83    1.27
   5  17   0   -0.68    1.17
  -5  17   0   -0.09    0.90
  -5  17   0   -0.95    1.29
  -5  17   0    0.02    1.18
   5  17   0   -1.68    1.23
   5  17  -1   96.39    3.18
  -5 -17  -1   95.17    3.20
  -5 -17   1   95.54    3.15
   5  17  -1   94.04    2.95
  -5  17  -1   99.34    2.99
  -5  17   1   97.55    3.12
  -5  17  -1   96.57    3.20
  -5  17   1   90.03    2.89
   5  17   1   98.11    3.03
   5  17   1   95.53    3.05
   5  17  -1   96.95    3.13
  -5  17  -1   98.84    3.19
  -5  17   1   96.47    3.04
   5  17  -1   99.66    3.22
  -5  17  -1   96.41    3.06
   5  17  -2   13.98    1.40
  -5 -17  -2   13.90    1.29
  -5  17  -2   12.53    1.20
   5  17  -2   13.81    1.28
   5  17   2   11.33    0.95
  -5 -17   2   12.29    1.12
  -5  17  -2   14.66    1.09
   5  17  -2   14.58    1.11
  -5  17  -2   13.99    1.37
   5  17  -2   12.70    1.29
  -5  17   2   12.81    1.04
  -5  17  -2   14.63    1.33
   5  17  -2   15.69    1.45
   5  17  -3    4.46    1.13
  -5  17   3    2.05    2.36
   5  17  -3    3.83    0.91
  -5  17  -3    4.25    0.97
  -5  17  -3    2.18    0.97
   5  17  -3    1.84    0.84
  -5  17  -3    4.15    0.99
   5  17  -3    4.00    1.07
   5  17  -3    2.92    0.88
  -5  17  -3    4.01    0.87
  -5 -18   0    0.51    1.12
   5  18   0    1.21    0.98
  -5  18   0    0.25    0.73
   5  18   0    0.70    1.13
  -5  18   0    0.10    1.09
  -5  18   0    1.03    1.05
   5  18   0    0.59    0.99
   5  18  -1   28.23    1.46
  -5 -18   1   27.80    1.40
  -5 -18  -1   26.44    1.50
  -5  18   1   27.06    1.39
  -5  18  -1   28.97    1.50
   5  18  -1   25.71    1.51
   5  18  -1   25.69    1.49
   5  18  -1   27.69    1.43
   5  18   1   26.30    1.26
  -5  18  -1   26.23    1.48
   5  18   1   28.39    1.28
  -5  18  -1   27.93    1.31
   5  18  -1   25.38    1.11
  -5  18  -1   26.07    1.18
   5  18  -2   50.56    1.96
   5  18  -2   51.31    1.86
   5  18   2   50.65    1.82
  -5  18  -2   50.99    1.92
   5  18  -2   52.59    1.73
  -5  18  -2   50.51    1.76
  -5  18  -2   51.82    1.93
   5  18  -2   55.71    1.94
   5  18  -2   48.19    1.85
  -5  18  -2   50.41    1.81
   5  18  -3   30.73    1.33
  -5  18  -3   26.38    1.21
   5  19   0   -2.35    0.80
  -5 -19   0   -1.20    0.95
   5  19   0   -1.13    0.98
  -5  19   0    0.40    0.89
   5  19   0   -0.64    0.82
   5  19  -1    1.54    0.82
  -5  19  -1    1.32    0.85
   5  19  -1    1.12    0.90
   5  19  -1    0.66    0.92
  -5  19  -1    1.58    0.92
   5  19   1    2.11    0.90
   6   0   0  196.47    6.25
   6   0   0  199.34    6.51
   6   0   1    9.51    1.44
  -6   0  -1   11.30    1.28
   6   0   1   12.08    1.56
   6   0   1    9.56    1.65
   6   0  -1   12.46    0.88
   6   0   2  144.55    5.44
   6   0   2  145.25    4.83
   6   0   2  134.64    5.01
   6   0  -2  133.70    5.00
   6   0   2  142.23    5.20
   6   0  -2  141.66    4.33
   6   0  -3    2.24    0.97
  -6   0  -3    2.39    0.95
   6   0  -4  169.24    5.29
  -6   0  -4  163.27    5.33
  -6   0  -5  447.90   12.60
   6   0  -5  448.69   12.62
  -6   0  -5  429.62   13.16
   6   0  -5  433.16   12.97
   6   0  -6   85.45    3.00
  -6   0  -6   89.24    2.95
   6   0  -6   92.40    2.95
  -6   0  -6   95.02    2.92
   6   0  -6   87.76    2.95
  -6   0  -6   87.73    2.82
  -6   0  -6   92.82    2.97
   6   0  -6   89.33    3.02
  -6   0  -6   88.42    2.88
   6   0  -6   83.85    2.87
   6   0  -7   14.58    1.14
   6   0  -7   11.78    0.90
  -6   0  -7   11.74    0.91
   6   0  -7   13.56    1.25
  -6   0  -7   15.37    1.11
   6   0  -7   14.92    1.23
  -6   0  -7   12.82    1.04
   6   0  -8   56.36    1.93
  -6   1   0   87.90    3.49
  -6  -1   0   93.78    3.67
   6  -1   0   96.74    3.50
  -6   1   1   16.56    1.10
   6   1  -1   18.30    1.05
   6   1   1   17.40    1.81
  -6  -1  -1   16.33    1.60
  -6   1  -1   16.27    1.44
   6  -1   1   17.35    1.76
  -6  -1   1   17.33    1.90
   6   1   1   16.57    1.71
  -6   1  -1   17.47    1.10
   6  -1  -2  170.31    5.54
   6   1   2  177.71    5.62
   6   1   2  176.57    5.94
   6  -1   2  165.12    5.57
   6  -1  -2  162.25    5.05
   6  -1  -2  159.44    5.13
   6  -1   2  165.15    5.56
   6   1  -2  167.27    5.04
   6  -1   2  158.75    5.76
   6   1   2  164.78    6.13
   6  -1   2  172.52    6.24
  -6  -1  -3  201.00    5.97
  -6   1  -3  200.66    5.89
   6  -1  -3  198.66    6.59
   6  -1   3  181.66    5.88
   6  -1  -3  199.40    5.95
   6   1  -3  194.38    5.95
  -6  -1  -4  191.60    6.22
  -6   1  -4  196.37    6.16
   6  -1  -4  202.99    6.14
   6   1  -4  201.43    6.17
  -6   1  -5    1.11    0.90
   6   1  -5    1.15    0.96
  -6  -1  -5    1.34    1.24
  -6  -1  -5    1.22    0.81
   6  -1  -5    1.63    0.81
   6  -1  -5    2.43    0.92
   6   1  -5    1.91    0.98
   6   1  -6   16.88    1.39
  -6   1  -6   16.34    1.25
  -6  -1  -6   14.92    1.24
   6   1  -6   16.01    1.34
  -6   1  -6   16.19    1.28
   6  -1  -6   16.04    1.30
   6  -1  -6   15.32    1.31
  -6  -1  -6   16.53    1.23
  -6   1  -6   15.23    1.15
   6   1  -6   18.87    1.23
   6  -1  -6   16.43    1.07
  -6   1  -6   16.38    1.08
   6  -1  -6   14.88    1.22
   6   1  -6   16.14    1.32
   6   1  -6   16.93    1.00
  -6   1  -6   17.04    1.10
  -6   1  -6   15.81    1.19
  -6   1  -6   15.80    1.06
   6  -1  -6   15.66    1.09
   6   1  -6   16.62    1.19
  -6  -1  -6   15.89    1.09
   6  -1  -7    2.21    0.92
  -6   1  -7    1.67    0.67
   6   1  -7    2.81    1.02
  -6  -1  -7    1.07    0.92
  -6   1  -7    3.08    0.95
   6   1  -7    4.15    1.14
   6  -1  -7    2.42    1.11
   6  -1  -7    2.92    1.07
  -6  -1  -7    2.51    0.92
  -6   1  -7    3.73    0.84
   6   1  -7    2.72    0.82
   6  -1  -8    5.38    0.82
   6   1  -8    6.95    0.86
  -6  -2   0  208.62    6.58
   6  -2   0  177.38    6.33
  -6  -2  -1  288.05    9.07
  -6  -2   1  283.11    9.35
  -6  -2  -1  287.39    9.13
   6  -2   1  291.97    9.25
  -6   2   1  292.84    8.75
   6   2   1  269.85    9.21
  -6   2  -1  293.81    8.69
   6   2  -2  364.52   10.56
  -6  -2   2  370.79   11.64
   6  -2  -2  376.62   10.79
   6  -2  -2  372.31   10.63
   6  -2   2  365.24   10.90
   6  -2  -2  361.76   10.54
   6   2   2  376.78   11.24
  -6   2   2  367.33   10.68
   6  -2   2  368.23   11.08
   6  -2  -2  368.24   10.58
  -6  -2  -2  350.79   10.51
   6  -2  -3  902.32   25.76
   6  -2  -3  917.35   25.94
   6   2  -3  916.47   25.79
   6  -2   3  908.24   26.13
   6  -2  -3  911.68   25.99
   6  -2   3  941.24   26.79
  -6  -2  -3  906.71   25.65
  -6   2  -3  931.25   25.65
   6  -2  -3  915.75   25.89
  -6  -2  -3  897.45   25.80
   6   2  -4   10.05    1.22
   6  -2  -4   11.19    1.19
  -6   2  -4   12.11    1.02
   6   2  -4   12.24    1.10
  -6  -2  -4   12.38    1.42
   6  -2  -5   29.84    1.28
  -6   2  -5   27.65    1.46
   6   2  -5   27.59    1.50
  -6  -2  -5   29.72    2.00
   6  -2  -5   25.61    1.55
   6   2  -5   26.31    1.64
   6   2  -6   13.07    1.25
  -6   2  -6   13.27    1.18
   6   2  -6   12.84    1.27
  -6   2  -6   13.56    1.07
  -6   2  -6   13.79    1.09
   6  -2  -6   12.65    1.15
   6   2  -6   13.05    0.97
  -6   2  -6   14.42    1.21
   6   2  -6   13.21    1.17
  -6  -2  -6   14.62    1.17
  -6  -2  -6   12.60    1.12
  -6   2  -6   12.86    1.19
   6   2  -6   12.41    1.24
   6  -2  -6   11.69    1.22
   6   2  -6   11.48    1.25
  -6   2  -6   12.39    1.17
   6  -2  -7    4.77    0.91
  -6   2  -7    4.51    0.81
   6   2  -7    5.33    1.03
  -6   2  -7    5.57    0.80
   6   2  -7    4.59    0.93
  -6   2  -7    4.76    0.97
  -6   2  -7    3.98    0.96
   6   2  -7    4.66    1.17
   6  -2  -7    7.46    1.14
  -6  -2  -7    5.37    0.91
  -6  -2  -7    5.80    0.94
   6  -2  -7    5.15    1.13
   6  -2  -8    9.28    0.88
   6   2  -8    8.69    0.88
  -6   3   0 1634.68   45.64
  -6  -3   0 1657.76   46.74
  -6  -3   1   58.99    3.30
   6  -3   1   63.83    3.20
  -6  -3  -1   62.11    3.01
   6   3   1   53.53    3.12
  -6   3  -1   54.57    2.18
  -6  -3  -2  187.50    6.17
  -6  -3   2  189.71    6.81
   6  -3  -2  177.23    5.67
   6  -3  -2  182.14    5.57
   6  -3   2  191.00    5.70
   6   3  -2  183.25    5.63
  -6   3   2  190.80    6.07
   6   3  -2  181.57    5.41
  -6  -3  -2  184.23    5.58
   6  -3  -2  186.12    5.61
  -6  -3  -2  185.72    5.57
   6  -3  -3   72.01    2.62
   6  -3  -3   76.33    2.87
   6   3  -3   70.77    2.64
   6   3  -3   74.06    2.60
   6  -3   3   73.34    3.21
  -6   3   3   67.09    2.66
   6  -3   3   76.33    3.17
   6  -3  -3   68.47    2.76
  -6  -3  -3   66.13    2.53
  -6  -3  -3   72.36    2.72
  -6   3  -4  337.59    9.70
   6   3  -4  328.58    9.70
   6  -3  -4  350.65   10.03
   6   3  -4  340.59   10.09
  -6  -3  -4  340.64   10.22
   6   3  -5   83.81    2.92
  -6   3  -5   87.34    2.92
  -6  -3  -5   83.98    3.52
   6  -3  -5   82.36    3.09
  -6  -3  -6  142.94    4.32
   6  -3  -6  142.58    4.37
  -6   3  -6  135.81    4.36
  -6   3  -6  137.71    4.19
  -6   3  -6  151.37    4.45
   6   3  -6  146.79    4.46
   6   3  -6  140.58    4.36
   6   3  -6  138.32    4.27
   6  -3  -6  143.85    4.28
  -6   3  -6  138.12    4.27
  -6  -3  -6  131.47    4.23
   6   3  -6  140.30    4.22
  -6   3  -6  145.07    4.28
   6   3  -6  146.78    4.40
  -6  -3  -6  143.44    4.28
   6   3  -6  134.48    4.33
  -6   3  -6  137.26    4.34
   6  -3  -7    8.19    0.91
  -6   3  -7   10.28    0.93
  -6   3  -7    8.68    0.92
   6   3  -7    8.46    0.78
   6   3  -7    9.16    1.13
  -6   3  -7    8.21    0.78
   6   3  -7   10.00    1.03
  -6   3  -7    8.57    1.01
   6  -3  -7   10.17    1.16
   6   3  -7   10.43    1.21
  -6  -3  -7    9.37    0.92
  -6  -3  -7    8.99    0.98
   6  -3  -7   10.10    1.17
  -6  -4   0  628.66   19.25
  -6   4   0  626.49   17.95
   6  -4   0  668.42   18.70
  -6   4  -1  114.82    3.58
  -6  -4  -1  122.32    4.86
   6  -4  -1  114.48    3.78
   6  -4  -1  124.57    3.89
  -6  -4   1  116.98    5.08
   6   4  -1  121.54    3.76
  -6   4   1  124.19    4.40
   6   4   1  122.20    4.92
  -6  -4  -1  108.98    3.72
  -6  -4  -1  112.94    3.72
  -6  -4  -2   46.60    2.59
   6  -4  -2   48.47    2.08
   6  -4   2   41.44    1.57
   6   4  -2   48.48    2.04
   6   4  -2   45.84    1.98
  -6  -4  -2   50.55    1.96
   6  -4  -2   49.30    1.95
  -6  -4  -2   45.52    1.94
   6   4  -2   45.64    2.02
   6  -4   3  204.31    6.98
   6   4  -3  218.72    6.56
   6  -4  -3  216.17    6.77
   6  -4  -3  220.68    6.56
   6   4  -3  217.41    6.63
   6  -4  -3  213.93    6.67
  -6  -4  -3  207.93    6.54
  -6  -4  -3  216.37    6.63
  -6   4  -4  167.54    5.18
   6   4  -4  174.11    5.20
  -6  -4  -4  177.79    5.77
   6  -4  -4  174.31    5.78
   6   4  -4  170.08    5.43
   6  -4  -4  177.94    5.48
   6   4  -4  168.81    5.57
  -6  -4  -5    3.15    1.55
  -6   4  -5    4.58    1.12
   6   4  -5    5.09    1.15
  -6   4  -6   16.03    1.02
   6   4  -6   17.26    1.33
   6  -4  -6   16.61    1.31
  -6   4  -6   17.54    1.36
  -6   4  -6   19.51    1.38
   6   4  -6   17.61    1.40
   6  -4  -6   18.73    1.16
   6   4  -6   17.36    1.36
   6   4  -6   15.93    1.17
  -6   4  -6   17.82    1.25
  -6  -4  -6   16.29    1.13
  -6   4  -6   15.52    1.23
   6   4  -6   19.43    1.15
  -6  -4  -6   16.85    1.14
   6   4  -6   17.25    1.33
  -6   4  -6   15.62    1.35
  -6   4  -6   15.89    1.24
   6   4  -7    5.47    0.77
  -6   4  -7    5.67    0.92
   6  -4  -7    5.95    0.80
   6   4  -7    6.04    1.07
  -6   4  -7    4.42    0.91
  -6   4  -7    6.09    0.80
   6   4  -7    4.87    0.99
  -6   4  -7    5.17    0.96
  -6  -4  -7    4.57    0.81
  -6  -4  -7    5.43    0.92
   6   4  -7    5.29    1.11
   6  -4  -7    5.93    0.99
   6  -4  -7    4.94    1.09
  -6   5   0  297.55    8.64
   6  -5   0  312.20    9.43
  -6  -5   0  285.61    8.58
  -6  -5   0  296.03    8.61
   6  -5  -1  139.36    4.60
  -6  -5  -1  157.95    5.91
  -6   5   1  147.25    5.24
   6  -5  -1  148.76    4.67
   6   5  -1  148.13    4.56
  -6  -5  -1  134.17    4.54
  -6  -5  -1  146.82    4.58
  -6  -5   1  149.82    4.47
   6   5  -2    1.85    1.06
   6   5  -2    1.52    1.20
  -6  -5  -2    1.74    1.52
   6  -5  -2   -0.54    1.29
  -6  -5  -2    1.55    1.10
   6  -5  -2   -0.11    1.02
  -6  -5  -2    1.04    1.10
  -6  -5  -3  888.02   25.80
   6   5  -3  881.03   25.30
   6  -5  -3  905.85   25.53
   6   5  -3  885.29   25.34
   6  -5  -3  899.87   25.28
   6  -5  -3  878.18   25.35
  -6  -5  -3  906.91   25.38
   6   5  -4    6.75    1.24
   6  -5  -4    7.99    1.18
   6   5  -4    9.21    1.16
   6  -5  -4   10.06    1.53
  -6   5  -4    8.62    1.07
  -6  -5  -4    8.07    1.42
   6   5  -5   35.56    1.76
  -6   5  -5   34.00    1.70
  -6  -5  -5   32.10    2.30
  -6   5  -6  137.65    4.14
   6   5  -6  135.21    4.31
  -6   5  -6  149.73    4.40
   6   5  -6  143.62    4.39
  -6   5  -6  136.01    4.23
   6   5  -6  133.90    4.22
   6   5  -6  134.33    4.29
   6  -5  -6  137.29    4.15
   6   5  -6  132.77    4.18
  -6   5  -6  138.17    4.22
  -6  -5  -6  140.88    4.18
  -6   5  -6  135.65    4.30
  -6   5  -6  133.68    4.23
   6   5  -6  139.55    4.29
  -6   5  -7    0.96    0.85
  -6   5  -7    1.99    0.88
   6  -5  -7   -0.09    0.65
   6   5  -7    0.03    1.00
   6   5  -7   -0.17    0.75
  -6   5  -7    0.17    0.74
  -6   5  -7    1.46    0.99
   6   5  -7    1.23    0.97
   6   5  -7    1.43    1.06
   6  -5  -7    0.16    0.98
  -6  -5  -7    0.68    0.71
  -6  -5  -7    0.51    0.83
   6  -5  -7    1.17    1.05
  -6   6   0  797.95   22.43
   6  -6   0  836.66   23.48
  -6  -6   0  777.02   22.47
  -6  -6   0  798.26   22.49
  -6   6   1    6.35    1.38
   6  -6  -1    6.78    0.85
  -6   6  -1    7.18    1.28
   6  -6  -1    9.46    1.26
  -6  -6  -1   10.05    1.19
  -6  -6   1    7.62    1.02
  -6  -6  -1    7.96    1.24
   6  -6  -2   64.81    2.60
   6  -6  -2   60.78    2.33
   6   6  -2   60.14    2.61
  -6  -6   2   62.00    2.18
  -6  -6  -2   67.87    2.62
  -6   6  -3  418.73   12.16
   6  -6  -3  440.37   12.79
   6  -6  -3  436.50   12.53
   6   6  -3  435.37   12.62
   6  -6  -3  426.46   12.60
  -6  -6  -3  423.75   12.68
   6   6  -4   52.78    2.17
  -6   6  -4   56.80    2.15
   6   6  -4   51.63    2.51
   6  -6  -4   56.67    2.37
   6  -6  -4   55.79    2.77
  -6  -6  -4   55.37    2.72
   6  -6  -4   53.57    2.70
  -6   6  -5  268.59    7.93
   6   6  -5  269.57    7.95
  -6  -6  -5  264.18    8.66
  -6   6  -6   86.69    2.76
   6   6  -6   83.62    2.95
  -6   6  -6   90.15    3.03
   6   6  -6   91.20    3.03
  -6   6  -6   86.53    2.88
   6   6  -6   87.66    2.88
   6   6  -6   89.52    2.93
   6  -6  -6   82.84    2.73
  -6   6  -6   86.29    2.87
   6   6  -6   83.69    2.81
  -6  -6  -6   86.13    2.78
  -6   6  -6   82.89    2.87
  -6   6  -6   85.03    2.94
   6   6  -6   83.79    2.92
   6   6  -7    6.62    0.83
  -6   6  -7    4.66    0.95
  -6   6  -7    5.91    0.94
   6   6  -7    6.78    1.07
  -6   6  -7    3.37    0.83
   6   6  -7    5.81    1.02
  -6   6  -7    5.43    1.02
  -6  -6  -7    4.99    0.89
   6  -6  -7    3.19    0.96
   6  -6  -7    4.96    1.05
  -6  -6  -7    3.84    0.69
  -6   7   0  251.81    7.66
  -6  -7   0  261.35    7.74
  -6  -7   0  260.48    7.74
   6  -7  -1  132.11    4.42
  -6   7  -1  127.26    4.35
   6   7  -1  129.45    4.41
  -6  -7  -1  128.86    4.32
  -6  -7  -1  130.83    4.36
  -6  -7   1  127.68    4.27
  -6  -7   1  135.11    4.25
   6  -7  -2   83.52    3.18
  -6  -7   2   83.86    2.79
   6   7  -2   83.15    3.26
  -6  -7  -2   76.18    3.09
  -6  -7  -2   79.15    3.15
   6  -7  -2   82.41    2.90
   6   7  -3    4.86    1.47
   6  -7  -3    4.18    1.42
   6  -7  -3    8.05    1.28
  -6   7  -3    6.16    0.95
   6   7  -3    6.64    0.98
   6  -7  -3    7.84    1.27
  -6  -7  -3    4.71    1.47
   6   7  -4   54.89    2.19
  -6   7  -4   57.84    2.19
  -6  -7  -4   58.44    2.78
   6  -7  -4   53.85    2.68
   6   7  -4   49.58    2.61
   6  -7  -4   57.28    2.47
   6  -7  -4   53.69    2.89
  -6   7  -5    1.30    1.20
  -6   7  -5    1.67    1.19
  -6   7  -5    1.88    0.94
   6   7  -5    2.12    1.10
  -6   7  -5    1.06    0.92
   6   7  -5    0.75    1.08
  -6   7  -5    1.12    0.90
   6   7  -5    1.18    1.10
  -6   7  -5    2.37    1.09
   6   7  -5    0.60    1.08
  -6   7  -5    2.23    1.16
  -6  -7  -5    0.02    1.10
  -6   7  -5    1.89    1.24
   6   7  -5    2.05    1.18
   6   7  -6   10.98    1.25
  -6   7  -6   11.11    1.17
  -6   7  -6    9.87    1.22
   6   7  -6    8.71    1.22
   6  -7  -6   10.83    0.86
  -6   7  -6    9.52    1.18
  -6   7  -6    9.74    1.25
   6   7  -6    9.00    1.13
  -6   7  -6   10.56    1.28
   6   7  -6   10.36    1.26
  -6   7  -6   11.20    0.97
  -6  -7  -6   10.98    0.96
  -6   7  -7    9.37    0.93
  -6   7  -7    9.67    0.95
   6   7  -7    7.05    0.85
   6   7  -7    7.97    1.01
   6   7  -7    9.77    1.00
  -6   7  -7   11.06    1.04
  -6  -7  -7    7.33    0.88
   6  -7  -7    8.15    0.94
  -6   8   0  176.09    5.68
  -6   8   0  174.65    5.48
  -6  -8   0  176.86    5.54
  -6  -8   0  171.27    5.55
   6  -8  -1  975.44   28.01
  -6   8  -1  962.40   27.90
  -6   8   1 1002.34   27.65
  -6  -8   1  994.54   27.82
   6  -8  -1  996.62   27.58
  -6  -8   1  978.76   27.84
   6   8  -1  986.10   28.00
  -6  -8  -1  949.54   27.85
  -6  -8  -1  988.37   27.96
   6  -8  -2  159.70    5.41
  -6  -8  -2  168.91    4.89
   6   8  -2  154.68    5.30
   6  -8  -2  152.77    5.03
  -6  -8  -2  150.20    5.24
   6   8  -3  650.26   18.30
  -6   8  -3  631.81   18.30
   6  -8  -3  645.90   18.78
  -6  -8  -3  644.16   18.89
   6   8  -3  689.62   18.96
   6  -8  -3  659.02   19.06
   6  -8  -4    7.29    1.48
   6   8  -4    7.74    1.15
  -6  -8  -4    5.86    1.57
  -6   8  -4    7.03    1.21
   6   8  -4    9.73    1.64
   6  -8  -4    8.29    1.68
   6  -8  -4    7.62    1.24
  -6   8  -5   91.29    3.09
  -6   8  -5   90.92    3.08
   6   8  -5   92.22    3.10
  -6   8  -5   93.69    3.01
   6   8  -5   89.23    3.01
  -6   8  -5   93.56    3.20
   6   8  -5   90.63    3.19
  -6   8  -5   89.83    2.94
   6   8  -5   92.88    3.15
   6   8  -5   85.66    3.04
  -6   8  -5   91.08    3.12
  -6   8  -5   87.16    3.01
   6   8  -5   87.93    3.01
  -6   8  -5   91.97    2.96
   6   8  -6    5.82    1.17
  -6   8  -6    3.78    1.09
  -6   8  -6    4.99    1.20
  -6  -8  -6    4.15    0.80
  -6   8  -6    5.28    0.90
  -6   8  -6    4.84    0.76
   6   8  -6    4.23    0.74
  -6   8  -6    6.57    1.10
   6   8  -6    5.43    1.12
  -6   8  -6    4.66    1.17
   6   8  -6    6.02    1.06
   6   8  -6    6.75    1.14
  -6   8  -6    6.38    1.22
   6   8  -7    0.74    0.86
  -6   8  -7    2.02    0.81
   6   8  -7    1.28    0.73
  -6   8  -7    1.44    0.82
   6   8  -7    0.46    0.89
  -6   8  -7    1.60    0.89
   6  -8  -7    0.78    0.80
  -6  -8  -7    1.53    0.73
  -6   9   0  890.21   24.80
  -6  -9   0  858.66   24.81
  -6  -9   0  866.74   24.90
  -6   9  -1    1.15    1.36
  -6   9   1    1.53    0.92
   6   9  -1    1.82    1.46
   6  -9  -1    2.90    1.41
  -6  -9  -1    1.50    0.72
   6  -9  -1    1.36    0.69
  -6  -9   1    1.26    1.21
  -6  -9  -1    1.91    1.27
  -6   9  -2  107.73    3.37
   6   9  -2  113.97    4.10
   6  -9  -2  108.28    4.08
   6  -9  -2  104.63    3.66
  -6  -9   2  104.78    3.82
  -6  -9  -2  108.48    3.90
   6   9  -3   27.81    1.40
  -6   9  -3   26.61    1.47
   6  -9  -3   26.87    1.74
  -6  -9  -3   27.54    1.97
   6   9  -3   26.50    2.09
   6  -9  -3   25.96    1.98
  -6   9  -4   15.50    1.33
  -6  -9  -4   16.59    1.85
   6  -9  -4   13.51    1.68
   6   9  -4   14.24    1.26
   6   9  -4   11.45    1.78
   6  -9  -4   14.03    1.85
   6  -9  -4   11.57    1.40
   6   9  -5  102.30    3.33
  -6   9  -5  103.77    3.35
  -6   9  -5   99.40    3.34
   6   9  -5  101.06    3.25
  -6   9  -5  112.35    3.50
   6   9  -5  107.54    3.46
  -6   9  -5   98.65    3.24
   6   9  -5  106.20    3.40
  -6   9  -5   98.20    3.36
   6   9  -5  100.38    3.28
   6   9  -5  102.51    3.31
  -6   9  -5   99.61    3.28
  -6   9  -5  108.45    3.27
  -6   9  -6   18.08    1.09
  -6   9  -6   18.58    1.00
   6   9  -6   19.45    1.30
  -6   9  -6   19.23    1.37
  -6   9  -6   17.91    1.00
   6   9  -6   17.57    1.05
  -6   9  -6   19.61    1.27
   6   9  -6   18.25    1.24
  -6   9  -6   19.80    1.37
   6   9  -6   20.28    1.35
  -6   9  -6   21.65    1.30
  -6  -9  -6   19.39    0.97
   6   9  -7    1.58    0.68
  -6   9  -7    1.65    0.74
   6   9  -7    1.44    0.81
  -6   9  -7    0.92    0.80
   6   9  -7    1.64    0.79
  -6   9  -7    1.49    0.81
   6  -9  -7    1.28    0.75
  -6  10   0  371.75   10.86
  -6 -10   0  359.96   10.85
   6  10   0  359.32   11.02
   6 -10  -1   33.89    2.13
  -6 -10  -1   31.70    1.51
  -6  10  -1   31.47    2.06
   6  10  -1   33.35    2.26
  -6 -10  -1   32.07    1.98
  -6 -10   1   31.87    1.86
  -6  10  -2   44.55    1.73
   6  10  -2   44.25    1.67
   6 -10  -2   46.50    2.49
   6  10  -2   44.79    2.55
  -6 -10   2   42.51    2.16
  -6 -10  -2   41.47    2.29
   6 -10  -2   42.06    1.99
  -6  10  -3   26.09    1.48
   6  10  -3   26.17    1.41
  -6 -10   3   25.86    1.81
   6 -10  -3   25.09    1.76
  -6 -10  -3   28.52    1.98
   6  10  -3   26.33    2.24
   6 -10  -3   26.50    2.06
  -6  10  -4    0.11    1.16
   6  10  -4    2.23    1.13
   6 -10  -4    0.45    1.13
  -6  10  -4    0.67    1.07
  -6  10  -4    1.08    1.17
   6  10  -4    1.41    1.02
  -6  10  -4    0.63    1.01
   6  10  -4    0.17    1.27
  -6  10   4    6.94    2.91
   6  10  -4    0.37    0.92
  -6  10  -4   -0.16    1.08
  -6  10  -4    0.06    1.05
   6  10  -4    1.02    1.23
   6  10  -4   -0.44    1.07
  -6  10  -4    0.82    1.27
  -6  10  -4    1.66    1.00
   6  10  -4    0.80    0.97
   6  10  -4    0.72    1.08
  -6  10  -5   52.35    2.11
   6  10  -5   55.38    2.10
  -6  10  -5   52.87    2.12
   6  10  -5   52.98    2.07
  -6  10  -5   55.85    2.21
   6  10  -5   53.37    2.18
  -6  10  -5   53.70    1.98
   6  10  -5   53.86    2.07
  -6  10  -5   53.72    2.17
   6  10  -5   52.69    2.04
  -6  10  -5   53.45    2.05
  -6  10  -5   53.65    1.99
  -6  10  -6    6.67    0.85
  -6  10  -6    7.28    0.76
   6  10  -6    8.28    0.79
   6  10  -6    8.17    1.01
   6  10  -6    6.68    1.06
  -6  10  -6    6.74    1.06
  -6  10  -6    8.06    1.17
   6  10  -6    8.46    1.13
  -6  10  -6    9.61    1.10
  -6  10  -6    8.00    1.14
  -6  10  -6    6.14    0.71
   6  11   0    9.18    1.68
  -6  11   0    5.81    1.28
  -6 -11   0    6.43    1.33
   6 -11  -1   85.65    3.56
  -6  11  -1   74.78    3.41
   6  11  -1   82.82    3.61
  -6 -11  -1   90.71    3.41
  -6 -11   1   87.65    3.28
   6  11   1   83.83    3.47
   6  11  -2  151.81    4.56
  -6  11  -2  155.55    4.61
   6  11   2  148.72    5.22
  -6 -11  -2  144.59    5.26
  -6 -11   2  153.50    5.15
   6  11  -2  153.73    5.54
   6 -11  -2  152.72    5.48
   6 -11  -3    6.02    1.27
  -6 -11  -3    6.31    1.55
  -6 -11   3    6.26    1.33
   6  11  -3    7.03    1.01
  -6  11  -3    6.40    1.08
   6  11  -3    9.15    1.93
   6 -11  -3    6.33    1.60
   6  11  -4    6.61    1.15
  -6  11  -4    4.49    1.21
   6  11  -4    5.77    1.09
  -6  11  -4    5.98    1.20
  -6  11  -4    4.88    1.10
  -6  11  -4    7.72    1.18
   6  11  -4    5.76    1.44
   6  11  -4    6.45    1.04
  -6  11  -4    6.27    1.23
   6  11  -4    6.97    1.30
  -6  11  -4    6.01    1.16
   6  11  -4    5.11    1.10
   6  11  -4    4.13    1.09
  -6  11  -4    6.58    1.36
  -6  11  -4    5.13    1.05
  -6  11  -4    6.00    1.05
   6  11  -4    5.25    1.21
   6  11  -5   89.82    2.93
  -6  11  -5   90.78    2.96
  -6  11  -5   86.92    2.96
   6  11  -5   85.80    2.93
  -6  11   5   89.73    3.87
   6  11  -5   89.89    3.03
  -6  11  -5   85.97    3.06
  -6  11  -5   86.79    2.88
   6  11  -5   88.15    2.91
  -6  11  -5   87.52    3.01
   6  11  -5   87.97    2.90
  -6  11  -5   89.60    2.90
   6  11  -5   88.35    2.91
  -6  11  -5   87.47    2.88
  -6  11  -6   82.70    2.51
  -6  11  -6   71.94    2.44
  -6  11  -6   82.10    2.66
   6  11  -6   80.60    2.56
   6  11  -6   75.85    2.46
  -6  11  -6   88.04    2.57
   6  11  -6   90.35    2.56
  -6  11  -6   81.77    2.62
   6  11  -6   79.90    2.56
  -6  11  -6   77.19    2.59
   6  11  -6   82.78    2.60
  -6  11  -6   69.61    2.41
  -6 -12   0  185.03    6.10
   6  12   0  186.27    6.38
   6 -12  -1   30.57    2.27
   6  12  -1   31.84    2.34
   6  12   1   32.30    2.18
  -6 -12  -1   33.62    2.08
  -6 -12   1   30.40    1.89
   6  12  -2  123.98    3.75
  -6  12  -2  122.47    3.80
   6  12   2  117.25    4.45
  -6 -12   2  121.30    4.36
  -6 -12  -2  127.73    4.59
   6  12  -2  119.41    4.77
   6 -12  -2  118.01    4.67
  -6  12  -3   24.69    1.54
  -6  12  -3   22.22    1.33
   6  12  -3   23.24    1.23
  -6  12  -3   22.93    1.27
  -6  12  -3   24.11    1.68
   6  12  -3   19.95    1.76
  -6 -12  -3   23.36    1.52
   6  12  -3   22.82    1.29
  -6 -12   3   23.54    1.44
  -6  12  -3   23.00    1.36
   6  12  -3   20.45    1.23
  -6  12  -3   19.38    1.42
  -6  12  -3   21.99    1.57
  -6  12  -3   22.23    1.23
   6  12  -3   21.44    1.28
   6  12  -3   23.51    1.41
   6  12  -3   24.33    1.56
  -6  12  -3   22.22    1.48
   6  12   3   23.72    1.21
  -6  12  -3   23.66    1.50
   6  12  -4   11.89    1.15
  -6  12  -4   13.85    1.25
   6  12  -4   14.41    1.14
  -6  12  -4   15.64    1.30
  -6  12  -4   14.48    1.21
  -6  12  -4   12.52    1.22
   6  12  -4   13.86    1.54
  -6  12  -4   11.83    1.30
  -6  12  -4   13.45    1.27
   6  12  -4   15.01    1.16
   6  12  -4   13.78    1.16
  -6  12  -4   11.48    1.41
  -6  12  -4   12.59    1.11
  -6  12  -4   14.01    1.16
   6  12  -4   16.13    1.12
   6  12  -4   14.17    1.31
  -6  12  -5  127.33    3.96
   6  12  -5  133.49    3.94
  -6  12  -5  133.17    3.99
   6  12  -5  130.21    3.94
   6  12  -5  128.79    3.91
  -6  12  -5  125.77    3.94
  -6  12  -5  135.31    4.06
  -6  12  -5  135.53    3.93
   6  12  -5  136.10    3.94
   6  12  -5  127.34    3.96
  -6  12  -5  138.97    3.97
  -6  12  -5  132.81    3.94
   6  12  -6    3.96    0.83
  -6  12  -6    3.47    0.94
   6  12  -6    3.27    0.80
  -6  12  -6    3.09    0.78
  -6  12  -6    5.31    0.90
  -6  12  -6    3.44    0.86
   6  12  -6    2.08    0.81
   6  12  -6    1.95    0.82
  -6  12  -6    2.50    0.69
  -6 -13   0  640.86   18.61
   6 -13   0  634.70   18.95
   6  13   0  637.14   18.91
  -6 -13   1   20.02    1.62
  -6 -13  -1   19.00    1.70
   6  13   1   17.08    1.93
   6  13  -1   19.21    2.14
   6 -13  -1   20.06    2.01
  -6 -13   2   28.77    1.90
   6  13   2   30.08    2.12
  -6  13   2   30.81    1.56
  -6  13  -2   34.05    1.49
  -6  13  -2   33.36    1.80
  -6  13  -2   32.61    1.94
   6  13  -2   29.06    1.92
  -6 -13   2   33.18    1.75
  -6  13  -2   30.29    1.44
  -6 -13  -2   32.56    1.76
  -6  13  -2   31.92    1.61
  -6  13  -2   31.75    1.72
   6  13  -2   29.84    1.38
   6  13  -2   32.13    1.69
  -6  13   2   32.27    1.50
   6  13  -2   31.79    1.84
  -6  13  -2   30.30    1.66
   6  13   2   31.94    1.54
  -6  13  -2   31.40    1.77
  -6  13  -3   71.02    2.39
  -6  13  -3   71.28    2.47
   6  13  -3   72.09    2.33
  -6  13  -3   72.70    2.62
   6  13  -3   66.72    2.72
   6  13  -3   68.24    2.41
  -6 -13  -3   71.79    2.61
  -6  13  -3   66.96    2.49
  -6 -13   3   72.03    2.52
  -6  13  -3   70.42    2.60
   6  13  -3   70.85    2.37
  -6  13  -3   71.20    2.56
   6  13  -3   65.93    2.39
  -6  13  -3   71.29    2.34
  -6  13  -3   68.70    2.57
  -6  13  -3   75.50    2.61
   6  13  -3   69.21    2.54
   6  13   3   69.18    2.37
   6  13  -3   70.45    2.64
  -6  13  -4  116.41    3.83
  -6  13  -4  118.16    3.79
  -6  13  -4  118.88    3.84
   6  13  -4  115.99    3.74
   6  13  -4  115.96    3.98
   6  13  -4  125.03    3.86
  -6  13  -4  127.52    3.92
   6  13  -4  119.11    3.76
  -6  13  -4  120.32    3.88
  -6  13  -4  122.96    3.95
  -6  13  -4  122.71    3.77
   6  13  -4  118.80    3.78
  -6  13  -4  122.97    3.82
   6  13  -4  122.82    3.86
   6  13  -4  116.81    3.80
  -6  13  -4  128.82    3.89
   6  13  -5   14.52    1.17
  -6  13  -5   14.65    1.09
  -6  13  -5   12.07    1.07
  -6  13  -5   16.81    1.25
   6  13  -5   15.22    1.06
  -6  13  -5   15.00    1.09
   6  13  -5   16.39    1.12
   6  13  -5   17.44    1.07
  -6  13  -5   15.66    1.05
   6  13  -5   16.68    1.02
  -6  13  -5   14.60    1.07
  -6  13  -5   15.54    1.19
   6  14   0   88.42    2.97
  -6 -14   0   87.19    3.01
  -6  14   0   87.16    2.74
  -6  14   0   86.64    2.99
  -6  14   0   88.35    2.80
   6  14   0   87.18    2.86
   6  14   0   84.17    2.96
  -6  14   0   86.67    2.96
  -6  14   1  153.04    4.83
  -6  14  -1  152.20    4.89
   6  14   1  155.96    4.73
   6  14  -1  148.05    4.89
  -6 -14   1  148.81    4.89
  -6 -14  -1  148.81    4.90
  -6  14  -1  151.50    4.73
  -6  14  -1  152.03    4.77
  -6  14   1  159.10    4.82
   6  14  -1  153.70    4.82
   6  14   1  150.54    4.77
   6  14  -1  146.86    4.89
   6  14   1  156.61    4.80
  -6  14  -1  148.43    4.88
  -6  14   1  154.83    4.65
  -6  14  -1  151.14    4.77
  -6  14   2  138.64    4.21
  -6  14  -2  136.67    4.12
   6  14  -2  130.53    4.42
  -6 -14  -2  136.67    4.39
  -6 -14   2  135.28    4.35
  -6  14  -2  140.14    4.25
   6  14  -2  134.98    4.06
  -6  14  -2  135.82    4.27
   6  14  -2  138.12    4.39
  -6  14  -2  136.88    4.29
  -6  14  -2  142.27    4.35
   6  14   2  138.41    4.20
  -6  14   2  138.44    4.17
  -6  14  -3  431.44   11.81
   6  14  -3  427.55   11.76
  -6  14  -3  433.42   11.71
   6  14  -3  435.42   11.86
  -6 -14  -3  434.76   11.82
  -6 -14   3  439.77   11.75
  -6  14  -3  413.95   11.75
  -6  14  -3  431.43   11.78
  -6  14  -3  439.08   11.80
  -6  14  -3  425.97   11.63
   6  14  -3  422.20   11.65
  -6  14  -3  429.78   11.80
  -6  14  -3  443.89   11.80
   6  14  -3  441.90   11.78
   6  14  -3  423.63   11.83
   6  14   3  426.79   11.65
   6  14  -4   17.03    0.98
  -6  14  -4   18.72    1.20
  -6  14  -4   17.53    1.23
  -6  14  -4   15.51    1.06
   6  14  -4   16.91    1.49
   6  14  -4   15.64    1.04
  -6  14  -4   17.05    1.29
   6  14  -4   17.37    1.27
  -6  14  -4   16.34    1.00
  -6  14  -4   16.05    1.38
   6  14  -4   17.56    1.09
   6  14  -4   17.14    1.13
   6  14  -4   17.18    1.25
  -6  14  -4   14.13    1.17
  -6  14  -4   15.50    1.26
  -6  14  -5  100.02    3.08
   6  14  -5   94.80    3.07
  -6  14  -5   92.49    3.03
  -6  14  -5  104.69    3.16
   6  14  -5   99.70    3.08
  -6  14  -5   99.97    3.07
   6  14  -5   91.10    3.00
  -6  14  -5  105.35    3.04
   6  14  -5  106.65    3.04
  -6  14  -5   94.47    3.01
   6  14  -5   97.09    2.99
  -6  14  -5  105.05    3.10
   6  15   0   35.10    1.80
  -6 -15   0   30.68    1.81
  -6  15   0   30.64    1.43
   6  15   0   33.46    1.37
  -6  15   0   33.99    1.82
   6  15   0   31.67    1.78
  -6  15   0   34.12    1.78
  -6  15   0   29.97    1.48
   6  15   0   32.33    1.68
   6  15  -1   33.48    1.89
   6  15   1   34.50    1.59
  -6 -15  -1   34.93    1.90
  -6 -15   1   30.43    1.83
  -6  15  -1   35.95    1.58
   6  15  -1   34.29    1.56
  -6  15  -1   35.36    1.92
  -6  15   1   37.24    1.77
   6  15   1   33.61    1.73
   6  15  -1   33.86    1.71
  -6  15  -1   34.56    1.86
  -6  15   1   36.68    1.72
   6  15   1   36.74    1.68
  -6  15  -1   34.15    1.69
  -6  15   1   32.80    1.43
   6  15  -1   34.73    1.87
  -6  15  -2    3.13    0.82
  -6  15   2    4.11    1.08
  -6  15  -2    4.22    1.39
   6  15  -2    3.08    1.48
   6  15   2    2.38    1.01
  -6 -15  -2    1.97    1.31
   6  15  -2    2.97    1.22
  -6 -15   2    2.92    1.22
  -6  15  -2    1.49    1.20
  -6  15  -2    2.82    1.12
   6  15  -2    3.79    1.11
  -6  15  -2    1.82    1.20
  -6  15  -2    2.35    1.31
   6  15  -2    2.14    1.37
   6  15  -3    1.10    1.06
  -6  15  -3    0.51    0.91
  -6  15  -3    1.39    1.19
   6  15  -3    0.62    1.50
  -6 -15  -3    1.90    1.19
   6  15  -3   -0.14    1.09
  -6 -15   3    0.16    0.98
  -6  15  -3   -0.34    1.17
   6  15  -3    1.55    1.07
  -6  15  -3    0.51    1.09
  -6  15  -3    1.06    1.19
   6  15  -3    0.61    0.77
  -6  15  -3    1.88    1.19
   6  15  -3   -0.02    1.27
  -6  15  -4    1.44    0.91
  -6  15  -4    1.67    0.88
   6  15  -4    2.61    1.13
   6  15  -4    1.87    0.87
  -6  15  -4    1.80    0.94
   6  15  -4    2.05    1.01
  -6  15  -4    1.32    0.95
  -6  15  -4    0.99    1.00
   6  15  -4    2.48    0.78
  -6  15  -4    2.28    0.64
  -6  15  -4    2.04    0.88
   6  15  -4   -0.27    0.98
   6  15  -5    8.46    0.82
   6  15  -5   10.76    0.86
  -6  15  -5    9.33    0.79
   6  16   0  263.63    6.79
  -6 -16   0  273.93    6.91
  -6  16   0  272.63    6.66
  -6  16   0  258.68    6.86
   6  16   0  266.01    6.81
  -6  16   0  276.01    6.85
   6  16   0  273.67    6.87
  -6  16   0  264.29    6.72
   6  16   1    4.31    2.56
   6  16  -1    0.62    1.38
   6  16   1    2.50    1.01
  -6  16  -1    1.03    1.13
  -6  16   1    0.87    0.80
  -6 -16  -1    1.92    1.31
   6  16   1    0.77    1.10
  -6 -16   1    0.97    1.27
   6  16  -1    0.28    1.22
  -6  16  -1    0.40    0.96
   6  16  -1    0.99    0.94
  -6  16   1    1.37    1.21
  -6  16  -1    1.81    1.34
  -6  16   1    1.23    1.13
   6  16   1    0.09    1.13
   6  16  -1    1.98    1.34
  -6  16  -1   -0.21    1.37
  -6  16  -2    6.92    1.33
  -6  16   2    4.93    1.03
   6  16  -2    4.42    1.44
   6  16  -2    3.96    1.15
  -6  16  -2    4.27    1.14
  -6 -16  -2    6.62    1.31
  -6 -16   2    4.97    1.19
   6  16   2    5.25    0.96
  -6  16  -2    6.50    1.09
   6  16  -2    5.89    1.06
  -6  16  -2    5.36    1.11
   6  16  -2    3.14    1.34
  -6  16  -2    7.03    1.33
   6  16  -3  141.33    4.24
  -6  16  -3  149.54    4.32
  -6  16  -3  147.45    4.13
  -6  16   3   34.84    4.80
   6  16  -3  153.96    4.41
   6  16   3   10.77    4.74
  -6 -16   3  136.86    4.15
  -6  16  -3  158.15    4.29
   6  16  -3  152.63    4.27
   6  16  -3  135.22    4.07
  -6  16  -3  144.35    4.28
  -6  16  -3  155.11    4.30
  -6  16  -3  153.60    4.32
   6  16  -3  156.29    4.35
   6  16  -3  155.81    4.28
  -6  16  -4    1.68    0.70
   6  16  -4    1.45    1.02
  -6  16  -4    2.19    0.87
   6  16  -4    0.54    0.69
  -6  16  -4    0.84    0.84
   6  16  -4    0.78    0.86
  -6  16  -4    1.40    0.87
   6  16  -4    0.91    0.80
   6  17   0    6.26    1.15
   6  17   0    7.63    1.17
  -6 -17   0    8.33    1.37
  -6  17   0    8.08    0.93
  -6  17   0    8.15    1.31
   6  17   0    7.68    1.23
  -6  17   0    9.19    1.25
   6  17  -1   26.47    1.67
  -6 -17  -1   25.81    1.57
  -6 -17   1   27.58    1.59
  -6  17  -1   28.03    1.29
   6  17  -1   25.97    1.24
  -6  17   1   26.93    1.50
  -6  17  -1   26.83    1.66
  -6  17  -1   27.10    1.40
   6  17   1   24.81    1.42
   6  17  -1   27.46    1.49
   6  17   1   25.10    1.40
  -6  17  -1   27.99    1.60
   6  17  -1   27.90    1.65
  -6  17   1   27.34    1.44
   6  17  -2   63.11    2.39
  -6 -17  -2   65.99    2.33
  -6 -17   2   62.40    2.19
  -6  17  -2   65.16    2.34
   6  17  -2   67.98    2.28
  -6  17   2   60.87    2.10
  -6  17  -2   62.08    2.32
   6  17   2   60.54    2.08
   6  17  -2   63.53    2.33
  -6  17  -2   68.43    2.24
   6  17  -2   62.39    2.25
  -6  17  -2   65.11    2.18
   6  17  -2   67.99    2.16
   6  17  -3   44.20    1.77
   6  17  -3   35.95    1.54
  -6  17  -3   41.00    1.66
   6  17  -3   36.81    1.60
  -6  17  -3   40.50    1.66
  -6  17  -3   42.51    1.63
   6  17  -3   42.64    1.70
   6  17  -3   42.98    1.59
  -6  17  -3   42.87    1.62
  -6  18   0    2.70    0.74
  -6 -18   0    2.69    1.09
   6  18   0    2.13    0.92
  -6  18   0    2.22    1.07
  -6  18   0    2.89    1.07
   6  18   0    3.72    1.01
   6  18  -1   64.55    2.24
  -6 -18  -1   62.60    2.29
  -6 -18   1   61.59    2.19
  -6  18   1   65.78    2.19
  -6  18  -1   62.43    2.28
   6  18  -1   60.16    2.26
   6  18   1   60.11    2.07
   6  18  -1   61.79    2.26
  -6  18  -1   63.69    2.26
   6  18  -1   63.31    2.20
   6  18   1   62.61    2.10
  -6  18  -1   63.01    2.10
  -6  18  -1   61.51    2.02
   6  18  -2   18.99    1.28
   6  18  -2   18.70    0.99
  -6  18  -2   20.64    1.03
  -6  18  -2   21.37    1.25
   6  18  -2   23.47    1.28
  -6  18  -2   18.71    1.10
   6  18  -2   18.20    1.14
  -6  18  -2   17.44    1.22
   6  18   2   17.92    1.13
   6  18  -2   17.65    1.16
  -6 -19   0  376.95   10.60
  -6  19   0  374.67   10.59
   6  19   0  381.19   10.61
   6  19   0  367.87   10.55
   6  19  -1   11.54    1.01
  -6  19  -1   12.02    1.02
   6  19  -1   11.58    0.90
   6  19  -1   12.25    1.00
   7   0   0    0.65    1.16
   7   0   1  995.62   28.15
  -7   0  -1  936.20   27.60
   7   0  -1  982.67   27.33
   7   0   2 1073.06   29.67
   7   0  -2 1010.26   28.82
   7   0   2 1036.21   29.88
   7   0   3    1.73    0.57
   7   0  -3    1.09    1.00
  -7   0  -3    1.66    0.91
   7   0  -4    4.32    1.06
  -7   0  -4    4.01    1.09
   7   0  -5   20.04    1.28
  -7   0  -5   22.85    1.25
  -7   0  -5   23.20    1.72
   7   0  -5   23.39    1.56
  -7   0  -6   14.91    1.12
   7   0  -6   17.30    1.13
  -7   0  -6   17.31    1.06
   7   0  -6   15.67    1.27
   7   0  -6   16.57    1.16
  -7   0  -6   17.51    1.23
  -7   0  -6   17.03    1.15
  -7   0  -6   16.52    1.21
   7   0  -6   15.78    1.32
   7   0  -6   15.25    1.30
   7   0  -7    5.71    1.01
   7   0  -7    8.00    0.80
  -7   0  -7    7.75    0.96
   7   0  -7    7.52    1.14
   7   0  -8    2.92    0.79
   7  -1   0    5.66    1.39
  -7  -1   0    6.48    1.47
   7   1   1    7.39    1.53
  -7  -1  -1    6.57    1.44
  -7   1  -1    5.65    0.92
   7   1  -1    6.41    0.89
  -7  -1   1    9.09    1.58
   7  -1   1    8.68    1.70
  -7   1   1    7.06    1.02
   7  -1  -2    5.35    1.15
   7  -1   2    4.60    1.24
   7   1   2    5.19    1.76
   7  -1  -2    7.01    1.12
   7  -1  -2    6.27    1.00
   7   1  -2    6.19    0.99
   7  -1   2    5.40    1.21
   7  -1   3   30.07    1.62
   7  -1  -3   29.46    1.54
   7   1  -3   28.62    1.56
  -7  -1  -3   31.88    1.58
  -7   1  -3   27.98    1.45
  -7  -1  -3   29.61    1.32
   7   1  -4  155.94    4.64
  -7   1  -4  151.05    4.93
  -7  -1  -4  155.96    5.06
   7  -1  -4  149.08    4.95
   7   1  -4  154.37    4.98
   7   1  -5    3.76    1.00
   7  -1  -5    3.79    0.87
  -7   1  -5    3.29    0.99
  -7  -1  -5    3.27    1.26
  -7  -1  -5    3.21    0.85
   7  -1  -5    2.56    1.01
   7   1  -5    3.53    1.12
   7   1  -6   34.14    1.68
  -7   1  -6   36.38    1.59
  -7  -1  -6   37.08    1.62
   7  -1  -6   37.65    1.75
  -7   1  -6   38.10    1.65
  -7   1  -6   37.43    1.61
   7   1  -6   38.45    1.63
   7  -1  -6   35.46    1.52
   7  -1  -6   38.11    1.68
   7   1  -6   36.87    1.69
  -7   1  -6   36.04    1.50
  -7   1  -6   37.36    1.53
  -7   1  -6   38.40    1.63
   7  -1  -6   35.39    1.53
  -7  -1  -6   37.07    1.51
   7   1  -6   37.14    1.70
  -7  -1  -6   38.87    1.61
   7  -1  -6   35.31    1.73
  -7   1  -6   37.00    1.51
   7   1  -6   34.63    1.59
   7  -1  -7   23.58    1.25
   7   1  -7   23.61    1.34
  -7   1  -7   23.15    1.07
   7  -1  -7   24.27    1.41
  -7   1  -7   23.66    1.14
   7   1  -7   23.74    1.42
   7   1  -7   23.31    1.17
  -7   1  -7   21.73    1.25
  -7  -1  -7   23.02    1.22
  -7  -1  -7   21.45    1.21
   7  -1  -7   20.78    1.37
   7  -2   0    4.48    1.57
  -7  -2   0    5.79    1.74
  -7  -2  -1 1265.60   35.14
  -7  -2   1 1272.78   35.42
   7   2   1 1185.67   35.25
   7  -2   1 1152.45   35.23
  -7   2  -1 1210.34   34.71
  -7   2   1 1259.37   34.74
   7  -2  -2  739.03   20.94
   7  -2   2  743.75   20.91
   7  -2  -2  746.45   20.66
   7  -2  -2  717.66   20.57
   7   2  -2  712.82   20.58
  -7  -2   2  752.95   21.84
   7  -2   2  745.85   21.25
  -7   2   2  733.47   20.69
  -7  -2  -2  724.21   20.53
  -7  -2  -2  713.31   20.51
   7  -2  -3   34.23    1.74
   7  -2  -3   39.03    1.75
   7  -2  -3   36.67    1.94
   7   2  -3   37.03    1.80
   7  -2   3   36.35    2.41
  -7  -2  -3   37.43    1.81
  -7   2  -3   35.28    1.51
  -7  -2  -3   35.46    1.58
   7   2  -4  382.67   10.86
  -7   2  -4  375.81   10.84
   7  -2  -4  403.68   11.25
   7   2  -4  386.81   11.25
  -7   2  -4  370.46   11.10
  -7  -2  -4  365.73   11.27
   7   2  -5   51.42    2.05
   7  -2  -5   52.31    1.85
  -7   2  -5   51.69    2.02
  -7  -2  -5   51.57    2.56
   7  -2  -5   49.66    2.24
   7   2  -5   47.65    2.33
   7   2  -6    4.65    1.14
  -7  -2  -6    3.16    0.94
  -7   2  -6    4.19    1.11
   7  -2  -6    4.74    1.13
  -7   2  -6    5.29    0.84
  -7  -2  -6    3.96    1.00
   7   2  -6    3.97    1.13
  -7   2  -6    3.52    1.08
   7   2  -6    3.45    1.09
   7   2  -6    3.15    0.89
   7  -2  -6    4.04    1.08
  -7  -2  -6    4.85    0.89
   7   2  -6    4.74    1.14
  -7   2  -6    4.57    1.03
  -7   2  -6    6.25    0.97
   7   2  -6    4.45    0.84
   7   2  -6    4.80    1.09
  -7   2  -6    5.45    1.08
   7   2  -7    2.61    1.02
  -7   2  -7    3.04    0.80
   7  -2  -7    2.27    0.90
  -7   2  -7    2.68    0.69
   7   2  -7    1.18    0.85
  -7   2  -7    3.55    0.93
   7   2  -7    1.78    1.10
  -7   2  -7    2.39    0.98
   7  -2  -7    2.89    1.08
  -7  -2  -7    2.74    0.88
  -7  -2  -7    0.93    0.79
   7  -2  -7    2.82    1.07
  -7  -3   0    0.47    1.56
  -7  -3  -1  347.13   11.03
  -7  -3   1  339.01   11.41
   7   3  -1  359.87   10.02
   7  -3   1  353.64   11.20
   7   3   1  334.07   11.18
   7  -3  -1  339.27   10.04
  -7   3  -1  343.73   10.31
  -7  -3  -1  353.36    9.99
  -7  -3  -1  340.29   10.00
  -7  -3  -2 1832.52   50.00
   7  -3   2 1802.72   49.16
   7  -3  -2 1706.62   49.24
   7  -3  -2 1700.18   49.16
   7  -3  -2 1764.60   49.15
   7   3  -2 1737.35   49.17
  -7   3   2 1829.37   49.67
   7  -3  -2 1778.90   49.14
   7   3  -2 1788.04   49.10
  -7  -3  -2 1742.72   49.14
  -7  -3  -2 1762.29   49.13
   7   3  -3   37.53    1.64
   7  -3  -3   40.22    1.79
   7  -3   3   35.04    2.05
   7  -3  -3   36.38    2.11
   7   3  -3   37.11    1.85
   7  -3   3   38.52    2.21
  -7   3   3   29.26    1.44
   7  -3  -3   36.24    1.87
  -7  -3  -3   35.60    1.69
  -7  -3  -3   38.12    1.84
  -7   3  -4  370.01   10.74
   7   3  -4  378.12   10.77
   7  -3  -4  385.91   11.13
   7   3  -4  367.01   11.15
  -7  -3  -4  381.98   11.26
   7   3  -5  230.18    6.92
  -7   3  -5  233.90    6.89
  -7  -3  -5  234.01    7.59
   7  -3  -5  232.98    7.23
  -7  -3  -6    4.48    0.93
   7   3  -6    6.16    1.19
  -7   3  -6    4.37    0.83
  -7  -3  -6    3.94    1.02
   7  -3  -6    4.17    1.14
  -7   3  -6    4.32    1.12
  -7   3  -6    6.13    1.17
   7   3  -6    5.49    1.13
   7   3  -6    5.36    0.99
   7   3  -6    4.68    1.21
  -7   3  -6    4.28    1.02
  -7   3  -6    6.14    1.04
   7   3  -6    3.91    0.90
   7  -3  -6    4.71    1.04
  -7  -3  -6    4.47    0.94
  -7   3  -6    4.34    1.10
   7   3  -6    5.89    1.15
   7  -3  -7   28.84    1.26
   7   3  -7   28.21    1.41
  -7   3  -7   26.65    1.21
  -7   3  -7   27.69    1.22
   7   3  -7   26.29    1.10
  -7  -3  -7   25.35    1.27
  -7  -3  -7   25.90    1.22
   7   3  -7   28.92    1.49
   7  -3  -7   27.06    1.39
   7   3  -7   27.77    1.33
   7  -3  -7   28.57    1.44
  -7   3  -7   26.39    1.35
  -7   3  -7   23.47    1.14
  -7  -4   0    8.31    1.02
  -7  -4   0    8.35    1.13
   7  -4   0    9.62    1.35
  -7   4   0    8.01    0.75
  -7  -4   0    7.46    1.98
  -7  -4  -1  163.95    4.97
  -7  -4  -1  155.82    4.92
   7  -4  -1  157.14    5.00
  -7  -4  -1  165.22    6.12
   7   4  -1  155.16    4.94
   7  -4  -1  168.99    5.22
  -7   4   1  168.32    5.61
  -7   4  -1  158.21    5.01
  -7  -4  -2  397.82   11.32
   7  -4  -2  383.28   11.25
   7   4  -2  387.66   11.29
  -7  -4  -2  389.39   11.29
  -7  -4  -2  418.62   12.36
   7  -4  -2  382.04   11.41
   7   4  -2  390.22   11.44
   7   4  -2  383.93   11.31
  -7  -4  -3  326.59    9.55
   7  -4  -3  318.80    9.53
  -7  -4  -3  325.15    9.44
   7   4  -3  328.47    9.43
   7  -4   3  302.21    9.68
   7  -4  -3  316.95    9.69
   7  -4  -3  319.88    9.47
   7   4  -3  310.79    9.51
   7   4  -4    1.93    1.03
  -7   4  -4    1.43    0.97
  -7  -4  -4    1.17    1.15
   7   4  -4    3.01    1.17
   7   4  -4    0.59    0.97
   7  -4  -4    1.47    1.03
  -7  -4  -5    9.41    1.68
  -7   4  -5    9.42    1.22
   7   4  -5   10.20    1.19
   7  -4  -5    8.72    1.19
   7   4  -6    0.17    1.20
  -7   4  -6    1.30    1.07
   7  -4  -6    0.55    1.17
  -7  -4  -6    0.93    0.89
  -7   4  -6    0.38    0.82
   7   4  -6    1.77    1.11
  -7   4  -6    0.84    1.15
   7   4  -6    1.55    0.98
  -7   4  -6    1.20    1.03
  -7   4  -6    1.46    1.02
  -7  -4  -6    1.21    0.90
   7   4  -6   -0.12    1.10
   7  -4  -6    1.09    0.96
   7   4  -6    1.95    0.95
   7   4  -6    2.12    1.12
  -7   4  -6    0.71    1.11
  -7   4  -7    0.40    0.81
  -7   4  -7    0.59    0.80
   7   4  -7    0.74    1.00
   7   4  -7    1.23    0.71
   7  -4  -7   -0.11    0.75
  -7   4  -7    1.15    0.75
   7   4  -7    1.99    0.95
  -7   4  -7    1.00    0.92
  -7  -4  -7    0.66    0.71
   7   4  -7   -0.16    1.09
   7  -4  -7   -0.48    1.01
  -7  -4  -7    1.78    0.83
   7  -4  -7    1.90    1.00
   7  -5   0    3.47    1.34
  -7   5   0    2.06    0.59
  -7  -5   0    1.36    1.10
  -7  -5   0    1.64    1.10
   7  -5  -1  686.22   19.58
  -7   5   1  721.72   20.30
   7   5  -1  662.14   19.51
   7  -5  -1  702.53   19.78
  -7  -5   1  690.89   19.45
  -7  -5  -1  700.80   19.54
  -7  -5  -1  677.77   19.51
   7   5  -2   15.94    1.30
   7  -5  -2   15.25    1.49
  -7  -5   2   13.66    1.01
   7  -5  -2   14.54    1.16
  -7  -5  -2   15.02    1.30
  -7  -5  -2   13.99    1.35
   7   5  -2   18.12    1.47
   7  -5  -3   41.80    2.26
   7   5  -3   40.02    1.98
   7  -5  -3   41.97    1.95
   7   5  -3   38.27    2.09
   7  -5  -3   38.94    2.00
  -7  -5  -3   40.85    2.00
  -7  -5  -3   41.93    2.10
   7   5  -4  297.03    8.69
  -7   5  -4  296.10    8.66
   7   5  -4  296.95    9.02
   7  -5  -4  308.99    9.06
  -7  -5  -4  292.11    9.23
   7  -5  -4  302.03    9.27
   7   5  -5  147.41    4.63
  -7   5  -5  149.43    4.63
  -7  -5  -5  147.60    5.34
   7  -5  -5  140.71    4.86
  -7   5  -6   55.87    2.00
   7  -5  -6   57.68    2.20
   7   5  -6   59.04    2.20
  -7   5  -6   58.21    2.27
   7   5  -6   54.56    2.25
  -7   5  -6   55.41    2.12
   7  -5  -6   52.76    2.01
   7   5  -6   58.41    2.21
   7   5  -6   56.26    2.11
  -7  -5  -6   54.96    2.07
   7   5  -6   58.26    2.07
  -7   5  -6   54.38    2.10
  -7   5  -6   57.24    2.22
  -7   5  -6   56.96    2.13
   7   5  -6   57.23    2.20
  -7  -5  -6   56.64    1.98
   7  -5  -7   30.33    1.29
   7   5  -7   38.06    1.55
  -7   5  -7   34.74    1.43
  -7   5  -7   36.20    1.44
   7   5  -7   33.33    1.32
  -7  -5  -7   35.02    1.41
   7  -5  -7   35.74    1.51
   7   5  -7   34.30    1.57
  -7  -5  -7   29.73    1.28
   7  -5  -7   38.56    1.60
   7   5  -7   38.38    1.51
  -7   5  -7   34.50    1.53
  -7   5  -7   34.41    1.37
  -7  -6   0    2.10    1.09
  -7  -6   0    0.12    1.09
  -7  -6   1   42.64    1.89
  -7  -6  -1   42.11    2.00
  -7  -6  -1   44.21    1.97
   7  -6  -1   43.64    2.08
   7  -6  -1   46.30    2.02
  -7   6   1   44.43    2.49
   7   6  -2  181.46    5.72
  -7  -6  -2  175.81    5.72
   7  -6  -2  182.29    5.57
  -7  -6   2  181.40    5.44
  -7  -6  -2  185.11    5.66
   7  -6  -2  169.10    5.76
  -7   6  -3  147.78    4.50
   7   6  -3  146.73    4.50
   7  -6  -3  148.89    4.92
  -7  -6  -3  156.80    5.00
   7   6  -3  149.11    4.93
   7  -6  -3  145.38    5.09
   7  -6  -3  145.69    4.88
   7   6  -4  670.91   19.02
  -7   6  -4  670.90   19.02
   7   6  -4  665.15   19.47
   7  -6  -4  663.06   19.41
   7  -6  -4  681.46   19.82
  -7  -6  -4  703.35   19.70
   7  -6  -4  673.23   19.62
  -7   6  -5    5.27    1.26
  -7   6  -5    4.50    1.08
   7   6  -5    6.38    1.17
   7   6  -5    5.43    1.26
  -7  -6  -5   10.05    1.76
  -7   6  -5    6.95    1.27
  -7   6  -6    5.33    0.94
   7   6  -6    5.59    1.18
  -7  -6  -6    6.89    0.86
  -7   6  -6    6.21    1.26
  -7   6  -6    9.95    1.17
   7   6  -6    8.33    1.24
   7   6  -6    6.49    1.12
   7  -6  -6    5.51    0.89
  -7   6  -6    7.38    1.16
  -7   6  -6    6.79    1.12
   7   6  -6    4.94    1.22
   7   6  -6    7.28    1.04
  -7   6  -6    7.53    1.25
   7   6  -6    8.49    1.24
   7   6  -7    7.58    0.79
  -7   6  -7    6.58    0.93
   7   6  -7    8.55    1.01
  -7   6  -7    7.35    0.87
  -7   6  -7    6.86    0.86
   7   6  -7    7.59    0.99
  -7   6  -7    8.16    1.01
   7  -6  -7    6.21    1.01
  -7  -6  -7    6.77    0.85
   7  -6  -7    6.96    0.98
  -7  -7   0   13.47    1.34
  -7  -7   0   13.67    1.42
   7  -7  -1   16.73    1.43
  -7  -7  -1   13.10    1.47
  -7  -7  -1   20.48    1.49
  -7  -7   1   15.54    1.49
  -7  -7   1   17.83    1.33
   7  -7  -2  799.67   22.80
   7  -7  -2  786.69   22.49
   7   7  -2  801.40   22.74
  -7  -7  -2  797.58   22.68
  -7  -7   2  783.01   22.43
  -7  -7  -2  805.80   22.72
  -7   7  -3  247.23    7.20
   7   7  -3  236.62    7.19
   7   7  -3  250.87    7.72
   7  -7  -3  243.51    7.92
   7  -7  -3  248.83    7.62
   7  -7  -3  244.66    7.64
  -7  -7  -3  264.87    7.77
   7   7  -4   23.94    1.48
  -7   7  -4   23.46    1.45
   7  -7  -4   24.70    1.95
  -7  -7  -4   23.04    1.92
   7   7  -4   24.85    1.87
   7  -7  -4   23.58    1.68
   7  -7  -4   25.47    2.01
  -7   7  -5   12.88    1.28
  -7   7  -5   12.00    1.32
   7   7  -5   12.89    1.22
  -7   7  -5   12.51    1.12
  -7   7  -5   12.41    1.09
  -7   7  -5   14.13    1.05
   7   7  -5   12.82    1.38
  -7  -7  -5   12.76    1.22
   7   7  -5   14.06    1.23
  -7   7  -5   11.92    1.19
  -7   7  -5   13.96    1.30
   7   7  -5   12.05    1.20
  -7   7  -5   11.89    1.35
   7   7  -5   13.03    1.34
   7   7  -6    0.44    1.12
  -7   7  -6    0.95    1.12
  -7   7  -6    2.57    1.17
  -7   7  -6    2.54    0.90
  -7  -7  -6    2.56    0.76
  -7   7  -6    2.74    0.78
   7   7  -6   -0.23    1.06
   7  -7  -6    1.51    0.79
   7   7  -6    2.28    1.14
  -7   7  -6    2.47    1.10
   7   7  -6    2.42    1.01
  -7   7  -6    4.20    1.08
   7   7  -6    1.90    1.15
  -7   7  -6    3.60    1.12
  -7   7  -7    4.39    0.85
   7   7  -7    4.20    0.91
  -7   7  -7    3.07    0.81
   7   7  -7    3.84    0.76
  -7   7  -7    3.36    0.76
  -7   7  -7    2.82    0.92
   7   7  -7    4.70    0.93
  -7  -7  -7    3.76    0.76
   7  -7  -7    3.72    0.90
   7  -7  -7    3.66    0.93
  -7   8   0    0.49    0.65
  -7  -8   0    1.59    1.15
  -7  -8   0    1.61    1.19
   7  -8  -1 1215.72   34.01
   7   8  -1 1200.54   33.97
   7  -8  -1 1183.48   33.55
  -7  -8   1 1208.97   33.87
  -7  -8  -1 1196.66   33.89
  -7  -8   1 1213.79   33.83
  -7  -8  -1 1205.51   33.97
   7  -8  -2  398.27   11.88
   7   8  -2  410.03   11.84
   7  -8  -2  378.25   11.51
  -7  -8  -2  402.66   11.76
  -7  -8   2  389.99   11.48
  -7  -8  -2  403.05   11.84
   7   8  -3   26.56    1.39
  -7   8  -3   26.34    1.44
   7   8  -3   25.86    1.95
   7  -8  -3   25.66    2.04
   7  -8  -3   28.23    1.82
  -7  -8  -3   25.36    1.94
   7  -8  -3   24.28    1.70
  -7   8  -4   79.04    2.86
   7   8  -4   82.04    2.84
  -7  -8  -4   82.50    3.54
   7  -8  -4   83.17    3.45
   7   8  -4   80.77    3.40
   7  -8  -4   82.12    3.62
   7  -8  -4   75.85    3.19
  -7   8  -5  161.32    4.78
   7   8  -5  158.34    4.75
  -7   8  -5  166.22    4.98
  -7   8  -5  163.22    4.75
   7   8  -5  163.49    4.96
   7   8  -5  156.94    4.80
  -7   8  -5  154.19    4.73
  -7   8  -5  156.66    4.84
   7   8  -5  158.96    4.87
  -7  -8  -5  155.44    4.85
  -7   8  -5  152.56    4.77
   7   8  -5  156.96    4.78
  -7   8  -5  150.20    4.83
  -7   8  -5  155.27    4.81
  -7   8  -6    8.41    1.26
  -7   8  -6    6.82    1.15
   7   8  -6    7.84    1.20
  -7   8  -6    7.32    0.95
  -7   8  -6    6.54    0.82
   7   8  -6    7.23    0.81
   7  -8  -6    7.74    0.75
   7   8  -6    8.56    1.13
  -7   8  -6    7.97    1.15
  -7   8  -6    7.48    1.19
   7   8  -6    9.10    1.10
   7   8  -6    8.30    1.19
  -7   8  -6    8.15    1.20
  -7   8  -7   10.54    0.90
   7   8  -7   10.79    0.95
   7   8  -7    9.79    0.81
  -7   8  -7    9.00    0.90
  -7   8  -7   10.30    1.01
  -7   8  -7   10.90    0.85
   7   8  -7   11.77    0.94
  -7  -8  -7    9.04    0.80
   7  -8  -7    9.75    0.89
  -7  -9   0    4.47    1.44
  -7  -9   0    2.94    1.19
   7  -9  -1  270.24    8.33
  -7  -9   1  267.50    8.18
  -7  -9  -1  270.19    8.20
   7   9  -1  263.19    8.34
  -7  -9   1  261.70    8.15
  -7  -9  -1  267.34    8.30
   7   9  -2  677.57   19.17
  -7   9  -2  681.18   19.19
   7   9  -2  700.24   19.90
   7  -9  -2  713.18   19.95
  -7  -9   2  681.86   19.69
  -7  -9  -2  675.70   19.78
   7  -9  -2  672.95   19.50
  -7   9  -3   53.58    2.05
   7   9  -3   52.58    2.00
   7   9  -3   52.98    2.71
   7  -9  -3   47.03    2.70
  -7  -9  -3   54.94    2.70
   7  -9  -3   48.61    2.39
   7   9  -4   46.63    2.08
  -7   9  -4   53.71    2.10
  -7  -9  -4   55.44    2.83
   7  -9  -4   47.78    2.55
   7   9  -4   50.33    2.69
   7  -9  -4   44.32    2.36
   7  -9  -4   52.33    2.88
  -7   9  -5   10.38    1.34
   7   9  -5   12.86    1.33
  -7   9  -5   13.28    1.36
   7   9  -5   12.72    1.25
  -7   9  -5   11.97    1.19
  -7   9  -5   13.20    1.19
   7   9  -5   13.13    1.34
  -7   9  -5   13.27    1.15
  -7   9  -5   12.49    1.40
  -7   9  -5   13.09    1.29
   7   9  -5   13.43    1.28
   7   9  -5   11.38    1.23
  -7   9  -5   15.17    1.39
   7   9  -5   13.77    1.34
  -7   9  -6    5.56    0.89
  -7   9  -6    5.09    0.78
   7   9  -6    4.99    0.78
  -7   9  -6    5.80    0.74
  -7   9  -6    8.26    1.14
   7   9  -6    6.42    1.06
   7   9  -6    8.10    1.05
  -7   9  -6    7.13    1.20
   7   9  -6    8.76    1.15
  -7   9  -6    6.28    1.13
  -7   9  -6    6.20    1.18
  -7   9  -7    4.16    0.74
   7   9  -7    5.07    0.80
   7   9  -7    6.11    0.80
  -7   9  -7    5.17    0.86
   7  -9  -7    4.96    0.78
   7  10   0    2.68    1.52
  -7 -10   0    5.66    1.35
   7  10  -1    4.25    1.46
   7 -10  -1    5.97    1.50
  -7 -10  -1    4.77    1.27
  -7 -10   1    3.68    1.31
  -7  10  -2   71.42    2.48
   7  10  -2   73.84    2.43
   7  10  -2   74.88    3.36
   7 -10  -2   75.17    3.23
  -7 -10  -2   73.10    3.13
   7 -10  -2   70.68    2.73
  -7 -10   2   70.11    3.00
  -7  10  -3   71.51    2.48
   7  10  -3   65.93    2.43
  -7 -10   3   67.48    2.99
   7 -10  -3   63.77    2.82
  -7 -10  -3   69.33    3.17
   7  10  -3   70.79    3.31
   7 -10  -3   68.73    3.33
  -7  10  -4   46.05    1.90
  -7  10  -4   46.28    1.97
  -7  10  -4   47.28    1.91
   7  10  -4   47.60    2.11
  -7  10  -4   49.13    2.09
   7  10  -4   48.04    2.01
  -7  10  -4   47.27    1.92
   7  10  -4   48.57    1.87
   7  10  -4   49.36    2.04
  -7  10  -4   48.45    2.05
   7  10  -4   44.10    1.89
  -7  10  -4   46.67    1.87
   7  10  -4   48.48    1.92
  -7  10  -4   48.49    1.84
  -7  10  -4   49.66    1.98
   7  10  -4   48.51    1.79
   7  10  -5   11.65    1.21
  -7  10  -5   10.30    1.33
  -7  10  -5   11.01    1.27
   7  10  -5   11.09    1.23
  -7  10  -5    9.69    1.15
  -7  10  -5    9.63    1.09
  -7  10  -5   10.89    1.12
   7  10  -5   10.10    1.33
  -7  10  -5    9.31    1.40
  -7  10  -5   10.82    1.19
   7  10  -5   10.57    1.21
   7  10  -5   10.15    1.16
   7  10  -5   10.14    1.21
  -7  10  -5    8.61    1.30
  -7  10  -6    0.82    0.79
   7  10  -6    1.38    0.74
  -7  10  -6    1.14    0.69
  -7  10  -6    0.77    0.96
  -7  10  -6    0.82    1.08
   7  10  -6    1.27    0.92
   7  10  -6    0.57    0.89
   7  10  -6    2.10    1.02
  -7  10  -6    1.38    1.02
  -7  10  -6    0.70    1.03
  -7  10  -6    0.49    0.69
   7  11   0    1.02    1.45
  -7 -11   0    2.26    1.30
  -7  11  -1  683.41   19.26
   7 -11  -1  681.83   20.16
   7  11  -1  705.78   20.16
   7  11   1  684.12   20.04
  -7 -11  -1  684.91   19.94
  -7 -11   1  692.20   19.89
  -7  11  -2   59.60    2.10
   7  11  -2   55.33    2.01
   7 -11  -2   56.50    2.91
   7  11  -2   58.32    3.06
  -7 -11   2   55.21    2.59
  -7 -11  -2   58.81    2.83
   7  11   2   55.52    2.75
   7  11  -3   14.43    1.13
  -7  11  -3   15.87    1.23
  -7 -11  -3   15.65    1.80
  -7 -11   3   13.68    1.54
   7 -11  -3   13.99    1.39
   7  11  -3   15.33    1.97
   7 -11  -3   12.76    1.79
  -7  11  -4   31.47    1.60
   7  11  -4   33.75    1.58
  -7  11  -4   30.31    1.61
  -7  11  -4   33.79    1.68
   7  11  -4   34.61    1.81
  -7  11  -4   33.71    1.71
   7  11  -4   32.82    1.65
  -7  11  -4   32.35    1.61
   7  11  -4   32.74    1.79
   7  11  -4   33.81    1.53
  -7  11  -4   32.02    1.78
  -7  11  -4   33.14    1.54
   7  11  -4   33.18    1.57
  -7  11  -4   34.37    1.64
   7  11  -4   33.18    1.64
   7  11  -4   34.76    1.51
  -7  11  -4   33.69    1.54
  -7  11  -5   21.26    1.34
   7  11  -5   19.63    1.40
  -7  11  -5   22.84    1.52
   7  11  -5   26.98    1.44
  -7  11  -5   24.23    1.36
  -7  11  -5   23.65    1.61
  -7  11  -5   22.61    1.38
   7  11  -5   22.56    1.33
  -7  11  -5   24.45    1.40
   7  11  -5   24.75    1.41
   7  11  -5   22.89    1.43
  -7  11  -5   21.96    1.43
  -7  11  -5   23.34    1.51
  -7  11  -6   25.80    1.20
   7  11  -6   25.60    1.15
   7  11  -6   25.71    1.27
  -7  11  -6   30.89    1.40
  -7  11  -6   28.54    1.31
   7  11  -6   31.42    1.31
  -7  11  -6   29.98    1.35
   7  11  -6   30.53    1.35
  -7  11  -6   30.31    1.35
  -7  11  -6   24.19    1.08
   7  12   0   -0.21    1.68
  -7 -12   0    1.62    1.30
   7  12  -1  113.35    4.40
   7 -12  -1  107.07    4.26
  -7 -12  -1  105.25    4.04
  -7 -12   1  103.40    3.95
   7  12   1  104.97    4.17
  -7  12  -2   17.29    1.17
   7  12  -2   20.20    1.08
  -7 -12   2   21.35    1.71
  -7 -12  -2   21.90    1.92
   7  12   2   20.89    1.83
   7  12  -2   20.58    2.25
   7 -12  -2   20.31    2.00
  -7  12  -3    8.40    1.13
   7  12  -3    8.51    1.00
   7  12  -3   10.39    0.98
  -7  12  -3    9.41    1.06
  -7  12  -3    6.39    1.31
  -7  12  -3    8.08    1.15
   7  12  -3    8.91    1.50
   7  12   3    7.07    1.00
   7  12  -3    8.82    1.18
  -7 -12   3    9.30    1.24
  -7 -12  -3    8.09    1.24
  -7  12  -3    9.01    1.22
  -7  12  -3    8.50    1.21
   7  12  -3    6.44    0.93
  -7  12  -3    8.09    0.96
   7  12  -3    8.58    1.04
  -7  12  -3    8.27    1.39
  -7  12  -3    8.73    1.29
   7  12  -3    9.07    1.37
  -7  12  -4   23.91    1.39
  -7  12  -4   22.34    1.43
  -7  12  -4   22.11    1.39
   7  12  -4   24.75    1.33
  -7  12   4   31.02    3.36
   7  12  -4   23.46    1.70
  -7  12  -4   26.21    1.46
   7  12  -4   24.59    1.40
  -7  12  -4   22.18    1.49
   7  12  -4   23.90    1.29
  -7  12  -4   25.44    1.59
   7  12  -4   24.59    1.35
  -7  12  -4   23.17    1.31
  -7  12  -4   25.32    1.54
   7  12  -4   22.99    1.32
  -7  12  -4   23.99    1.35
   7  12  -4   24.72    1.45
  -7  12  -5    4.59    1.05
   7  12  -5    4.72    1.12
  -7  12  -5    2.09    0.99
   7  12  -5    3.52    0.97
  -7  12  -5    3.49    1.03
   7  12  -5    4.36    0.99
  -7  12  -5    3.90    1.24
  -7  12  -5    4.59    0.96
   7  12  -5    4.19    1.03
  -7  12  -5    4.67    1.00
  -7  12  -5    3.91    1.14
   7  12  -5    4.14    0.94
  -7  12  -6   16.48    1.11
   7  12  -6   15.18    0.97
  -7  12  -6   16.12    0.97
   7  12  -6   18.19    0.98
  -7  12  -6   16.10    1.00
   7  12  -6   15.15    0.97
   7  12  -6   15.64    0.96
  -7  12  -6   14.87    0.88
  -7 -13   0    1.28    1.26
   7  13   0    1.21    1.70
   7 -13   0    0.49    1.55
  -7 -13   1  169.62    5.77
   7  13   1  169.75    6.04
  -7 -13  -1  177.21    5.92
   7 -13  -1  178.21    6.18
   7  13  -1  163.76    6.13
  -7  13   2  142.90    4.20
  -7  13  -2  138.16    4.36
  -7  13  -2  143.04    4.14
   7  13  -2  138.41    4.41
  -7 -13  -2  133.98    4.33
  -7  13  -2  129.77    4.17
  -7 -13   2  136.42    4.33
  -7  13  -2  135.67    4.25
  -7  13  -2  140.52    4.30
   7  13  -2  135.77    4.09
   7  13   2  136.54    4.22
  -7  13  -2  139.90    4.33
  -7  13   2  145.36    4.18
   7  13  -2  131.38    4.37
   7  13  -2  137.47    4.28
  -7  13  -2  130.23    4.27
  -7  13  -3   60.95    2.11
   7  13  -3   60.75    2.05
  -7  13  -3   63.17    2.38
  -7  13  -3   61.90    2.19
   7  13  -3   58.74    2.48
  -7  13  -3   55.65    2.21
  -7 -13  -3   58.60    2.34
   7  13  -3   56.11    2.13
  -7 -13   3   57.70    2.28
  -7  13  -3   57.92    2.37
  -7  13  -3   59.74    2.29
  -7  13  -3   61.11    2.08
   7  13  -3   55.93    2.11
   7  13  -3   58.30    2.39
  -7  13  -3   62.29    2.32
  -7  13  -3   60.91    2.32
   7  13  -3   60.98    2.27
   7  13   3   60.07    2.12
  -7  13  -4  121.20    3.70
  -7  13  -4  116.75    3.74
   7  13  -4  122.65    3.68
  -7  13  -4  126.22    3.76
   7  13  -4  119.90    3.89
   7  13  -4  114.69    3.76
  -7  13  -4  119.10    3.83
  -7  13  -4  119.83    3.81
  -7  13  -4  119.20    3.86
   7  13  -4  118.65    3.67
  -7  13  -4  118.59    3.68
   7  13  -4  115.33    3.70
   7  13  -4  112.43    3.77
  -7  13  -4  117.79    3.72
   7  13  -4  118.21    3.70
  -7  13  -4  120.67    3.79
   7  13  -5   37.77    1.59
  -7  13  -5   39.25    1.56
  -7  13  -5   35.90    1.53
  -7  13  -5   34.97    1.53
   7  13  -5   37.45    1.47
  -7  13  -5   40.45    1.69
   7  13  -5   37.00    1.52
   7  13  -5   39.07    1.53
  -7  13  -5   37.41    1.49
  -7  13  -5   35.16    1.47
   7  13  -5   37.16    1.49
  -7  13  -5   39.42    1.61
   7  14   0    0.91    1.36
   7  14   0    0.06    1.18
  -7  14   0   -0.02    1.01
  -7 -14   0    1.80    1.37
  -7  14   0    1.09    0.95
  -7  14   0    1.74    1.36
  -7  14   0    1.99    1.34
   7  14   0    0.28    1.31
  -7  14  -1  146.64    4.65
  -7  14   1  144.55    4.57
   7  14   1  148.02    4.49
   7  14  -1  147.24    4.65
  -7 -14   1  150.18    4.65
  -7 -14  -1  145.40    4.65
  -7  14  -1  140.73    4.49
  -7  14  -1  146.93    4.55
   7  14  -1  144.13    4.66
   7  14   1  150.18    4.57
  -7  14   1  147.69    4.54
  -7  14   1  144.34    4.38
   7  14  -1  139.18    4.56
  -7  14  -1  140.79    4.51
   7  14   1  142.87    4.53
  -7  14  -1  142.62    4.62
  -7  14   2  233.21    6.77
  -7  14  -2  227.58    6.92
  -7  14  -2  226.71    6.69
   7  14  -2  222.27    6.94
  -7 -14  -2  253.20    6.93
  -7 -14   2  236.03    6.90
  -7  14  -2  227.54    6.81
   7  14  -2  222.01    6.65
  -7  14  -2  232.50    6.85
  -7  14  -2  227.54    6.89
   7  14  -2  230.73    6.94
  -7  14   2  244.18    6.76
   7  14   2  219.69    6.77
  -7  14  -2  228.15    6.85
   7  14  -2  233.78    6.85
  -7  14  -3   66.52    2.52
   7  14  -3   65.35    2.43
  -7  14  -3   63.05    2.34
   7  14  -3   65.49    2.69
  -7  14  -3   66.69    2.36
  -7 -14  -3   68.78    2.51
  -7 -14   3   68.08    2.44
  -7  14  -3   64.32    2.47
  -7  14  -3   65.52    2.23
   7  14  -3   63.22    2.28
  -7  14  -3   64.90    2.52
  -7  14  -3   68.11    2.51
   7  14  -3   68.27    2.47
   7  14   3   65.41    2.29
   7  14  -3   75.50    2.60
  -7  14  -3   69.38    2.52
   7  14  -4  143.50    4.23
  -7  14  -4  147.61    4.34
  -7  14  -4  138.94    4.26
  -7  14  -4  152.75    4.36
   7  14  -4  150.80    4.47
  -7  14  -4  154.03    4.45
   7  14  -4  151.75    4.41
   7  14  -4  134.14    4.24
  -7  14  -4  159.02    4.40
   7  14  -4  151.55    4.30
  -7  14  -4  149.19    4.26
   7  14  -4  139.33    4.30
   7  14  -4  140.30    4.38
  -7  14  -4  137.96    4.32
  -7  14  -4  158.83    4.39
   7  14  -5   78.34    2.74
  -7  14  -5   87.75    2.75
  -7  14  -5   82.33    2.71
  -7  14  -5   85.21    2.74
   7  14  -5   88.24    2.75
  -7  14  -5   95.57    2.85
   7  14  -5   92.00    2.71
  -7  14  -5   92.20    2.69
  -7  14  -5   90.05    2.78
   7  15   0    1.81    1.30
  -7  15   0    3.95    1.02
  -7 -15   0    3.13    1.42
   7  15   0    4.23    1.27
   7  15   0    3.39    0.85
  -7  15   0    3.71    0.96
  -7  15   0    5.00    1.40
  -7  15   0    4.41    1.33
   7  15   0    3.86    1.36
   7  15  -1    1.02    1.44
   7  15   1    2.10    1.10
  -7  15  -1    0.97    1.12
   7  15  -1    1.44    1.26
  -7 -15   1    1.60    1.35
  -7  15   1    0.95    0.78
  -7 -15  -1    1.09    1.40
   7  15   1    1.62    1.15
  -7  15  -1    0.95    1.02
  -7  15   1    1.52    1.20
  -7  15  -1    1.29    1.35
  -7  15   1    1.88    1.17
   7  15   1    1.65    1.16
  -7  15  -1    1.15    1.33
   7  15  -1    2.84    1.40
  -7  15   2   72.58    2.39
  -7  15  -2   70.73    2.62
   7  15  -2   69.14    2.70
  -7 -15  -2   67.85    2.60
  -7 -15   2   70.24    2.56
  -7  15  -2   73.33    2.47
  -7  15  -2   69.96    2.49
  -7  15  -2   71.86    2.60
   7  15  -2   67.28    2.64
  -7  15  -2   71.40    2.50
   7  15  -2   68.72    2.51
   7  15   2   71.64    2.40
  -7  15  -3    3.92    0.93
  -7  15  -3    6.51    1.24
   7  15  -3    4.38    1.06
   7  15  -3    7.07    1.43
  -7  15   3    3.63    3.08
   7  15   3    5.34    0.80
  -7  15  -3    6.55    1.18
   7  15  -3    5.88    1.10
  -7 -15   3    5.17    1.04
  -7 -15  -3    5.32    1.14
   7  15  -3    7.23    1.14
  -7  15  -3    6.14    1.18
  -7  15  -3    5.17    1.19
   7  15  -3    5.11    0.79
   7  15  -3    5.70    1.32
  -7  15  -3    5.48    1.19
  -7  15  -4    2.63    0.90
  -7  15  -4    2.64    0.90
  -7  15   4   -0.65    2.52
   7  15  -4    2.63    1.21
   7  15  -4    2.03    0.82
  -7  15  -4    3.53    0.93
   7  15  -4    4.31    1.01
  -7  15  -4    3.84    0.96
   7  15  -4    2.45    0.76
  -7  15  -4    2.83    0.67
  -7  15  -4    3.19    1.07
   7  15  -4    2.32    0.94
   7  16   0    4.26    1.28
  -7 -16   0    5.60    1.38
   7  16   0    4.51    1.21
  -7  16   0    3.81    0.99
  -7  16   0    3.46    0.85
  -7  16   0    5.62    1.39
  -7  16   0    4.78    1.29
   7  16   0    3.41    1.32
   7  16  -1    0.80    1.41
   7  16   1    2.17    0.97
   7  16   1    1.08    1.12
  -7  16  -1    1.09    1.09
  -7 -16  -1    3.45    1.33
   7  16  -1    3.58    1.16
  -7 -16   1    1.88    1.30
   7  16  -1    2.36    0.85
  -7  16  -1    0.17    0.96
  -7  16   1    2.84    1.19
  -7  16  -1    3.89    1.35
   7  16   1    1.95    1.08
  -7  16   1    1.92    1.11
  -7  16  -1    0.53    1.27
   7  16  -1    0.81    1.34
   7  16  -2  155.73    4.64
  -7 -16  -2  153.84    4.63
  -7 -16   2  160.34    4.57
  -7  16  -2  150.35    4.53
   7  16  -2  151.65    4.48
  -7  16   2  142.84    4.43
  -7  16  -2  160.38    4.65
   7  16   2  147.86    4.46
   7  16  -2  160.60    4.58
  -7  16  -2  160.16    4.55
   7  16  -2  155.35    4.67
  -7  16  -2  157.64    4.64
   7  16  -3    5.20    0.90
  -7  16  -3    2.83    1.10
  -7  16  -3    4.18    0.75
   7  16  -3    5.52    1.32
   7  16   3    1.57    2.42
  -7  16  -3    2.94    1.08
  -7 -16   3    3.48    0.81
   7  16  -3    3.97    0.98
   7  16  -3    1.48    0.60
  -7  16  -3    4.19    1.02
  -7  16  -3    4.92    1.07
   7  16  -3    3.35    1.18
   7  16  -3    4.11    0.94
  -7  16  -3    4.83    1.06
   7  16  -4  145.22    4.07
  -7  16  -4  150.33    4.03
  -7  16  -4  143.91    4.04
   7  16  -4  147.37    4.04
  -7  16  -4  145.57    4.04
  -7  16  -4  131.66    4.01
   7  17   0   -0.55    1.02
  -7 -17   0    1.03    1.26
   7  17   0    0.37    1.06
  -7  17   0    0.07    0.83
  -7  17   0   -1.00    1.20
  -7  17   0    0.63    1.21
   7  17   0    0.04    1.17
   7  17  -1   89.45    2.80
  -7 -17   1   82.96    2.76
  -7 -17  -1   84.40    2.81
  -7  17  -1   81.10    2.56
   7  17  -1   79.92    2.51
  -7  17  -1   85.93    2.80
  -7  17   1   87.12    2.72
   7  17  -1   85.71    2.80
   7  17   1   83.91    2.65
   7  17   1   83.11    2.62
  -7  17  -1   79.95    2.62
  -7  17  -1   84.98    2.78
   7  17  -1   82.95    2.71
   7  17  -2    8.50    1.31
   7  17   2    4.09    2.20
   7  17  -2   10.21    1.11
  -7  17  -2    8.66    1.07
   7  17   2    8.14    0.88
  -7 -17   2    7.93    1.06
  -7 -17  -2    9.89    1.19
   7  17  -2    9.92    1.14
  -7  17  -2   10.68    1.27
  -7  17   2    8.82    0.85
  -7  17  -2    9.91    1.17
   7  17  -2    9.86    1.24
  -7  17  -2   10.21    1.00
   7  17  -2   10.30    0.94
   7  17  -3   59.08    2.12
  -7  17  -3   59.15    1.94
   7  17  -3   61.99    1.94
  -7  17  -3   55.91    1.99
  -7  17  -3   54.93    1.97
   7  17  -3   58.62    2.03
  -7  17  -3   52.48    1.96
   7  17  -3   55.91    1.94
   7  18   0    0.66    0.90
   7  18   0    0.94    0.94
  -7 -18   0   -0.79    1.04
  -7  18   0    0.60    0.65
  -7  18   0    0.74    1.05
   7  18   0   -0.13    0.99
  -7  18   0    0.07    0.95
   7  18  -1  127.15    3.83
  -7 -18  -1  131.33    3.88
  -7 -18   1  121.40    3.81
   7  18  -1  124.82    3.86
  -7  18  -1  127.86    3.86
  -7  18   1  122.51    3.78
  -7  18  -1  128.51    3.84
   7  18  -1  127.48    3.85
   7  18   1  127.66    3.75
   7  18  -1  124.90    3.80
  -7  18  -1  125.38    3.72
   7  18   1  118.89    3.71
  -7  18  -1  120.51    3.68
   7  18  -2   29.12    1.45
  -7  18  -2   30.20    1.23
   7  18   2   28.28    1.32
  -7  18  -2   30.72    1.41
   7  18  -2   28.04    1.33
  -7  18  -2   31.51    1.28
   7  18  -2   30.90    1.33
   7  18  -2   31.34    1.45
  -7  18  -2   31.06    1.44
   7  19   0    1.10    0.91
  -7 -19   0   -0.71    0.88
  -7  19  -1  151.12    4.45
   8   0   0  360.10   11.06
  -8   0  -1   10.97    1.22
   8   0  -1   10.91    1.08
   8   0   1    7.34    1.92
   8   0   2 1770.01   49.19
   8   0  -2 1726.83   48.35
   8   0   2 1721.83   49.48
  -8   0   2 1731.05   48.28
   8   0   3    1.95    0.89
   8   0  -3    2.57    0.99
  -8   0  -3    0.76    0.83
  -8   0   3    2.04    0.83
   8   0  -4   62.17    2.23
   8   0  -4   68.31    2.68
  -8   0  -4   64.64    2.57
   8   0  -5  426.53   11.75
  -8   0  -5  416.05   11.72
  -8   0  -5  388.49   12.23
   8   0  -5  387.11   12.16
  -8   0  -6  145.94    4.43
   8   0  -6  147.60    4.55
  -8   0  -6  149.11    4.44
   8   0  -6  151.88    4.50
  -8   0  -6  152.60    4.46
   8   0  -6  146.52    4.49
  -8   0  -6  143.19    4.36
  -8   0  -6  141.10    4.40
   8   0  -6  139.96    4.41
   8   0  -6  145.98    4.54
   8   0  -7    0.30    0.95
   8   0  -7   -0.52    0.73
   8   0  -7   -0.33    1.04
  -8   0  -7    0.63    0.80
   8   1   0  160.71    5.68
  -8  -1   0  174.03    6.03
   8  -1   0  165.40    5.75
  -8  -1  -1    1.85    1.21
  -8   1  -1    0.71    0.79
   8   1  -1    0.59    0.92
   8  -1   1    2.06    1.49
  -8  -1   1    0.65    1.57
   8  -1  -1    1.22    0.92
   8   1  -1    1.35    1.05
   8  -1   2  105.10    3.86
   8  -1  -2   99.34    3.43
   8  -1  -2  101.71    3.39
   8   1  -2  102.26    3.40
   8  -1   2  107.62    4.20
  -8  -1  -2  100.38    3.28
  -8  -1  -2  102.17    3.27
   8   1   3  109.37    4.07
   8  -1  -3  118.47    3.93
   8   1  -3  118.43    3.95
  -8   1  -3  121.78    3.77
  -8  -1   3  118.52    3.68
  -8  -1  -3  117.33    3.74
  -8  -1  -3  118.36    3.86
  -8   1  -4  129.68    4.03
   8   1  -4  135.51    4.08
   8  -1  -4  134.30    4.47
   8   1  -4  125.75    4.46
  -8   1  -4  129.42    4.34
  -8  -1  -4  140.48    4.49
   8   1  -5  119.86    3.75
  -8  -1  -5  117.86    3.66
   8  -1  -5  119.50    3.69
  -8   1  -5  121.22    3.75
  -8  -1  -5  116.00    4.28
   8  -1  -5  116.96    4.15
   8   1  -5  109.88    4.13
  -8   1  -6   22.67    1.26
  -8   1  -6   21.90    1.13
  -8  -1  -6   23.21    1.27
   8  -1  -6   22.07    1.41
  -8   1  -6   21.56    1.29
   8   1  -6   21.21    1.50
  -8   1  -6   21.69    1.33
   8   1  -6   23.88    1.34
   8  -1  -6   21.72    1.19
   8  -1  -6   25.41    1.39
  -8  -1  -6   20.58    1.14
  -8   1  -6   22.05    1.22
  -8  -1  -6   20.33    1.14
  -8  -1  -6   24.81    1.27
   8   1  -6   22.97    1.33
   8  -1  -6   21.77    1.20
  -8   1  -6   23.33    1.34
  -8  -1  -6   24.73    1.20
   8   1  -6   25.26    1.51
  -8   1  -6   23.09    1.20
   8  -1  -6   23.95    1.47
   8  -1  -7   10.11    1.04
   8   1  -7   11.53    1.13
  -8   1  -7   11.77    0.83
   8   1  -7   13.09    0.92
  -8   1  -7   11.99    0.90
  -8   1  -7   10.14    1.00
   8   1  -7   10.11    1.18
  -8  -1  -7   10.23    0.93
   8  -1  -7   10.67    1.16
   8  -1  -7   11.47    1.21
  -8  -1  -7   10.39    0.91
  -8  -2   0  492.17   15.07
   8  -2   0  485.10   14.74
   8   2  -1    4.01    1.03
   8   2   1    4.34    1.66
   8  -2   1    1.04    1.63
  -8  -2  -1    2.39    1.52
  -8  -2   1    3.81    1.88
   8  -2  -1    3.33    0.99
  -8  -2  -1    2.53    0.99
  -8   2   2  885.60   25.78
   8  -2  -2  912.76   25.74
   8  -2  -2  924.93   25.68
   8   2  -2  905.07   25.69
  -8  -2  -2  920.95   25.63
  -8  -2  -2  914.55   25.62
   8  -2  -3  143.80    5.04
   8  -2  -3  151.94    4.81
   8  -2  -3  149.60    5.01
   8   2  -3  153.47    4.86
  -8   2  -3  151.38    4.58
  -8  -2  -3  145.87    4.66
  -8  -2  -3  153.49    4.81
  -8   2  -4  119.25    3.61
   8   2  -4  115.80    3.67
  -8  -2  -4  114.27    4.07
  -8   2  -4  111.44    3.82
   8  -2  -4  115.83    4.04
   8   2  -4  116.29    4.03
  -8   2  -5    4.23    1.05
  -8  -2  -5    3.46    1.33
   8  -2  -5    4.75    0.84
   8   2  -5    5.49    1.13
   8  -2  -5    3.88    1.13
   8   2  -5    3.37    1.16
  -8   2  -6    9.64    1.10
   8   2  -6   12.13    1.25
  -8   2  -6    9.23    0.92
  -8  -2  -6    9.73    0.99
  -8  -2  -6   11.34    1.08
   8  -2  -6    8.49    1.14
  -8   2  -6    9.38    1.02
   8   2  -6   10.54    1.14
  -8   2  -6   11.09    1.20
   8   2  -6   10.92    1.04
  -8   2  -6   11.91    1.08
   8  -2  -6   10.19    1.16
  -8  -2  -6   10.06    0.97
   8   2  -6    9.54    1.18
  -8   2  -6   10.66    0.97
   8   2  -6    9.20    0.91
  -8   2  -6    9.63    1.12
   8   2  -6   10.84    1.14
   8   2  -7    0.43    1.01
   8  -2  -7    0.10    0.90
  -8   2  -7   -0.25    0.73
   8   2  -7    0.12    0.86
  -8   2  -7    0.91    0.87
   8  -2  -7    0.34    1.01
   8   2  -7   -0.27    1.02
   8  -2  -7    0.70    0.99
  -8  -2  -7    0.36    0.79
  -8  -2  -7    0.81    0.74
  -8  -3   0  434.96   13.88
  -8  -3   0  442.12   12.59
   8  -3  -1  922.60   26.68
  -8  -3  -1  995.48   27.91
   8   3  -1  947.39   26.64
  -8   3  -1  978.72   27.13
  -8  -3  -1  949.06   26.62
  -8  -3  -1  948.20   26.65
  -8  -3  -2   27.90    2.07
   8  -3  -2   22.86    1.50
   8  -3  -2   24.86    1.42
   8   3  -2   24.85    1.51
   8   3  -2   27.03    1.44
  -8  -3  -2   25.80    1.46
  -8  -3  -2   22.91    1.41
   8   3  -3 1389.15   38.28
   8  -3   3 1341.24   38.87
   8  -3  -3 1357.24   38.61
   8  -3  -3 1365.67   38.42
   8   3  -3 1354.06   38.46
  -8  -3  -3 1363.72   38.34
  -8  -3  -3 1384.61   38.43
  -8   3  -4   18.24    1.25
   8   3  -4   18.84    1.32
   8   3  -4   19.50    1.55
   8  -3  -4   20.90    1.47
  -8  -3  -4   20.77    1.68
   8   3  -5  105.30    3.50
  -8   3  -5  108.61    3.48
  -8  -3  -5  105.72    4.07
   8  -3  -5  104.53    3.80
   8   3  -5  100.30    3.84
  -8   3  -6   10.30    0.93
  -8  -3  -6    9.43    1.02
   8   3  -6    8.32    1.14
  -8   3  -6    9.10    1.16
  -8  -3  -6    8.56    0.96
   8  -3  -6    8.17    1.14
  -8   3  -6    8.43    1.19
   8   3  -6    9.61    1.19
   8   3  -6    9.01    1.04
  -8   3  -6    8.18    1.10
   8   3  -6    9.25    0.94
   8  -3  -6    8.96    1.10
  -8   3  -6    7.00    1.03
   8   3  -6   10.54    1.25
  -8  -3  -6    8.53    1.01
  -8   3  -6    9.72    1.14
   8   3  -6    9.98    1.19
   8   3  -7    4.43    0.66
  -8   3  -7    2.59    0.77
   8  -3  -7    4.95    0.88
  -8   3  -7    5.39    0.88
   8   3  -7    5.00    1.04
  -8   3  -7    4.61    0.74
   8   3  -7    5.77    0.94
  -8   3  -7    4.65    0.97
   8  -3  -7    6.60    1.09
  -8  -3  -7    4.38    0.74
   8   3  -7    4.73    1.04
  -8  -3  -7    4.87    0.83
   8  -3  -7    4.48    1.06
  -8   4   0  101.07    3.36
   8   4   0  113.37    3.50
   8  -4   0  111.46    4.29
  -8  -4   0  106.88    3.56
  -8  -4   0  115.01    3.59
   8  -4  -1   40.68    1.89
  -8  -4  -1   38.76    2.66
   8   4  -1   41.47    1.87
  -8   4  -1   41.59    1.90
  -8  -4  -1   36.15    1.86
  -8  -4   1   42.21    1.70
  -8  -4  -1   39.88    1.81
  -8  -4  -2   87.63    3.79
   8  -4  -2   81.05    2.95
   8  -4  -2   86.41    2.84
   8   4  -2   84.67    2.87
   8   4  -2   85.05    2.85
  -8  -4  -2   89.73    2.84
  -8  -4   2   86.66    2.62
  -8  -4  -2   87.05    2.83
   8   4  -3  247.95    7.42
   8  -4  -3  234.42    7.65
   8  -4  -3  251.29    7.49
   8   4  -3  244.49    7.55
  -8  -4  -3  243.01    7.49
  -8  -4  -3  245.36    7.43
   8   4  -4    2.84    1.10
  -8  -4  -4    2.21    1.32
   8   4  -4    1.03    1.20
   8   4  -4    1.13    0.93
   8  -4  -4    1.40    1.11
   8   4  -5    6.00    1.16
  -8  -4  -5    6.74    1.62
  -8   4  -5    4.89    1.18
   8  -4  -5    6.38    1.17
   8   4  -6    5.23    1.14
  -8   4  -6    4.94    0.90
  -8  -4  -6    5.55    1.01
   8  -4  -6    5.34    1.11
  -8  -4  -6    5.07    0.88
   8   4  -6    6.06    1.16
  -8   4  -6    5.31    1.17
   8   4  -6    4.37    1.05
  -8  -4  -6    4.90    0.95
   8   4  -6    3.99    1.18
   8  -4  -6    5.54    1.04
  -8   4  -6    4.99    1.07
  -8   4  -6    6.25    1.03
   8   4  -6    4.98    0.98
   8   4  -6    4.74    1.17
  -8   4  -6    5.43    1.16
  -8   4  -7    2.26    0.73
   8   4  -7    1.86    0.99
   8  -4  -7    1.58    0.79
   8   4  -7    1.06    0.65
  -8   4  -7    1.71    0.87
  -8   4  -7    2.28    0.76
   8   4  -7    3.17    0.90
  -8   4  -7    1.54    0.94
   8   4  -7    2.36    1.05
   8  -4  -7    2.01    0.98
  -8  -4  -7    1.48    0.77
   8  -4  -7    1.98    0.97
  -8  -5   0  333.18    8.79
  -8  -5   0  336.57    8.83
   8  -5  -1  258.48    7.84
   8  -5  -1  247.59    7.53
  -8   5   1  255.73    8.16
   8   5  -1  241.66    7.47
  -8   5  -1  242.52    7.38
  -8  -5  -1  241.91    7.48
  -8  -5  -1  258.13    7.46
  -8  -5   1  259.27    7.42
   8   5  -2    5.12    1.21
   8   5  -2    3.24    1.24
   8  -5  -2    4.24    1.32
   8  -5  -2    3.68    1.03
  -8  -5   2    3.26    0.92
  -8  -5  -2    4.33    1.14
  -8  -5  -2    4.75    1.08
  -8   5  -2    4.49    0.83
  -8   5  -3 1047.01   29.57
   8  -5  -3 1074.96   30.20
   8  -5  -3 1078.27   29.97
   8   5  -3 1043.46   30.02
   8   5  -3 1121.98   29.97
  -8  -5  -3  996.44   29.97
   8  -5  -3 1045.74   30.00
  -8  -5  -3 1075.28   29.98
  -8   5  -4   35.94    1.67
   8   5  -4   32.79    1.66
   8   5  -4   32.12    1.84
   8  -5  -4   36.36    1.89
  -8  -5  -4   33.85    2.14
  -8   5  -5  324.45    9.47
   8   5  -5  330.96    9.50
  -8  -5  -5  322.82   10.22
   8  -5  -5  316.72    9.84
   8   5  -6    9.75    1.21
  -8   5  -6    9.29    0.99
   8  -5  -6   10.91    1.16
  -8  -5  -6    9.70    0.91
   8   5  -6   10.47    1.27
  -8   5  -6   10.56    1.29
   8   5  -6   11.09    1.15
  -8   5  -6   10.10    1.14
   8  -5  -6   12.24    1.08
  -8  -5  -6   10.21    1.06
  -8   5  -6   10.92    1.17
   8   5  -6   10.65    1.09
   8   5  -6   10.10    1.22
   8   5  -6   10.05    1.26
  -8   5  -6    9.69    1.25
   8   5  -7    2.96    0.74
   8  -5  -7    2.66    0.74
  -8   5  -7    1.97    0.84
   8   5  -7    3.69    0.99
  -8   5  -7    3.94    0.80
  -8   5  -7    3.71    0.80
   8   5  -7    3.16    0.93
  -8   5  -7    2.89    0.97
   8   5  -7    3.71    1.01
   8  -5  -7    3.23    0.99
  -8  -5  -7    3.09    0.77
   8  -5  -7    3.63    0.96
  -8  -6   0   26.07    1.62
  -8  -6   0   26.60    1.67
   8  -6  -1   47.97    2.28
  -8   6   1   47.12    2.56
   8  -6  -1   49.00    2.25
  -8  -6  -1   46.61    2.17
  -8  -6   1   51.77    2.06
  -8  -6  -1   51.07    2.18
   8  -6  -2   93.60    3.43
   8   6  -2   90.43    3.35
   8  -6  -2   89.67    3.13
  -8  -6  -2   84.83    3.30
  -8  -6   2   95.16    3.07
   8   6  -2   89.28    3.35
  -8  -6  -2   90.72    3.32
   8   6  -3   81.71    2.77
  -8   6  -3   79.76    2.77
   8  -6  -3   84.77    3.19
  -8  -6  -3   80.91    3.25
  -8  -6  -3   90.33    3.31
   8  -6  -3   86.78    3.44
   8  -6  -3   85.65    3.19
   8   6  -3   85.48    3.24
  -8   6  -4    5.78    1.15
   8   6  -4    4.26    1.21
  -8  -6  -4    4.52    1.48
   8   6  -4    6.90    1.32
   8  -6  -4    4.00    1.60
   8  -6  -4    4.20    1.21
   8  -6  -5    5.50    1.17
  -8   6  -5    8.39    1.29
  -8   6  -5    7.33    1.18
   8   6  -5    8.04    1.12
  -8   6  -5    7.58    1.01
  -8   6  -5    6.74    1.00
   8   6  -5    7.71    1.23
  -8   6  -5    6.94    1.12
   8   6  -5    8.31    1.16
  -8   6  -5    8.44    1.21
   8   6  -5    6.32    1.06
  -8  -6  -5    5.84    1.22
   8   6  -5    8.60    1.26
  -8   6  -5    7.85    1.22
  -8   6  -6   69.96    2.38
   8  -6  -6   70.65    2.50
   8   6  -6   65.65    2.50
  -8   6  -6   76.10    2.64
  -8   6  -6   69.85    2.30
   8   6  -6   73.90    2.62
   8   6  -6   69.58    2.53
  -8   6  -6   72.04    2.49
   8  -6  -6   72.44    2.38
   8   6  -6   73.81    2.53
  -8   6  -6   69.45    2.49
   8   6  -6   77.29    2.44
   8   6  -6   69.99    2.55
  -8   6  -6   68.98    2.56
  -8   6  -6   67.71    2.48
  -8   6  -7   11.06    0.96
  -8   6  -7   10.82    0.90
   8   6  -7   11.43    1.04
   8   6  -7   12.16    0.87
   8   6  -7   14.03    1.04
  -8   6  -7   11.90    1.09
  -8   6  -7   12.30    0.91
   8  -6  -7   13.10    1.08
  -8  -6  -7   11.54    0.88
   8  -6  -7   12.61    1.01
  -8  -7   0  131.55    4.58
  -8  -7   0  145.58    4.59
   8  -7  -1  204.11    6.43
   8  -7  -1  199.18    6.52
  -8  -7  -1  194.84    6.30
  -8  -7   1  208.81    6.30
  -8  -7   1  202.83    6.23
  -8  -7  -1  202.47    6.37
   8  -7  -2   32.21    1.92
   8   7  -2   30.06    1.98
   8  -7  -2   26.70    1.51
  -8  -7  -2   26.41    1.84
  -8  -7  -2   29.45    1.84
  -8  -7   2   27.18    1.47
  -8   7  -3  433.56   12.56
   8   7  -3  427.99   12.56
   8   7  -3  462.07   13.12
   8  -7  -3  452.25   13.32
   8  -7  -3  455.02   13.04
  -8  -7  -3  450.26   13.15
   8  -7  -3  438.26   13.00
  -8   7  -4   66.04    2.45
   8   7  -4   66.08    2.47
  -8  -7  -4   64.24    3.04
   8   7  -4   63.92    2.90
   8  -7  -4   66.97    2.81
   8  -7  -4   61.78    3.08
  -8   7  -5    9.22    1.34
  -8   7  -5    8.37    1.21
   8   7  -5    8.65    1.19
  -8   7  -5    8.07    1.09
  -8   7  -5    9.79    1.05
   8   7  -5   10.25    1.25
  -8   7  -5    9.37    1.01
   8   7  -5   10.58    1.14
   8   7  -5    8.07    1.17
  -8   7  -5    8.72    1.22
  -8   7  -5    8.38    1.19
  -8  -7  -5    8.07    1.18
  -8   7  -5    9.35    1.32
   8   7  -5    9.48    1.30
  -8   7  -6  100.45    3.14
   8   7  -6  103.20    3.37
  -8   7  -6  102.80    3.37
  -8   7  -6   96.04    3.06
  -8   7  -6  101.37    3.23
   8  -7  -6   99.18    3.10
   8   7  -6   95.80    3.03
   8   7  -6   93.76    3.25
   8   7  -6  103.24    3.23
  -8   7  -6   99.17    3.23
   8   7  -6  103.42    3.20
   8   7  -6  104.81    3.28
  -8   7  -6  100.14    3.28
  -8   7  -6  102.65    3.24
   8   7  -7    9.59    0.81
  -8   7  -7    9.38    0.91
   8   7  -7    9.88    0.97
  -8   7  -7    9.57    0.88
  -8   7  -7    9.80    0.85
   8   7  -7   10.65    0.98
  -8   7  -7    9.97    0.99
  -8  -7  -7    9.34    0.79
   8  -7  -7    9.67    1.01
   8  -7  -7   10.09    0.89
  -8   8   0 2337.56   68.96
  -8  -8   0 2493.95   68.73
  -8  -8   0 2540.49   68.77
   8  -8  -1   99.53    3.70
  -8  -8   1   95.33    3.51
  -8  -8  -1   98.66    3.61
  -8  -8  -1  100.77    3.52
  -8  -8   1   96.73    3.47
   8   8  -1   95.10    3.68
  -8   8  -2  199.13    5.80
   8  -8  -2  198.44    6.46
   8   8  -2  209.95    6.49
   8  -8  -2  188.68    6.05
  -8  -8  -2  195.56    6.33
  -8  -8   2  194.96    6.09
  -8  -8  -2  192.69    6.39
   8   8  -3   96.04    3.15
  -8   8  -3   96.66    3.16
   8   8  -3   90.55    3.77
   8  -8  -3   98.13    3.96
   8  -8  -3   96.64    3.61
   8  -8  -3   95.55    3.58
  -8  -8  -3   96.81    3.79
  -8   8  -4  154.84    4.83
   8   8  -4  159.92    4.85
  -8  -8  -4  153.22    5.56
   8   8  -4  150.24    5.42
   8  -8  -4  155.20    5.31
   8  -8  -4  153.26    5.66
  -8   8  -5   18.22    1.42
  -8   8  -5   20.13    1.45
  -8   8  -5   20.18    1.28
   8   8  -5   22.77    1.34
  -8   8  -5   17.78    1.45
  -8   8  -5   18.09    1.24
  -8   8  -5   20.54    1.22
  -8   8  -5   18.17    1.41
   8   8  -5   20.41    1.50
   8   8  -5   17.76    1.35
  -8  -8  -5   17.99    1.42
  -8   8  -5   19.79    1.35
   8   8  -5   19.00    1.35
   8   8  -5   18.47    1.50
  -8   8  -6   50.25    1.90
   8   8  -6   58.39    2.18
  -8   8  -6   56.30    2.16
  -8   8  -6   51.96    1.80
   8   8  -6   49.73    1.80
   8   8  -6   55.97    2.02
   8  -8  -6   49.49    1.78
  -8   8  -6   55.32    2.03
  -8   8  -6   53.85    2.00
   8   8  -6   57.38    1.99
  -8   8  -6   49.60    2.00
  -8   8  -6   49.14    2.07
   8   8  -6   53.19    2.03
   8   8  -7    1.58    0.82
  -8   8  -7    3.51    0.79
  -8   8  -7    2.68    0.78
   8   8  -7    2.96    0.69
  -8   8  -7    2.50    0.71
   8   8  -7    3.68    0.83
  -8   8  -7    2.35    0.86
   8  -8  -7    3.52    0.81
   8  -8  -7    1.67    0.73
  -8  -9   0  208.07    6.67
  -8  -9   0  211.67    6.74
   8  -9  -1  464.18   13.67
  -8  -9   1  463.66   13.51
   8   9  -1  445.39   13.61
  -8  -9  -1  460.07   13.55
  -8  -9  -1  456.18   13.63
  -8  -9   1  461.71   13.49
   8   9  -2   52.61    1.90
  -8   9  -2   53.66    1.95
   8   9  -2   58.45    2.80
   8  -9  -2   46.43    2.62
  -8  -9   2   50.30    2.44
   8  -9  -2   47.49    2.10
  -8  -9  -2   55.61    2.61
   8   9  -3  160.82    5.04
  -8   9  -3  170.24    5.07
   8  -9  -3  157.42    5.46
  -8  -9  -3  170.45    5.75
   8   9  -3  174.88    5.84
   8  -9  -3  162.08    5.86
   8  -9  -3  168.22    5.61
  -8  -9  -4    6.76    1.79
  -8   9  -4    7.62    1.24
   8   9  -4    9.09    1.22
   8   9  -4    7.21    1.21
  -8  -9  -4    5.11    1.13
   8   9  -4    5.03    1.59
   8  -9  -4    3.99    1.68
   8  -9  -4    5.63    1.30
   8   9  -5   40.56    1.71
  -8   9  -5   36.31    1.70
  -8   9  -5   40.24    1.92
  -8   9  -5   39.42    1.68
   8   9  -5   38.60    1.82
  -8   9  -5   40.22    1.67
   8   9  -5   41.21    1.93
   8   9  -5   36.88    1.70
  -8   9  -5   37.77    1.83
  -8   9  -5   37.67    1.73
   8   9  -5   38.63    1.74
   8   9  -5   42.23    1.81
  -8   9  -5   40.06    1.82
  -8   9  -5   41.93    1.84
  -8   9  -6    6.49    0.87
  -8   9  -6    6.33    0.78
   8   9  -6    7.01    0.82
  -8   9  -6    6.53    0.74
   8   9  -6    6.12    1.03
  -8   9  -6    8.84    1.16
   8   9  -6    7.20    1.02
  -8   9  -6    5.67    1.06
   8   9  -6    7.85    1.08
  -8   9  -6    7.76    1.09
  -8   9  -6    8.26    1.13
   8   9  -7    4.60    0.80
  -8   9  -7    4.43    0.79
   8  -9  -7    3.20    0.76
   8  10   0    5.64    1.71
  -8 -10   0    7.31    1.39
  -8 -10   0   10.67    1.50
   8 -10  -1   31.56    2.14
   8  10  -1   32.15    2.26
  -8 -10  -1   32.18    2.04
  -8 -10   1   31.79    1.97
   8  10  -2   47.34    1.81
  -8  10  -2   50.45    1.89
  -8 -10   2   47.90    2.43
  -8 -10  -2   48.69    2.47
   8  10  -2   53.31    2.76
   8 -10  -2   44.39    2.56
  -8  10  -3    2.74    1.05
  -8 -10  -3    2.88    1.47
   8  10  -3    3.69    1.03
  -8 -10   3    2.21    1.36
   8 -10  -3    2.40    1.09
   8  10  -3    1.94    1.74
   8 -10  -3    2.43    1.45
   8 -10  -3    1.37    1.30
  -8  10  -4   45.29    1.85
  -8  10  -4   46.99    1.90
  -8  10  -4   45.18    1.91
  -8  10  -4   39.62    1.97
   8  10  -4   42.66    1.92
  -8 -10   4   39.58    1.80
  -8  10  -4   43.34    1.85
   8  10  -4   44.33    2.00
   8  10  -4   43.72    1.76
  -8  10  -4   44.61    2.02
  -8  10  -4   42.36    1.76
  -8 -10  -4   42.20    1.98
   8  10  -4   41.74    1.83
  -8  10  -4   43.68    1.74
   8  10  -4   42.74    1.71
  -8  10  -4   42.44    1.86
  -8  10  -5    6.69    1.24
   8  10  -5    7.89    1.17
  -8  10  -5    5.83    1.24
  -8  10  -5    7.39    1.09
   8  10  -5    8.30    1.16
  -8  10  -5    5.43    1.08
  -8  10  -5    7.94    1.07
   8  10  -5    6.34    1.32
  -8  10  -5    5.30    1.30
  -8  10  -5    7.61    1.13
   8  10  -5    6.82    1.15
   8  10  -5    6.22    1.07
   8  10  -5    4.98    1.12
  -8  10  -5    7.84    1.25
  -8  10  -6   15.07    0.99
  -8  10  -6   15.51    1.25
  -8  10  -6   14.02    0.86
   8  10  -6   14.21    1.07
   8  10  -6   14.63    0.90
   8  10  -6   15.93    1.07
  -8  10  -6   14.97    1.09
  -8  10  -6   13.19    0.87
   8  10  -6   16.78    1.16
  -8  10  -6   14.70    1.20
  -8  10  -6   16.71    1.17
   8  11   0   69.87    3.17
  -8 -11   0   68.69    2.97
  -8  11  -1   36.59    1.51
  -8 -11  -1   43.26    2.29
  -8 -11   1   40.53    2.15
   8  11  -1   34.92    2.35
   8  11   1   38.88    2.43
   8 -11  -1   39.71    2.43
  -8  11  -2  141.23    4.35
   8  11  -2  141.39    4.29
   8  11  -2  141.88    5.26
   8 -11  -2  145.53    5.27
  -8 -11   2  140.31    4.92
  -8 -11  -2  141.16    5.07
  -8  11  -3   23.57    1.48
  -8  11  -3   23.24    1.38
   8  11  -3   23.57    1.34
  -8  11  -3   20.51    1.37
  -8 -11   3   20.02    1.76
  -8 -11  -3   23.12    2.00
   8  11   3   21.14    1.77
   8  11  -3   24.41    2.25
   8 -11  -3   23.26    2.25
   8 -11  -3   21.71    1.94
   8  11  -4    2.83    1.03
  -8  11  -4    1.19    1.11
  -8  11  -4    3.19    1.14
  -8  11  -4    2.61    1.14
   8  11  -4    2.10    1.04
  -8  11  -4    2.76    1.16
   8  11  -4    2.47    1.34
  -8 -11   4    3.57    1.04
   8  11  -4    2.35    0.89
  -8  11  -4    2.76    1.17
   8  11  -4    2.01    1.19
  -8  11  -4    3.38    1.10
  -8  11  -4    2.07    1.04
   8  11  -4    2.28    1.06
   8  11  -4    3.15    0.98
  -8  11  -4    4.65    1.30
  -8  11  -4    3.28    1.03
   8  11  -4    2.00    1.12
   8  11  -5  242.47    7.18
  -8  11  -5  257.75    7.19
  -8  11  -5  252.59    7.33
  -8  11  -5  252.77    7.16
   8  11  -5  248.97    7.28
  -8  11  -5  261.74    7.25
  -8  11  -5  256.58    7.16
   8  11  -5  274.17    7.16
   8  11  -5  265.27    7.17
  -8  11  -5  263.30    7.16
  -8  11  -5  263.65    7.21
   8  11  -5  274.86    7.20
  -8  11  -5  260.15    7.22
  -8  11  -6   18.85    1.23
   8  11  -6   18.87    1.08
   8  11  -6   17.41    0.94
   8  11  -6   21.26    1.10
  -8  11  -6   20.69    1.10
  -8  11  -6   21.30    1.17
   8  11  -6   19.83    1.13
  -8  11  -6   18.33    1.03
   8  12   0   34.86    2.46
  -8 -12   0   34.19    2.15
   8  12  -1   43.01    2.80
   8 -12  -1   49.21    2.71
   8  12   1   45.72    2.66
  -8 -12   1   48.25    2.42
  -8 -12  -1   49.63    2.54
   8  12  -2  190.23    5.63
  -8  12  -2  194.68    5.72
   8  12   2  184.67    6.42
  -8 -12  -2  192.28    6.49
  -8 -12   2  186.47    6.32
   8  12  -2  196.86    6.76
   8 -12  -2  195.21    6.71
  -8  12  -3    6.22    1.10
   8  12  -3    5.18    0.97
  -8  12  -3    5.69    1.02
  -8  12  -3    7.77    1.15
   8  12  -3    6.75    0.97
  -8  12  -3    7.14    1.28
   8  12  -3    5.68    1.48
   8  12   3    7.42    1.05
  -8  12  -3    5.82    1.25
   8  12  -3    6.77    1.14
  -8 -12   3    6.36    1.25
  -8 -12  -3    5.36    1.28
  -8  12  -3    6.44    1.20
   8  12  -3    6.54    1.20
  -8  12  -3    6.46    1.37
  -8  12  -3    6.63    0.96
  -8  12  -3    8.34    1.28
   8  12  -3    5.47    1.34
  -8  12  -4   45.60    1.88
   8  12  -4   46.92    1.79
  -8  12  -4   46.16    1.87
  -8  12  -4   47.01    1.91
  -8  12   4   55.63    3.54
   8  12  -4   46.01    2.08
   8  12  -4   46.82    1.85
  -8  12  -4   44.60    1.92
  -8  12  -4   45.77    1.89
   8  12  -4   45.08    1.75
  -8  12  -4   42.19    2.04
  -8  12  -4   44.71    1.78
   8  12  -4   45.53    1.84
  -8  12  -4   44.69    1.83
   8  12  -4   44.92    1.74
  -8  12  -4   44.81    1.92
   8  12  -4   44.33    1.90
   8  12  -5   26.04    1.43
  -8  12  -5   29.79    1.39
  -8  12  -5   25.62    1.35
  -8  12  -5   26.56    1.34
   8  12  -5   25.72    1.29
   8  12  -5   28.10    1.35
  -8  12  -5   31.37    1.55
   8  12  -5   25.87    1.37
  -8  12  -5   27.28    1.33
  -8  12  -5   27.64    1.44
   8  12  -5   29.87    1.33
  -8  12  -5   28.03    1.36
  -8  12  -6   10.68    0.98
  -8  12  -6   12.58    0.88
   8  12  -6   12.69    0.89
  -8  12  -6   13.11    0.89
   8  12  -6   10.42    0.86
   8  12  -6   12.43    0.88
   8  13   0   45.21    2.67
  -8 -13   0   41.67    2.32
   8 -13   0   44.51    2.67
  -8  13  -1  307.82    9.30
  -8 -13   1  311.50    9.33
  -8 -13  -1  324.03    9.31
  -8  13  -1  319.93    9.19
   8  13   1  323.51    9.23
   8  13  -1  314.94    9.30
   8  13  -1  322.46    9.25
  -8  13  -1  325.13    9.21
  -8  13  -1  321.18    9.29
  -8 -13   1  309.68    9.85
  -8 -13  -1  327.92   10.00
   8  13   1  316.40   10.10
  -8  13   2   74.97    2.61
  -8  13  -2   77.41    2.87
  -8  13  -2   76.31    2.55
   8  13  -2   75.37    2.90
  -8 -13  -2   73.20    2.81
  -8 -13   2   73.98    2.81
  -8  13  -2   74.16    2.60
  -8  13  -2   78.63    2.71
  -8  13  -2   77.83    2.77
   8  13   2   75.06    2.67
  -8  13  -2   75.69    2.81
  -8  13  -2   73.16    2.72
   8  13  -2   79.36    2.88
   8  13  -2   75.96    2.74
   8  13  -3  558.88   15.30
  -8  13  -3  551.06   15.46
  -8  13  -3  544.33   15.37
  -8  13  -3  546.15   15.33
   8  13  -3  536.18   15.50
  -8 -13  -3  576.87   15.47
   8  13  -3  554.86   15.40
  -8  13  -3  551.94   15.47
  -8 -13   3  563.75   15.44
  -8  13  -3  550.57   15.43
  -8  13  -3  567.44   15.48
  -8  13  -3  562.42   15.31
   8  13  -3  558.55   15.34
  -8  13  -3  565.50   15.45
   8  13  -3  580.34   15.49
   8  13  -3  565.85   15.42
   8  13   3  572.41   15.35
  -8  13  -3  558.41   15.45
   8  13  -4   50.09    1.78
  -8  13  -4   48.09    1.83
  -8  13  -4   47.26    1.94
  -8  13  -4   48.53    1.91
   8  13  -4   47.38    2.12
  -8  13  -4   46.48    1.93
  -8  13  -4   48.19    1.95
   8  13  -4   44.62    1.76
  -8  13  -4   49.25    2.07
   8  13  -4   48.91    1.83
  -8  13  -4   48.99    1.82
   8  13  -4   50.37    1.96
  -8  13  -4   43.99    1.82
   8  13  -4   43.85    1.81
  -8  13  -4   47.28    1.99
   8  13  -5   17.41    1.20
  -8  13  -5   18.58    1.14
  -8  13  -5   14.97    1.08
  -8  13  -5   20.36    1.31
   8  13  -5   17.37    1.00
  -8  13  -5   17.57    1.14
   8  13  -5   18.13    1.11
  -8  13  -5   17.78    1.07
   8  13  -5   17.13    1.10
   8  13  -5   20.16    1.07
  -8  13  -5   18.21    1.17
  -8  13  -5   16.74    1.11
   8  14   0  181.22    5.40
  -8 -14   0  170.25    5.46
  -8  14   0  179.00    5.27
  -8  14   0  179.83    5.45
   8  14   0  174.41    5.37
  -8  14   0  178.96    5.43
   8  14   0  175.99    5.42
  -8  14   0  176.33    5.28
  -8  14   1    7.81    1.28
  -8  14  -1    4.67    1.47
   8  14  -1    5.08    1.48
   8  14   1    6.51    1.21
  -8 -14  -1    6.34    1.45
  -8  14  -1    5.11    1.16
   8  14  -1    6.28    1.31
  -8 -14   1    5.98    1.50
   8  14   1    5.44    1.28
  -8  14  -1    6.13    1.18
  -8  14  -1    7.20    1.33
  -8  14  -1    7.29    1.41
   8  14   1    6.72    1.26
  -8  14   1    6.72    1.24
   8  14  -1    5.59    1.46
  -8  14   2   19.87    1.33
  -8  14  -2   21.75    1.62
  -8  14  -2   20.59    1.14
   8  14  -2   18.47    1.79
   8  14   2   15.88    1.30
  -8 -14  -2   17.06    1.59
  -8  14  -2   17.38    1.43
  -8 -14   2   19.37    1.54
  -8  14  -2   20.47    1.38
  -8  14  -2   18.76    1.51
   8  14  -2   17.57    1.07
   8  14  -2   18.77    1.44
  -8  14  -2   17.93    1.58
   8  14  -2   19.98    1.66
  -8  14  -3    7.69    0.94
  -8  14  -3    9.35    1.31
  -8  14  -3    9.47    1.06
   8  14  -3    9.80    1.47
  -8  14  -3   10.03    1.23
  -8 -14  -3    7.26    1.19
  -8 -14   3    7.54    1.20
   8  14  -3    8.67    1.18
   8  14   3    8.30    0.97
  -8  14  -3    8.11    1.23
   8  14  -3    7.80    0.95
  -8  14  -3    7.69    1.36
  -8  14  -3    7.38    0.85
  -8  14  -3    9.54    1.25
   8  14  -3    8.97    1.41
   8  14  -4   65.91    2.25
  -8  14  -4   68.32    2.40
  -8  14  -4   64.95    2.41
  -8  14  -4   65.44    2.28
   8  14  -4   69.80    2.54
  -8  14  -4   73.22    2.48
   8  14  -4   71.86    2.46
  -8  14  -4   70.19    2.53
  -8  14  -4   70.38    2.29
   8  14  -4   75.78    2.34
   8  14  -4   67.92    2.45
  -8  14  -4   74.59    2.49
   8  14  -4   65.61    2.34
  -8  14  -5    1.55    0.79
  -8  14  -5    2.19    0.76
   8  14  -5    2.65    0.81
  -8  14  -5    1.63    0.81
   8  14  -5    1.20    0.71
  -8  14  -5    2.98    0.71
  -8  14  -5    2.21    0.97
  -8  14   5    2.76    0.89
   8  15   0   55.77    2.20
  -8 -15   0   53.87    2.26
  -8  15   0   57.04    1.93
   8  15   0   55.75    1.82
  -8  15   0   54.42    2.22
   8  15   0   53.93    2.21
  -8  15   0   53.50    2.21
  -8  15   0   54.90    1.98
   8  15   0   51.37    2.14
   8  15  -1    0.31    1.41
   8  15   1    0.21    1.04
   8  15   1    1.52    1.12
  -8  15  -1    0.49    1.09
   8  15  -1    0.17    1.24
  -8 -15   1    1.19    1.37
  -8 -15  -1    0.84    1.35
  -8  15  -1    0.05    1.04
  -8  15   1   -0.21    1.24
  -8  15  -1    0.79    1.35
  -8  15  -1    2.28    1.33
  -8  15   1   -0.55    1.20
   8  15   1    1.37    1.13
   8  15  -1    0.72    1.43
  -8  15   2    3.09    0.99
  -8  15  -2    3.30    1.36
   8  15  -2    2.14    1.56
   8  15   2    3.64    1.07
  -8 -15   2    3.67    1.25
   8  15  -2    2.71    1.19
  -8 -15  -2    2.34    1.26
  -8  15  -2    4.07    1.19
  -8  15  -2    2.10    1.10
  -8  15  -2    2.19    1.23
  -8  15  -2    2.70    1.30
   8  15  -2    3.52    1.43
   8  15  -3    6.88    1.04
  -8  15  -3    6.14    1.25
  -8  15  -3    7.87    0.89
   8  15  -3    7.75    1.42
  -8  15   3    5.69    2.90
  -8 -15  -3    5.92    1.18
   8  15  -3    5.32    1.11
  -8 -15   3    5.55    1.00
  -8  15  -3    6.14    1.21
   8  15   3    6.51    0.80
  -8  15  -3    7.99    1.14
   8  15  -3    7.37    0.83
  -8  15  -3    8.33    1.24
  -8  15  -3    6.46    1.18
   8  15  -3    6.62    1.27
  -8  15  -4    6.83    0.91
  -8  15  -4    7.24    0.93
   8  15  -4    7.31    1.22
  -8  15  -4    7.79    0.95
  -8  15  -4    8.27    1.02
   8  15  -4    6.52    0.80
   8  15  -4    9.24    0.99
  -8  15  -4    6.80    1.01
   8  15  -4    9.64    0.77
  -8  15  -4    8.74    0.70
  -8  15  -4    7.67    1.13
   8  15  -4    8.11    0.99
   8  16   0   31.07    1.71
  -8 -16   0   34.64    1.78
  -8  16   0   31.65    1.39
  -8  16   0   32.65    1.76
   8  16   0   34.55    1.75
   8  16   0   33.27    1.71
  -8  16   0   34.07    1.77
  -8  16   0   34.06    1.45
   8  16  -1   20.84    1.64
  -8 -16  -1   21.43    1.61
  -8 -16   1   23.13    1.58
  -8  16  -1   23.08    1.27
   8  16  -1   21.90    1.20
  -8  16   1   22.07    1.42
  -8  16  -1   24.26    1.59
  -8  16   1   24.13    1.39
  -8  16  -1   22.22    1.55
   8  16  -1   22.87    1.61
  -8  16  -1   21.34    1.33
   8  16   1   23.83    1.39
   8  16   1   23.30    1.41
   8  16  -1   22.05    1.44
   8  16  -2    5.35    1.41
  -8  16  -2    6.60    1.16
   8  16   2    5.37    0.97
   8  16  -2    5.85    1.13
  -8 -16  -2    5.62    1.19
  -8 -16   2    5.19    1.19
   8  16  -2    6.20    1.02
  -8  16  -2    5.54    1.06
  -8  16  -2    5.40    1.26
  -8  16   2    5.25    0.90
  -8  16  -2    5.89    1.26
   8  16  -2    6.09    1.38
   8  16  -3    1.31    0.86
  -8  16  -3    0.57    1.05
   8  16  -3    1.23    1.20
  -8  16  -3    1.34    0.94
   8  16  -3    1.47    0.98
  -8 -16   3    0.22    0.84
   8  16  -3    0.62    0.91
  -8  16  -3    0.39    0.92
   8  16  -3    0.92    0.58
  -8  16  -3    0.68    1.00
   8  16  -3    2.40    1.11
  -8  16  -3    1.25    1.00
   8  16  -4    6.86    0.86
  -8  16  -4    7.33    0.90
  -8  16  -4    6.38    0.90
  -8  16  -4    5.52    0.84
   8  16  -4    7.39    1.04
  -8  16  -4    8.59    0.85
  -8  17   0   20.93    1.43
   8  17   0   19.50    1.24
  -8 -17   0   21.21    1.48
  -8  17   0   17.68    1.05
   8  17   0   21.35    1.32
  -8  17   0   20.41    1.38
  -8  17   0   19.16    1.04
   8  17   0   19.53    1.40
   8  17   1    1.91    1.93
   8  17  -1    1.00    1.23
   8  17  -1    1.76    1.06
  -8 -17  -1    3.04    1.23
   8  17   1    2.24    0.99
  -8 -17   1    1.57    1.14
  -8  17  -1    1.78    0.93
   8  17  -1    2.24    0.73
  -8  17  -1    2.12    0.88
  -8  17   1    1.86    0.99
  -8  17  -1    2.23    1.20
  -8  17  -1    2.09    1.23
   8  17  -1    1.31    1.20
   8  17   1    1.62    0.90
   8  17  -2    0.76    1.21
   8  17   2    0.81    2.16
   8  17   2    0.44    0.74
  -8  17  -2    2.65    0.94
   8  17  -2    1.08    1.01
  -8 -17   2    0.96    0.96
  -8 -17  -2    0.33    1.07
   8  17  -2    1.96    1.02
  -8  17  -2    1.64    1.09
  -8  17  -2    1.02    1.04
   8  17  -2    2.91    1.18
  -8  17  -2    1.23    0.91
   8  17  -2    1.29    0.81
   8  17  -3   18.55    1.28
  -8  17  -3   18.89    1.12
   8  17  -3   19.31    1.07
  -8  17  -3   19.79    1.18
   8  17  -3   16.22    1.08
  -8  17  -3   18.62    1.10
   8  17  -3   20.60    1.21
   8  18   0  341.08   10.15
  -8  18   0  362.57   10.23
   8  18   0  369.75   10.22
   8  18   0  371.30   10.21
  -8 -18   0  360.82   10.25
   8  18  -1    3.47    0.98
   8  18   1    5.52    0.89
  -8 -18   1    6.52    1.02
  -8  18  -1    5.30    0.79
   8  18  -1    4.94    1.00
  -8 -18  -1    7.32    1.11
  -8  18  -1    5.29    1.08
  -8  18   1    6.11    0.87
   8  18  -1    6.87    1.07
  -8  18   1    4.93    0.80
   8  18  -1    5.62    1.06
   8  18  -2    2.15    1.01
  -8  18  -2   -0.43    0.75
  -8  18  -2    0.95    0.76
   8  18  -2    0.87    0.83
  -8  18   2    0.83    0.81
   8  18  -2    2.87    0.97
   8  18  -2   -0.68    0.84
  -8  18  -2   -0.43    0.95
   8  19   0   51.26    1.84
   9   0   0    0.36    1.33
  -9   0   0    0.70    0.92
   9   0   1  516.13   15.28
  -9   0  -1  480.02   14.54
   9   0  -1  488.32   13.95
   9   0  -1  503.63   14.36
  -9   0  -1  493.78   13.94
  -9   0   1  479.21   13.96
   9   0  -2 1600.43   45.46
  -9   0   2 1635.88   45.39
  -9   0  -2 1640.35   45.36
   9   0  -3   60.35    2.44
  -9   0  -3   61.24    2.28
  -9   0   3   59.84    2.26
  -9   0  -3   60.29    2.14
  -9   0  -4  292.74    8.46
   9   0  -4  294.84    8.49
   9   0  -4  294.83    8.93
  -9   0  -4  293.23    8.83
   9   0  -5   20.55    1.28
  -9   0  -5   20.05    1.21
  -9   0  -5   19.13    1.56
   9   0  -5   19.87    1.57
  -9   0  -6  155.35    4.75
  -9   0  -6  166.39    4.78
   9   0  -6  157.05    4.88
  -9   0  -6  156.04    4.71
   9   0  -6  155.42    4.84
   9   0  -6  165.51    4.88
  -9   0  -6  160.51    4.77
  -9   0  -6  161.78    4.73
   9   0  -6  159.99    4.76
  -9   0  -6  158.75    4.73
   9   0  -6  152.98    4.84
  -9   0  -6  160.48    4.81
   9   0  -7   36.95    1.60
   9   0  -7   39.63    1.57
   9  -1   0    8.88    1.46
   9   1   0    9.84    1.59
  -9  -1   0    8.67    1.07
  -9   1   0   11.72    1.12
  -9   1  -1    9.04    1.11
   9  -1   1    7.22    1.84
   9   1  -1    9.95    1.21
   9   1   1   10.12    1.90
   9  -1  -1    9.89    1.04
   9   1  -1    9.89    1.01
  -9  -1  -1    9.95    1.06
  -9  -1   1    9.79    1.15
   9  -1  -2    7.86    1.16
   9  -1  -2    7.75    1.22
   9   1  -2    8.66    1.11
  -9   1  -2    9.30    1.02
  -9  -1  -2    8.38    1.03
  -9  -1  -2    9.72    1.00
  -9  -1   2    8.83    0.98
   9   1  -3    6.48    1.19
   9  -1  -3    5.29    1.12
  -9   1  -3    4.95    0.85
  -9  -1  -3    5.75    0.93
  -9  -1  -3    5.60    1.04
  -9  -1   3    5.82    0.87
   9  -1  -4    3.01    0.89
   9   1  -4    3.15    0.98
  -9  -1  -4    2.95    1.04
  -9   1  -4    4.31    0.98
  -9   1  -4    3.79    0.88
   9  -1  -4    3.85    1.20
   9   1  -4    4.94    1.21
   9  -1  -5    2.08    0.90
  -9  -1  -5    2.94    0.86
  -9   1  -5    3.69    0.98
  -9  -1  -5    1.86    1.21
   9   1  -5    2.03    1.04
   9  -1  -5    3.94    1.23
   9   1  -5    1.52    1.14
  -9   1  -6   21.49    1.16
   9  -1  -6   21.39    1.37
   9   1  -6   19.67    1.40
  -9   1  -6   20.79    1.21
  -9   1  -6   21.54    1.28
  -9  -1  -6   21.88    1.21
  -9  -1  -6   23.90    1.27
   9  -1  -6   22.47    1.22
   9   1  -6   22.88    1.34
  -9   1  -6   23.48    1.30
   9  -1  -6   23.76    1.41
   9   1  -6   24.41    1.44
   9   1  -6   22.65    1.20
  -9  -1  -6   22.19    1.16
  -9   1  -6   24.00    1.27
  -9  -1  -6   22.02    1.13
  -9  -1  -6   21.47    1.22
   9  -1  -6   23.79    1.47
   9  -1  -6   21.00    1.17
  -9   1  -6   22.45    1.37
   9   1  -6   21.60    1.39
  -9   1  -6   24.95    1.26
   9  -1  -7   40.76    1.56
   9   1  -7   41.43    1.62
  -9   1  -7   34.67    1.38
   9  -1  -7   43.04    1.65
   9   1  -7   36.39    1.44
  -9   1  -7   35.70    1.44
   9   1  -7   39.50    1.67
  -9  -1  -7   33.44    1.42
   9  -2   0    3.17    1.40
  -9  -2   0    1.34    1.19
   9   2  -1    4.80    0.99
  -9   2  -1    6.33    0.74
   9   2  -1    6.94    1.05
  -9  -2  -1    5.17    1.88
   9  -2  -1    5.75    0.99
   9  -2  -1    7.01    0.99
  -9  -2  -1    6.11    1.02
  -9  -2   1    5.01    1.02
  -9  -2  -1    5.86    1.05
  -9   2  -1    5.58    1.03
   9  -2  -2 1210.85   33.94
   9   2  -2 1214.47   33.95
   9  -2  -2 1192.50   33.99
  -9  -2  -2 1193.06   33.87
  -9  -2   2 1234.03   33.84
  -9  -2  -2 1206.90   33.90
   9   2  -3    7.86    1.33
   9  -2  -3    6.43    1.01
   9   2  -3    7.95    0.88
   9  -2  -3    9.06    1.27
   9  -2  -3    7.88    1.21
  -9  -2   3    7.12    0.83
  -9  -2  -3    9.39    1.02
  -9   2  -3    7.91    0.78
  -9  -2  -3    8.64    1.18
  -9   2  -4  348.70   10.22
   9   2  -4  362.47   10.26
   9  -2  -4  366.79   10.18
  -9  -2  -4  358.71   10.69
  -9   2  -4  354.77   10.42
  -9   2   4  345.71   10.46
   9  -2  -4  360.11   10.68
   9   2  -4  348.75   10.67
   9  -2  -5    0.68    0.79
  -9   2  -5    1.05    1.03
  -9  -2  -5    1.45    1.26
   9   2  -5    1.63    1.04
   9  -2  -5    0.16    1.11
   9   2  -5    1.45    1.20
   9   2  -6    4.33    1.11
  -9   2  -6    4.49    1.00
  -9   2  -6    3.35    0.84
  -9  -2  -6    3.87    0.90
  -9  -2  -6    4.99    0.93
   9  -2  -6    3.63    1.09
  -9   2  -6    3.85    0.97
  -9   2  -6    3.95    1.12
   9   2  -6    4.38    0.97
  -9   2  -6    3.96    0.90
   9   2  -6    3.33    1.15
  -9   2  -6    3.38    1.02
   9  -2  -6    3.84    1.10
   9   2  -6    4.47    0.84
  -9  -2  -6    3.74    0.90
   9   2  -6    4.92    1.04
  -9   2  -6    4.67    1.05
   9  -2  -7   14.28    1.07
   9   2  -7   15.56    1.17
  -9   2  -7   11.74    0.92
   9   2  -7   13.44    1.01
  -9   2  -7   13.91    1.02
   9  -2  -7   15.62    1.22
   9   2  -7   16.26    1.15
  -9  -2  -7   14.88    0.91
   9  -2  -7   14.26    1.14
   9  -3   0   -0.57    1.36
  -9  -3   0    1.68    0.92
  -9  -3  -1  847.64   24.48
   9  -3  -1  787.91   23.15
   9   3  -1  817.57   23.15
  -9  -3  -1  818.56   23.12
  -9  -3   1  834.56   23.13
  -9  -3  -1  839.84   23.18
   9   3  -2   10.66    1.34
   9  -3  -2   10.20    1.35
   9  -3  -2   12.08    1.22
  -9   3  -2   10.64    0.95
  -9  -3   2    9.94    1.03
  -9  -3  -2    9.89    1.15
  -9  -3  -2    7.91    1.14
   9  -3  -3   68.31    2.88
   9  -3  -3   73.57    2.78
   9   3  -3   66.83    2.78
   9   3  -3   72.60    2.59
  -9  -3  -3   74.09    2.68
  -9  -3   3   68.40    2.41
  -9  -3  -3   75.14    2.81
   9   3  -4    3.57    1.25
   9  -3  -4    3.80    1.15
  -9   3  -4    3.59    1.04
  -9  -3  -4    3.94    1.21
   9   3  -5  369.00   10.50
   9  -3  -5  358.85   10.33
  -9   3  -5  363.44   10.48
  -9  -3  -5  371.63   11.15
   9  -3  -5  359.85   10.91
   9   3  -5  354.61   11.00
  -9  -3  -6   -0.08    0.81
   9   3  -6    0.49    1.06
  -9   3  -6    1.10    0.85
  -9  -3  -6   -0.84    0.87
   9  -3  -6    1.27    1.02
  -9   3  -6    0.53    0.97
  -9   3  -6    1.10    1.10
   9   3  -6    0.54    0.98
  -9   3  -6    0.05    0.97
   9   3  -6    1.80    1.12
  -9   3  -6    0.75    0.89
   9  -3  -6    0.22    1.02
   9   3  -6    0.87    0.88
  -9  -3  -6    1.19    0.89
   9   3  -6   -0.05    1.04
  -9   3  -6   -0.33    1.09
   9  -3  -7   83.88    2.58
   9   3  -7   87.27    2.68
  -9   3  -7   81.16    2.54
  -9   3  -7   74.44    2.61
   9   3  -7   81.72    2.59
   9  -3  -7   85.96    2.69
  -9   3  -7   76.27    2.50
   9   3  -7   83.72    2.70
  -9  -3  -7   75.47    2.52
   9  -3  -7   82.69    2.68
   9   4   0    0.49    0.95
  -9   4   0    0.51    0.48
  -9  -4   0    0.88    1.02
  -9  -4   0    0.86    0.99
   9  -4  -1  737.03   21.09
   9   4  -1  733.88   21.04
  -9   4  -1  749.89   21.47
  -9  -4  -1  761.92   21.04
  -9  -4   1  748.74   21.02
  -9  -4  -1  730.38   21.08
   9  -4  -2 1086.70   30.61
   9  -4  -2 1069.55   30.51
   9   4  -2 1076.97   30.53
   9  -4  -2 1058.46   30.43
  -9   4  -2 1068.72   30.32
  -9  -4  -2 1070.08   30.49
  -9  -4   2 1135.93   30.38
  -9  -4  -2 1105.11   30.51
   9   4  -2 1070.88   30.47
   9   4  -3   13.25    1.34
   9   4  -3   14.57    1.31
   9  -4  -3   15.26    1.58
   9  -4  -3   13.43    1.41
  -9  -4  -3   13.13    1.24
  -9  -4  -3   17.01    1.49
  -9   4  -4   33.23    1.61
   9   4  -4   34.14    1.59
  -9  -4  -4   35.31    2.06
   9  -4  -4   33.25    1.92
   9   4  -4   29.41    1.95
  -9   4  -5   12.82    1.30
   9   4  -5   12.74    1.33
  -9  -4  -5   14.37    1.70
   9  -4  -5   13.71    1.43
  -9   4  -6    1.76    0.89
  -9  -4  -6    2.75    0.92
   9  -4  -6    2.21    1.06
   9   4  -6    1.87    1.06
  -9   4  -6    2.19    1.16
   9   4  -6    2.28    0.99
   9  -4  -6    3.04    1.00
  -9  -4  -6    2.03    0.95
   9   4  -6    1.47    1.11
  -9   4  -6    0.92    0.98
   9   4  -6    3.30    0.92
  -9   4  -6    2.48    1.04
   9   4  -6    3.24    1.16
  -9   4  -6    2.29    1.14
   9   4  -7    0.28    0.59
  -9   4  -7    0.31    0.80
   9  -4  -7    1.49    0.80
  -9   4  -7   -0.64    0.72
   9   4  -7    0.39    0.99
  -9   4  -7   -0.22    0.71
   9   4  -7    0.78    0.87
  -9   4  -7    0.86    0.93
   9  -4  -7   -0.03    0.90
  -9  -4  -7    0.82    0.69
   9  -4  -7    0.33    0.86
   9   4  -7    1.18    0.92
  -9  -5   0    6.19    1.22
  -9  -5   0    6.33    1.29
   9  -5  -1  317.71    9.46
   9  -5  -1  327.94    9.89
  -9   5   1  323.97   10.10
   9   5  -1  310.84    9.39
  -9   5  -1  323.37    9.50
  -9  -5  -1  313.84    9.37
  -9  -5   1  317.06    9.34
  -9  -5  -1  317.80    9.42
   9   5  -2   14.01    1.45
   9   5  -2   12.11    1.43
   9  -5  -2   10.67    1.45
  -9  -5   2   12.90    1.10
  -9  -5  -2   12.67    1.29
  -9  -5  -2   12.14    1.35
  -9   5  -2   12.28    1.00
  -9  -5  -3   11.59    1.30
  -9   5  -3    9.21    1.05
  -9  -5  -3    9.07    1.48
   9   5  -3    9.60    1.40
   9   5  -3    9.07    1.31
   9  -5  -3    9.66    1.47
   9  -5  -3   10.05    1.29
   9   5  -3   11.14    1.08
  -9  -5  -4   59.99    2.84
   9   5  -4   62.21    2.56
   9  -5  -4   65.01    2.69
   9   5  -4   56.53    2.71
  -9   5  -4   59.07    2.29
   9   5  -4   64.46    2.32
   9  -5  -5  102.40    3.68
  -9   5  -5   86.72    3.15
  -9   5  -5   91.87    3.15
   9   5  -5  100.85    3.29
  -9   5  -5  102.78    3.32
   9   5  -5   92.70    3.13
  -9   5  -5   95.75    3.12
  -9  -5  -5  104.88    4.01
  -9   5  -6    1.53    0.89
   9   5  -6    1.22    1.03
  -9  -5  -6    1.56    0.93
   9  -5  -6    1.57    1.01
   9   5  -6    0.88    1.15
  -9   5  -6    2.46    1.14
   9   5  -6    2.28    1.08
  -9  -5  -6    1.49    0.97
   9   5  -6    0.52    1.10
   9   5  -6    1.08    0.97
  -9   5  -6    1.39    1.05
   9  -5  -6    1.16    0.95
  -9   5  -6    1.41    1.02
   9   5  -6    2.10    1.13
  -9   5  -6    1.69    1.14
   9  -5  -7   59.09    1.94
  -9   5  -7   55.59    1.95
   9   5  -7   64.67    2.11
   9   5  -7   58.37    1.90
  -9   5  -7   62.29    2.03
   9  -5  -7   66.03    2.14
   9   5  -7   61.08    2.07
  -9   5  -7   61.28    2.07
  -9   5  -7   57.95    1.99
  -9  -5  -7   54.59    1.94
   9  -5  -7   60.17    2.07
  -9  -6   0    2.04    1.07
  -9  -6   0    2.41    1.11
   9  -6  -1  145.97    4.93
   9  -6  -1  159.29    5.27
  -9  -6  -1  149.46    4.88
  -9  -6   1  155.70    4.84
  -9  -6  -1  147.95    4.94
   9  -6  -2   74.99    3.04
   9   6  -2   69.53    2.94
   9   6  -2   74.48    2.97
  -9  -6  -2   76.36    2.97
  -9  -6   2   79.02    2.71
  -9  -6  -2   76.08    2.98
   9   6  -3    9.28    1.05
   9   6  -3    8.88    1.35
   9   6  -3    8.78    1.42
   9  -6  -3    6.38    1.45
   9  -6  -3    9.49    1.33
  -9  -6  -3    9.37    1.42
  -9   6  -3    8.79    1.01
  -9  -6  -3    8.06    1.48
   9   6  -4  390.33   11.05
  -9   6  -4  371.32   11.04
  -9  -6  -4  391.49   11.70
   9   6  -4  398.29   11.48
   9  -6  -4  375.09   11.49
   9  -6  -4  369.01   11.87
  -9   6  -5    8.34    1.32
   9   6  -5    9.04    1.35
  -9   6  -5    7.31    1.31
  -9   6  -5    8.62    1.28
   9   6  -5    8.16    1.13
  -9   6  -5    8.21    1.06
  -9   6  -5    8.15    1.02
   9   6  -5    8.63    1.21
  -9   6  -5    8.19    0.96
  -9   6  -5    6.97    1.14
   9   6  -5    7.70    1.11
  -9   6  -5    7.44    1.14
   9   6  -5    8.40    1.12
  -9  -6  -5    7.56    1.11
  -9   6   5    7.55    1.02
  -9   6  -6   50.79    1.92
   9  -6  -6   53.88    2.02
   9   6  -6   50.08    2.02
  -9   6  -6   54.38    2.18
   9   6  -6   52.79    2.13
   9   6  -6   50.02    2.04
   9   6  -6   54.01    2.09
  -9   6  -6   53.50    2.02
   9  -6  -6   50.47    1.92
  -9  -6  -6   49.60    2.00
   9   6  -6   53.41    1.95
  -9   6  -6   54.39    2.02
  -9   6  -6   55.54    2.14
   9   6  -6   58.80    2.09
   9   6  -7    1.15    0.70
   9   6  -7   -0.66    0.88
  -9   6  -7    1.48    0.76
  -9   6  -7    0.81    0.78
  -9   6  -7   -0.12    0.77
   9   6  -7   -0.43    0.83
  -9   6  -7    0.04    0.92
   9  -6  -7    0.26    0.91
  -9  -6  -7    0.27    0.66
   9  -6  -7   -0.07    0.80
  -9  -7   0    0.93    1.13
  -9  -7   0    2.03    1.29
   9  -7  -1  364.92   10.87
   9  -7  -1  362.01   11.08
  -9  -7   1  352.31   10.73
  -9  -7  -1  352.16   10.75
  -9  -7   1  369.68   10.68
  -9  -7  -1  372.00   10.80
   9  -7  -2    1.26    1.39
   9   7  -2    0.73    1.42
  -9  -7   2    2.11    0.92
  -9  -7  -2    0.38    1.20
   9  -7  -2   -0.13    0.86
  -9  -7  -2    1.49    1.38
  -9   7  -3  580.52   16.52
   9   7  -3  578.06   16.52
  -9  -7  -3  592.16   17.10
   9   7  -3  591.73   17.08
   9  -7  -3  596.90   17.30
   9  -7  -3  581.08   17.03
   9   7  -4    1.70    1.09
  -9   7  -4    0.65    1.17
  -9  -7  -4    0.74    1.51
   9   7  -4    1.74    1.26
   9  -7  -4    1.73    1.55
   9  -7  -4   -0.28    1.19
  -9   7  -5   96.37    3.13
   9   7  -5   91.40    3.16
   9   7  -5   91.16    3.11
  -9   7  -5  102.84    3.12
   9   7  -5  107.19    3.34
  -9   7  -5  104.93    3.36
   9   7  -5   96.04    3.14
  -9   7  -5   95.57    3.19
   9   7  -5  101.59    3.26
  -9   7  -5  100.71    3.06
  -9  -7  -5   92.74    3.20
  -9   7  -5   94.90    3.17
   9   7  -5   88.39    3.13
  -9   7  -5   94.92    3.24
  -9   7  -5   91.65    3.19
   9   7  -6   13.42    1.27
  -9   7  -6   11.89    1.30
  -9   7  -6   11.07    1.06
   9  -7  -6   12.61    1.13
  -9   7  -6   11.52    0.91
   9   7  -6   14.89    1.24
   9   7  -6   11.18    0.87
   9   7  -6   12.55    1.18
   9  -7  -6   12.63    0.99
  -9   7  -6   11.45    1.18
   9   7  -6   12.44    1.13
  -9   7  -6   13.52    1.19
   9   7  -6   14.47    1.23
  -9   7  -6   11.87    1.25
   9   7  -7   22.89    1.16
  -9   7  -7   22.68    1.10
   9   7  -7   21.36    0.99
   9   7  -7   22.13    1.14
  -9   7  -7   22.92    1.19
   9  -7  -7   24.11    1.18
  -9   7  -7   21.67    1.08
   9  -7  -7   19.11    1.07
  -9  -8   0   -0.46    1.20
  -9  -8   0    2.00    1.24
   9  -8  -1   42.37    2.39
  -9  -8   1   43.33    2.18
  -9  -8  -1   43.14    2.28
  -9  -8   1   47.20    2.13
  -9  -8  -1   45.71    2.37
  -9   8  -2 1449.15   40.51
   9   8  -2 1452.47   40.50
   9  -8  -2 1489.66   41.23
  -9  -8  -2 1466.39   41.07
   9   8  -2 1424.33   41.14
   9  -8  -2 1428.34   40.76
  -9  -8   2 1470.24   40.85
  -9  -8  -2 1487.12   41.15
  -9   8  -3   23.77    1.40
   9   8  -3   24.39    1.44
   9   8  -3   22.05    1.89
   9  -8  -3   25.49    2.02
   9  -8  -3   23.52    1.76
  -9  -8  -3   26.11    2.01
   9   8  -4  455.67   12.95
  -9   8  -4  456.84   12.96
  -9  -8  -4  456.55   13.69
   9   8  -4  431.89   13.50
   9  -8  -4  452.30   13.47
   9  -8  -4  438.52   13.88
  -9   8  -5   17.41    1.44
  -9   8  -5   16.22    1.41
  -9   8  -5   16.46    1.22
   9   8  -5   19.17    1.34
   9   8  -5   20.06    1.46
  -9   8  -5   20.26    1.23
  -9   8  -5   19.77    1.16
   9   8  -5   16.86    1.28
   9   8  -5   17.91    1.43
  -9  -8  -5   16.03    1.36
  -9   8  -5   16.24    1.34
  -9   8  -5   17.14    1.41
   9   8  -5   19.22    1.34
  -9   8  -5   17.85    1.48
  -9   8  -6   20.86    1.20
   9  -8  -6   21.06    1.24
  -9   8  -6   19.46    1.09
   9   8  -6   20.87    1.32
   9   8  -6   23.21    1.30
   9  -8  -6   18.60    1.08
   9   8  -6   21.84    1.07
  -9   8  -6   22.59    1.34
  -9   8  -6   21.84    1.35
   9   8  -6   24.65    1.28
   9   8  -6   22.66    1.38
  -9   8  -6   20.97    1.40
   9   8  -7    1.81    0.75
  -9   8  -7    1.83    0.73
   9   8  -7    0.66    0.80
  -9   8  -7    2.32    0.83
   9  -8  -7    0.61    0.75
  -9  -9   0    6.51    1.43
  -9  -9   0    4.90    1.36
   9  -9  -1  668.33   19.27
   9   9  -1  651.70   19.22
  -9  -9   1  656.18   19.10
  -9  -9  -1  645.34   19.11
  -9  -9   1  674.89   19.09
  -9  -9  -1  663.04   19.23
  -9  -9   2   25.18    1.87
   9   9  -2   26.43    2.00
  -9  -9  -2   24.62    1.97
  -9  -9  -2   20.79    1.84
   9  -9  -2   23.19    1.97
   9   9  -2   25.24    1.21
  -9   9  -2   23.79    1.27
  -9  -9  -3   31.42    2.17
   9   9  -3   41.06    2.39
   9  -9  -3   38.71    2.47
   9  -9  -3   35.80    2.13
   9   9  -3   35.90    1.67
  -9   9  -3   36.68    1.70
  -9   9  -4    8.23    1.22
  -9   9  -4    8.10    1.20
  -9   9  -4    7.17    1.14
  -9   9  -4    5.13    1.16
  -9   9  -4    7.27    1.11
   9   9  -4    4.96    1.24
   9   9  -4    5.29    1.03
  -9   9  -4    6.04    1.28
  -9  -9  -4    6.79    1.25
  -9   9  -4    6.30    1.10
  -9   9  -4    6.67    1.26
   9   9  -4    6.68    1.20
   9   9  -5   15.23    1.34
  -9   9  -5   17.41    1.27
   9   9  -5   18.71    1.44
  -9   9  -5   16.38    1.22
  -9   9  -5   21.10    1.52
  -9   9  -5   15.33    1.17
  -9   9  -5   17.99    1.45
   9   9  -5   16.86    1.26
   9   9  -5   17.62    1.45
  -9   9  -5   15.67    1.27
   9   9  -5   14.50    1.31
   9   9  -5   17.34    1.38
  -9   9  -5   15.85    1.42
  -9   9  -5   15.32    1.41
  -9   9  -6    1.08    0.82
   9  -9  -6    0.54    0.85
   9   9  -6    0.18    0.73
  -9   9  -6    0.46    0.96
   9  -9  -6    1.21    0.63
   9   9  -6    0.07    0.94
  -9   9  -6    0.05    1.00
   9   9  -6    0.23    0.93
   9   9  -6    1.19    1.02
  -9   9  -6    1.63    1.09
  -9   9  -6    0.52    0.75
  -9 -10   0    5.48    1.45
  -9 -10   0    4.42    1.47
  -9  10  -1   15.76    1.01
   9  10  -1   14.95    1.92
   9 -10  -1   16.85    1.92
  -9 -10  -1   13.39    1.66
  -9 -10   1   14.60    1.61
  -9 -10  -1   16.29    1.72
  -9 -10   1   16.50    1.65
   9  10  -2   22.06    1.19
  -9  10  -2   21.06    1.27
   9  10  -2   22.96    2.04
   9 -10  -2   19.95    1.96
  -9 -10  -2   22.06    1.89
  -9 -10   2   20.94    1.83
   9  10  -3   82.82    2.83
  -9  10  -3   83.89    2.90
  -9 -10   3   83.26    3.49
  -9 -10  -3   83.01    3.60
   9  10  -3   88.55    3.68
   9 -10  -3   75.98    3.63
   9 -10  -3   82.01    3.51
  -9  10  -4   74.34    2.66
  -9  10  -4   73.32    2.65
  -9  10  -4   72.46    2.67
  -9 -10   4   77.41    2.66
   9  10  -4   77.63    2.73
  -9  10  -4   83.01    2.83
  -9  10  -4   72.82    2.74
  -9  10  -4   75.29    2.63
   9  10  -4   79.40    2.77
   9  10  -4   73.91    2.56
  -9 -10  -4   71.07    2.73
  -9  10  -4   73.51    2.57
   9  10  -4   78.15    2.65
   9  10  -4   79.07    2.50
  -9  10  -4   76.66    2.56
  -9  10  -4   76.06    2.69
   9  10  -5    5.26    1.17
  -9  10  -5    4.05    1.21
  -9  10  -5    3.86    1.20
  -9  10  -5    5.50    1.08
   9  10  -5    4.49    1.19
  -9  10  -5    4.58    1.09
   9  10  -5    6.15    1.21
  -9  10  -5    4.88    1.02
  -9  10  -5    4.89    1.29
   9  10  -5    4.49    1.09
  -9  10  -5    5.79    1.10
   9  10  -5    3.69    0.99
   9  10  -5    4.70    1.18
  -9  10  -5    4.75    1.21
  -9  10  -6    2.29    0.82
   9 -10  -6    3.95    0.83
  -9  10  -6    3.41    0.73
   9  10  -6    4.10    0.72
  -9  10  -6    2.90    0.95
   9  10  -6    3.09    0.90
  -9  10  -6    4.80    1.01
   9  10  -6    4.55    0.93
   9  10  -6    4.83    1.00
  -9  10  -6    3.89    1.04
  -9 -11   0   20.17    1.72
   9  11   0   18.31    1.98
   9 -11  -1  125.82    5.01
  -9 -11   1  137.76    4.87
  -9 -11  -1  132.97    4.92
   9  11  -1  138.52    5.10
  -9  11  -1  140.86    4.17
   9  11  -2  100.16    4.28
   9 -11  -2  101.78    4.26
  -9 -11   2  108.88    4.08
  -9 -11  -2  108.97    4.14
   9  11  -2  103.21    3.28
  -9  11  -2  104.34    3.36
   9  11  -3    3.86    0.99
  -9  11  -3    4.00    1.11
  -9  11  -3    3.79    1.07
  -9  11  -3    5.58    1.25
  -9  11  -3    3.93    1.09
  -9  11  -3    5.20    1.24
   9  11  -3    4.13    1.09
  -9 -11  -3    3.14    1.13
  -9 -11   3    3.67    1.21
   9  11  -3    5.47    1.21
  -9  11  -3    4.52    1.14
  -9  11  -3    3.42    0.97
  -9  11  -3    4.95    1.30
   9  11  -3    3.62    1.29
  -9  11  -3    4.67    1.22
   9  11  -4   12.96    1.20
  -9  11  -4   12.00    1.29
   9  11  -4   10.61    1.12
  -9  11  -4   11.25    1.23
  -9  11  -4   13.47    1.24
  -9  11  -4   10.61    1.25
   9  11  -4    9.22    1.40
  -9  11   4    6.91    2.91
  -9 -11   4   11.70    1.20
  -9  11  -4   11.85    1.30
   9  11  -4   10.72    1.37
  -9  11  -4   12.35    1.25
  -9  11  -4   11.71    1.11
   9  11  -4   11.77    1.18
   9  11  -4   11.29    1.06
  -9  11  -4   13.41    1.46
   9  11  -4   12.08    1.04
  -9  11  -4   12.31    1.15
   9  11  -4   13.12    1.25
   9  11  -5   71.53    2.57
  -9  11  -5   78.89    2.59
  -9  11  -5   81.27    2.72
  -9  11  -5   73.46    2.55
  -9  11  -5   69.43    2.52
  -9  11  -5   76.25    2.67
   9  11  -5   72.95    2.50
  -9  11  -5   85.86    2.59
   9  11  -5   78.13    2.58
   9  11  -5   73.02    2.55
  -9  11  -5   74.82    2.60
  -9  11  -5   71.43    2.61
   9  11  -6    1.41    0.83
  -9  11  -6    1.19    0.93
  -9  11  -6    0.37    0.83
   9  11  -6    0.25    0.76
   9  11  -6    0.96    0.86
  -9  11  -6    0.69    0.88
  -9  11  -6    1.08    0.73
   9 -11  -6    2.89    0.70
  -9 -12   0   -0.38    1.37
   9  12   0    1.12    1.77
   9 -12   0    0.40    1.59
  -9 -12   1  205.94    6.59
   9  12   1  188.98    6.76
  -9 -12  -1  202.48    6.63
   9  12  -1  193.83    6.85
   9 -12  -1  192.32    6.80
   9  12   2   16.96    1.88
   9  12  -2   15.69    2.20
   9 -12  -2   16.93    2.01
  -9  12  -2   16.48    1.48
  -9  12  -2   16.37    1.35
   9  12  -2   16.81    1.03
  -9  12  -2   16.46    1.18
  -9  12  -2   17.68    1.30
   9  12  -2   16.61    1.56
  -9  12  -2   18.26    1.49
  -9 -12  -2   18.15    1.87
  -9 -12   2   16.43    1.71
   9  12  -3    4.94    0.96
  -9  12  -3    5.09    1.09
  -9  12  -3    4.19    1.03
  -9  12  -3    4.14    1.34
  -9  12  -3    4.52    1.11
   9  12  -3    4.07    0.96
   9  12  -3    4.58    1.09
   9  12   3    3.55    0.98
  -9 -12   3    4.62    1.21
  -9 -12  -3    2.90    1.12
  -9  12  -3    3.39    1.20
   9  12  -3    2.30    1.20
  -9  12  -3    3.32    1.18
  -9  12  -3    3.25    1.35
  -9  12  -3    3.73    0.90
   9  12  -3    4.05    1.31
  -9  12  -3    2.91    1.17
  -9  12  -4   85.49    2.77
  -9  12  -4   76.65    2.77
   9  12  -4   81.49    2.71
  -9  12  -4   81.50    2.78
   9  12  -4   84.17    2.90
  -9  12  -4   80.68    2.85
   9  12  -4   81.42    2.77
  -9 -12   4   81.71    2.72
  -9  12  -4   81.27    2.80
   9  12  -4   81.64    2.64
  -9  12  -4   82.22    2.91
  -9  12  -4   81.73    2.69
   9  12  -4   81.95    2.73
  -9  12  -4   82.84    2.81
   9  12  -4   82.84    2.79
   9  12  -4   79.03    2.67
   9  12  -5    1.67    1.01
  -9  12  -5    1.39    0.95
  -9  12  -5    2.08    0.94
   9  12  -5    1.31    0.80
  -9  12  -5    1.70    1.16
   9  12  -5    0.84    0.97
  -9  12  -5    1.85    0.90
  -9  12  -5    2.54    0.93
   9  12  -5    1.49    0.88
  -9  12  -5    2.40    0.99
  -9  12  -5    0.72    1.05
  -9  12  -6   60.71    1.98
  -9  12  -6   53.31    2.06
  -9  13   0   -0.45    1.30
  -9 -13   0    0.05    1.43
   9  13   0    0.38    1.23
   9  13   0    0.14    1.30
  -9  13   0    1.16    1.28
  -9 -13   0   -0.26    1.39
  -9  13   1    6.97    1.24
  -9  13  -1    7.72    1.46
  -9 -13   1    7.18    1.39
  -9 -13  -1    6.82    1.42
  -9  13  -1    6.16    1.11
   9  13   1    5.19    1.20
   9  13  -1    7.83    1.28
  -9  13  -1    5.86    1.16
  -9  13  -1    5.65    1.27
  -9  13   1    7.25    1.22
  -9  13  -1    7.70    1.39
   9  13   1    6.74    1.28
   9  13  -1    5.72    1.47
  -9  13   2   41.06    1.71
  -9  13  -2   39.88    2.01
  -9  13  -2   40.25    1.63
  -9  13  -2   39.97    1.70
  -9 -13  -2   41.96    1.97
  -9 -13   2   43.56    2.02
  -9  13  -2   41.72    1.85
  -9  13  -2   42.08    1.99
   9  13  -2   40.93    2.06
  -9  13  -2   40.18    1.87
  -9  13  -2   40.00    1.97
   9  13   2   39.60    1.80
   9  13  -2   43.59    1.92
  -9  13  -3   36.97    1.62
   9  13  -3   36.61    1.55
  -9  13  -3   36.60    1.70
  -9  13  -3   37.30    1.90
   9  13  -3   35.98    2.09
  -9 -13  -3   40.53    1.86
   9  13  -3   37.80    1.62
  -9  13  -3   38.52    1.72
  -9 -13   3   40.82    1.86
  -9  13  -3   36.64    1.80
  -9  13  -3   36.84    1.92
  -9  13  -3   38.73    1.54
   9  13  -3   40.30    1.65
   9  13  -3   38.42    1.94
  -9  13  -3   39.85    1.85
   9  13   3   37.91    1.68
   9  13  -3   40.56    1.75
  -9  13  -3   41.99    1.85
  -9  13  -4    0.64    1.04
   9  13  -4    2.03    0.82
  -9  13  -4    1.65    0.94
  -9  13  -4    1.54    1.03
   9  13  -4    0.51    1.32
  -9 -13   4    0.66    0.91
  -9  13  -4    2.77    1.11
   9  13  -4    0.97    0.83
  -9  13  -4    1.43    1.09
   9  13  -4    2.10    0.94
  -9  13  -4    0.77    1.31
   9  13  -4    2.92    0.81
  -9  13  -4    0.74    0.89
   9  13  -4    1.02    1.10
   9  13  -5  129.83    4.20
  -9  13  -5  143.23    4.21
  -9  13  -5  143.83    4.20
  -9  13  -5  133.80    4.19
  -9  13  -5  149.67    4.29
   9  13  -5  132.36    4.10
   9  13  -5  146.98    4.19
  -9  13   5  138.25    4.25
  -9  13  -5  144.78    4.17
   9  13  -5  145.48    4.18
   9  13  -5  146.36    4.15
  -9  13  -5  138.77    4.18
   9  14   0    0.71    1.37
   9  14   0    1.65    1.20
  -9 -14   0    2.64    1.45
  -9  14   0    1.78    0.98
  -9  14   0    1.58    0.97
  -9  14   0    0.11    1.36
  -9  14   0    2.50    1.35
   9  14   0    0.55    1.34
  -9  14   1   50.54    2.07
  -9  14  -1   51.83    2.20
   9  14   1   49.53    1.98
   9  14  -1   46.43    2.25
  -9 -14   1   46.75    2.21
  -9 -14  -1   49.82    2.20
  -9  14  -1   48.18    1.97
  -9  14  -1   51.04    2.06
   9  14   1   52.90    2.05
  -9  14  -1   49.90    1.96
  -9  14   1   51.67    2.04
   9  14  -1   47.90    2.22
   9  14   1   51.92    2.05
  -9  14  -1   48.59    2.14
   9  14  -1   49.59    2.09
  -9  14   2  340.51    9.41
  -9  14  -2  335.18    9.57
  -9  14  -2  338.50    9.34
   9  14  -2  339.96    9.58
  -9 -14  -2  351.09    9.56
  -9 -14   2  345.25    9.56
  -9  14  -2  338.08    9.47
   9  14  -2  329.95    9.32
  -9  14  -2  346.11    9.53
  -9  14  -2  339.71    9.49
   9  14  -2  338.19    9.56
  -9  14  -2  346.72    9.55
   9  14   2  340.80    9.45
   9  14  -2  353.65    9.50
  -9  14  -3    6.21    1.30
  -9  14  -3    5.54    0.97
   9  14  -3    5.52    1.42
   9  14   3    8.24    0.94
  -9 -14   3    6.03    1.14
   9  14  -3    5.84    1.12
  -9  14  -3    5.85    1.23
  -9 -14  -3    5.32    1.19
  -9  14  -3    4.81    1.15
   9  14  -3    6.04    0.89
  -9  14  -3    5.43    0.81
  -9  14  -3    5.92    1.34
  -9  14  -3    5.84    1.20
   9  14  -3    6.12    1.35
   9  14  -4  123.44    3.78
  -9  14  -4  125.27    3.92
  -9  14  -4  133.22    3.90
   9  14  -4  134.54    4.05
  -9  14  -4  131.55    3.93
  -9  14  -4  133.19    3.96
  -9  14  -4  127.55    3.82
   9  14  -4  132.41    3.84
  -9  14  -4  132.14    4.02
  -9  14  -4  130.62    3.95
   9  14  -4  128.44    3.93
   9  14  -4  117.44    3.83
  -9  14  -5    0.16    0.74
  -9  14  -5    0.94    0.72
   9  14  -5    1.11    0.75
  -9  14  -5    0.13    0.75
   9  14  -5    0.20    0.68
  -9  14  -5    1.41    0.92
  -9  14   5    0.46    0.85
   9  15   0   -0.04    1.29
  -9 -15   0    1.56    1.39
  -9  15   0    1.04    0.91
   9  15   0    0.75    1.24
   9  15   0    0.55    0.80
  -9  15   0    0.43    0.90
  -9  15   0   -0.62    1.27
  -9  15   0    2.44    1.31
   9  15   0    1.44    1.31
   9  15   1   96.22    3.11
   9  15  -1   97.00    3.37
  -9 -15   1   96.84    3.33
  -9 -15  -1   92.90    3.32
  -9  15  -1  100.20    3.16
  -9  15   1  102.13    3.24
  -9  15  -1  108.03    3.34
   9  15  -1   94.38    3.32
   9  15   1   96.47    3.20
  -9  15  -1   94.36    3.15
  -9  15  -1   95.51    3.29
   9  15   1   93.36    3.21
  -9  15   1   95.79    3.21
   9  15  -1   95.22    3.25
  -9  15  -2   12.05    1.42
  -9  15   2   11.50    1.09
   9  15  -2   11.29    1.55
   9  15   2   12.73    1.20
  -9 -15   2   13.02    1.39
  -9  15  -2   13.94    1.26
  -9 -15  -2   11.01    1.37
   9  15  -2   13.22    1.28
  -9  15  -2   12.76    1.23
  -9  15  -2   11.59    1.29
   9  15  -2   12.81    1.48
  -9  15  -2   13.74    1.45
   9  15  -3    2.39    0.92
  -9  15  -3    3.88    1.16
   9  15  -3    3.91    1.34
   9  15   3    2.43    0.80
   9  15  -3    2.77    1.02
  -9 -15   3    2.09    1.02
  -9  15  -3    3.38    1.08
  -9 -15  -3    2.72    1.06
  -9  15  -3    3.39    1.08
  -9  15  -3    0.70    1.17
   9  15  -3    2.00    0.73
   9  15  -3    3.65    1.22
  -9  15  -3    3.26    1.15
  -9  15  -4    4.52    0.90
   9  15  -4    6.24    1.16
  -9  15  -4    5.70    0.90
  -9  15  -4    6.64    0.97
   9  15  -4    4.43    0.75
   9  15  -4    5.01    0.96
  -9  15  -4    5.92    0.92
  -9  15  -4    5.91    1.08
   9  15  -4    7.01    0.73
   9  15  -4    4.50    0.92
   9  16   0    4.50    1.26
  -9  16   0    3.25    0.84
   9  16   0    4.35    1.18
  -9 -16   0    5.29    1.35
  -9  16   0    3.16    0.88
  -9  16   0    4.34    1.29
  -9  16   0    4.60    1.27
   9  16   0    5.35    1.28
   9  16  -1    0.45    1.31
   9  16   1    1.35    2.11
   9  16  -1    0.34    1.17
  -9 -16   1    1.33    1.28
  -9  16  -1    0.48    1.01
  -9 -16  -1    0.88    1.33
   9  16   1    2.09    1.11
   9  16  -1    0.33    0.85
  -9  16  -1    2.88    1.01
  -9  16   1    1.34    1.13
  -9  16  -1    0.06    1.30
  -9  16  -1   -0.77    1.30
   9  16  -1    0.81    1.33
   9  16   1   -0.02    1.08
   9  16  -2   25.35    1.62
  -9 -16  -2   24.07    1.51
  -9 -16   2   23.51    1.47
  -9  16  -2   24.87    1.34
   9  16  -2   24.40    1.26
  -9  16  -2   24.67    1.57
  -9  16   2   20.97    1.16
   9  16  -2   25.52    1.58
   9  16  -2   23.33    1.40
  -9  16  -2   24.76    1.40
  -9  16  -2   24.64    1.49
   9  16   2   24.90    1.28
  -9  16  -3    3.62    1.05
   9  16  -3    4.50    0.85
   9  16  -3    2.57    1.20
  -9  16  -3    4.51    1.01
   9  16  -3    4.66    0.94
  -9 -16   3    3.38    0.86
   9  16  -3    4.13    0.90
  -9  16  -3    3.77    0.96
  -9  16  -3    3.71    1.02
   9  16  -3    3.70    1.12
  -9  16  -4   97.72    2.90
   9  16  -4   98.65    2.87
  -9  16  -4   90.95    2.91
  -9  16   4   94.05    2.96
   9  16  -4   86.49    2.94
  -9  16  -4   98.60    2.89
  -9  16  -4   92.19    2.88
   9  17   0    3.26    1.02
   9  17   0    5.78    1.08
  -9 -17   0    4.73    1.25
  -9  17   0    4.13    0.78
  -9  17   0    4.54    1.18
  -9  17   0    3.29    0.74
   9  17   0    4.96    1.14
   9  17  -1    1.03    1.18
   9  17   1    5.53    1.86
  -9 -17  -1    0.91    1.16
   9  17  -1    1.42    1.06
  -9 -17   1    0.70    1.13
  -9  17  -1    0.98    0.88
   9  17   1    1.03    0.99
   9  17  -1    0.67    0.72
  -9  17  -1    0.94    0.86
  -9  17  -1    2.36    1.17
  -9  17   1    0.68    0.95
  -9  17  -1    0.80    1.11
   9  17  -1    0.55    1.20
   9  17   1    0.52    0.88
   9  17  -2    1.58    1.19
   9  17   2    0.81    2.11
   9  17   2   -0.46    0.77
   9  17  -2    1.84    0.95
  -9 -17   2   -0.18    0.96
  -9  17  -2    0.53    0.89
  -9 -17  -2    2.74    1.07
   9  17  -2    0.63    0.97
  -9  17  -2    1.26    1.06
   9  17  -2    1.22    1.13
   9  17  -2    1.10    0.81
  -9  17  -2    2.43    0.91
   9  17  -3  104.55    2.96
  -9  17  -3   98.29    2.82
  -9  17  -3   87.78    2.88
  -9  17  -3   86.37    2.85
   9  17  -3   81.23    2.81
   9  17  -3   91.49    2.89
  -9  17  -3   96.02    2.85
   9  17  -3   94.83    2.83
   9  18   0    0.96    0.90
  -9 -18   0    0.49    1.05
  -9  18   0    2.03    0.98
   9  18   0    2.58    0.94
   9  18   1    1.49    0.83
   9  18  -1    2.14    0.93
  -9 -18   1    1.77    0.96
  -9  18  -1    2.12    0.72
  -9 -18  -1    1.61    0.98
   9  18  -1    1.01    0.99
  -9  18  -1    2.25    1.00
  -9  18   1    0.89    0.81
   9  18  -1    1.80    0.97
   9  18  -1    2.32    0.98
  -9  18  -2  219.66    6.23
  -9  18  -2  212.70    6.16
   9  18  -2  208.91    6.18
   9  18  -2  218.89    6.23
   9  18  -2  219.21    6.22
  10   0   0 1007.69   30.58
 -10   0   0 1074.89   29.68
 -10   0  -1   75.28    3.12
  10   0  -1   71.24    2.61
  10   0  -1   74.22    2.97
 -10   0   1   72.84    2.60
 -10   0  -1   72.23    2.59
  10   0  -2 1838.88   52.69
 -10   0   2 1877.64   52.62
 -10   0  -2 1906.84   52.59
 -10   0  -2 1908.20   52.49
  10   0  -3  484.62   13.92
 -10   0  -3  475.19   13.72
 -10   0   3  477.03   13.75
 -10   0  -3  477.74   13.67
  10   0  -4    2.49    1.00
 -10   0  -4    1.98    1.04
 -10   0  -4    2.60    0.90
  10   0  -4    0.45    1.19
 -10   0  -5    5.22    0.97
 -10   0  -5    4.56    1.14
  10   0  -5    5.70    0.99
  10   0  -5    6.57    1.34
 -10   0  -6  152.60    4.60
  10   0  -6  153.07    4.72
 -10   0  -6  153.55    4.59
 -10   0  -6  153.03    4.61
  10   0  -6  153.36    4.72
 -10   0  -6  149.17    4.63
  10   0  -6  159.90    4.73
 -10   0  -6  150.21    4.60
 -10   0  -6  155.41    4.59
 -10   0  -6  157.75    4.60
  10   0  -6  158.69    4.72
 -10   0  -6  158.46    4.69
  10   0  -7   13.77    0.89
  10   0  -7   15.52    1.17
  10   0  -7   16.05    1.14
  10  -1   0   18.11    1.81
  10   1   0   13.02    1.72
 -10  -1   0   13.58    1.36
 -10   1   0   13.31    1.20
  10  -1  -1  182.82    5.55
 -10   1  -1  183.89    5.92
  10   1  -1  187.83    5.56
  10  -1  -1  180.73    6.12
  10   1  -1  186.75    6.01
 -10  -1   1  178.85    5.57
 -10   1  -1  185.01    5.57
 -10  -1  -1  179.54    5.56
  10  -1  -2   28.73    1.59
  10  -1  -2   31.32    1.60
  10   1  -2   26.65    1.61
 -10  -1   2   29.41    1.49
 -10   1  -2   30.06    1.43
 -10  -1  -2   27.33    1.51
 -10  -1  -2   29.34    1.43
  10  -1  -3  281.75    8.53
  10   1  -3  283.30    8.53
 -10   1  -3  287.13    8.28
 -10   1   3  277.27    8.41
 -10   1  -3  282.17    8.25
 -10  -1   3  287.85    8.34
 -10  -1  -3  279.72    8.34
 -10  -1  -3  281.82    8.41
  10   1  -4    8.88    1.05
  10  -1  -4    9.51    1.00
  10  -1  -4    8.19    1.23
  10   1  -4    8.30    1.38
 -10  -1  -4    7.87    1.19
 -10   1  -4    7.74    0.98
 -10   1  -4    9.01    1.03
 -10  -1  -4    6.59    0.87
  10   1  -5  127.79    4.04
  10  -1  -5  125.70    3.96
 -10   1  -5  129.24    4.02
 -10  -1  -5  130.34    3.92
 -10  -1  -5  123.86    4.51
  10  -1  -5  119.99    4.48
  10   1  -5  127.52    4.55
 -10  -1  -6    2.49    0.82
  10  -1  -6    2.32    1.10
 -10  -1  -6    1.43    0.84
  10   1  -6    2.29    1.05
 -10   1  -6    1.05    0.90
 -10   1  -6    1.90    0.86
 -10  -1  -6    1.56    0.83
  10  -1  -6    2.25    1.04
  10   1  -6    1.70    0.91
  10  -1  -6    0.86    0.86
 -10   1  -6    1.85    0.88
 -10  -1  -6    3.09    0.90
 -10   1  -6    2.31    1.07
  10   1  -6    2.49    1.11
  10  -1  -6    2.03    1.08
 -10   1  -6    1.80    0.92
 -10  -1  -6    2.50    0.85
 -10  -1  -6    2.68    0.85
  10   1  -6    2.69    0.99
  10  -1  -6    2.86    0.88
 -10   1  -6    2.00    0.96
 -10   1  -7   18.99    0.96
  10   1  -7   19.25    1.03
  10  -1  -7   21.28    1.26
  10   1  -7   22.43    1.25
  10  -1  -7   22.81    1.21
  10   1  -7   22.17    1.26
  10  -2   0  260.56    7.22
  10  -2   0  244.52    8.33
  10   2  -1  199.67    6.35
  10  -2  -1  185.42    5.80
  10  -2  -1  196.69    5.82
  10   2  -1  187.28    5.82
 -10   2  -1  182.08    5.80
 -10  -2  -1  196.96    5.86
 -10   2  -1  195.25    5.82
 -10  -2   1  197.76    5.85
 -10  -2  -1  192.43    5.78
  10  -2  -2  365.41   10.50
  10  -2  -2  350.39   10.45
  10   2  -2  334.30   10.44
 -10  -2   2  359.97   10.35
 -10   2  -2  364.67   10.31
 -10  -2  -2  362.67   10.37
 -10  -2  -2  355.65   10.41
  10   2  -3  134.49    4.20
  10  -2  -3  138.24    4.54
  10  -2  -3  133.92    4.69
  10   2  -3  128.53    4.52
 -10   2  -3  139.35    4.17
 -10  -2  -3  138.75    4.40
 -10  -2   3  139.76    4.30
 -10   2  -3  134.09    4.17
 -10  -2  -3  140.25    4.47
  10  -2  -4  131.00    3.98
  10   2  -4  134.48    4.09
 -10   2  -4  124.94    4.03
 -10  -2  -4  131.64    4.48
 -10   2   4  123.99    4.25
  10  -2  -4  131.98    4.52
  10   2  -4  131.38    4.55
  10  -2  -5   10.00    0.97
  10   2  -5   11.78    1.23
 -10   2  -5   10.34    1.20
 -10  -2  -5   10.62    1.46
  10  -2  -5    8.41    1.37
  10   2  -5    8.49    1.44
 -10   2  -6   24.24    1.22
 -10  -2  -6   23.90    1.21
  10  -2  -6   22.62    1.37
 -10   2  -6   23.20    1.29
  10   2  -6   23.64    1.45
 -10   2  -6   23.37    1.35
  10   2  -6   25.92    1.32
  10  -2  -6   22.96    1.39
  10   2  -6   24.31    1.42
 -10  -2  -6   22.93    1.24
 -10   2  -6   24.18    1.33
  10   2  -6   23.11    1.13
 -10   2  -6   23.66    1.42
  10   2  -6   23.35    1.36
 -10   2  -6   23.22    1.30
 -10   2  -7    1.48    0.76
  10  -2  -7    2.55    0.87
  10   2  -7    1.04    0.98
 -10   2  -7    0.90    0.66
  10   2  -7    1.74    0.83
 -10   2  -7    1.39    0.84
  10   2  -7    1.22    0.91
  10  -2  -7   -0.08    1.00
  10  -2  -7    1.04    0.92
  10   3   0  689.96   19.03
 -10  -3   0  653.35   19.07
 -10  -3   0  675.42   19.10
  10  -3  -1  679.26   19.48
  10  -3  -1  695.79   19.47
  10   3  -1  687.70   19.47
 -10   3  -1  695.55   19.44
 -10  -3  -1  679.50   19.48
 -10  -3   1  677.00   19.44
 -10  -3  -1  687.06   19.43
  10  -3  -2   57.55    2.47
  10  -3  -2   56.35    2.38
  10   3  -2   60.40    2.45
 -10  -3   2   60.46    2.26
 -10  -3  -2   58.62    2.28
 -10  -3  -2   60.04    2.38
 -10   3  -2   58.60    2.17
  10  -3  -3 1793.30   51.12
  10  -3  -3 1787.68   50.95
  10   3  -3 1838.45   50.76
  10   3  -3 1810.95   50.99
 -10  -3   3 1802.95   50.69
 -10  -3  -3 1859.81   50.88
 -10  -3  -3 1826.59   50.92
 -10   3  -4  122.38    3.96
  10  -3  -4  131.49    3.86
  10   3  -4  125.69    4.02
  10  -3  -4  127.72    4.45
  10   3  -4  123.30    4.44
 -10  -3  -4  125.71    4.45
  10  -3  -5  153.99    4.56
  10   3  -5  150.47    4.76
 -10   3  -5  158.12    4.75
 -10  -3  -5  151.24    5.34
  10  -3  -5  148.06    5.17
  10   3  -5  140.41    5.24
 -10   3  -6   14.22    1.06
  10   3  -6   13.94    1.18
 -10  -3  -6   12.44    1.03
  10  -3  -6   12.48    1.13
 -10   3  -6   14.21    1.14
 -10   3  -6   14.13    1.26
  10   3  -6   12.10    1.10
 -10   3  -6   13.37    1.04
 -10  -3  -6   13.39    1.12
  10  -3  -6   13.15    1.15
 -10   3  -6   12.86    1.15
  10   3  -6   12.24    1.00
  10   3  -6   13.59    1.28
  10   3  -6   14.07    1.23
 -10   3  -6   14.89    1.21
  10   3  -7    2.94    1.01
  10  -3  -7    2.35    0.86
 -10   3  -7    2.14    0.81
 -10   3  -7    0.26    0.71
  10   3  -7    2.33    0.85
 -10   3  -7    4.38    0.95
  10  -3  -7    2.31    0.99
  10   3  -7    1.50    0.92
  10  -3  -7    2.30    0.93
 -10  -3  -7    2.52    0.64
 -10   4   0  413.65   12.42
  10   4   0  460.20   12.52
 -10  -4   0  419.55   12.59
 -10  -4   0  455.74   12.60
  10  -4  -1 1291.42   36.59
  10   4  -1 1307.39   36.55
 -10  -4   1 1288.04   36.51
 -10  -4  -1 1299.77   36.53
 -10  -4  -1 1332.12   36.58
  10   4  -2   12.63    1.29
  10   4  -2    8.18    0.76
  10  -4  -2    9.02    1.35
  10  -4  -2   11.56    1.23
 -10  -4   2    9.02    1.03
 -10  -4  -2    8.71    1.34
 -10  -4  -2   11.74    1.24
 -10   4  -2    8.68    1.00
 -10   4  -3   33.28    1.50
  10   4  -3   35.73    1.53
  10   4  -3   32.13    1.71
  10  -4  -3   32.15    2.11
  10  -4  -3   32.74    1.85
  10   4  -3   31.63    1.91
 -10  -4   3   34.05    1.48
 -10  -4  -3   31.39    1.85
 -10  -4  -3   31.23    1.73
  10  -4  -4    3.06    0.75
  10   4  -4    1.55    1.09
  10   4  -4    1.65    1.28
  10  -4  -4    3.12    1.24
 -10   4  -4    2.44    1.01
 -10  -4  -4    1.29    1.23
  10   4  -5   17.45    1.36
 -10  -4  -5   17.17    1.77
 -10   4  -5   15.45    1.40
  10  -4  -5   12.13    1.48
 -10  -4  -6   22.97    1.22
  10  -4  -6   21.08    1.32
  10   4  -6   22.42    1.37
 -10   4  -6   23.42    1.25
  10   4  -6   26.53    1.49
 -10   4  -6   23.45    1.42
  10   4  -6   23.77    1.45
  10   4  -6   23.76    1.40
 -10   4  -6   22.94    1.29
  10  -4  -6   23.39    1.31
 -10  -4  -6   22.25    1.28
 -10   4  -6   24.77    1.37
  10   4  -6   22.62    1.24
 -10   4  -6   20.22    1.44
 -10   4  -6   23.38    1.35
  10   4  -7    2.65    0.62
 -10   4  -7    4.07    0.85
  10  -4  -7    3.24    0.79
  10   4  -7    3.59    1.00
 -10   4  -7    3.04    0.76
 -10   4  -7    3.63    0.92
  10   4  -7    3.74    0.87
  10   4  -7    2.02    0.88
  10  -4  -7    3.28    0.91
 -10  -4  -7    2.89    0.66
  10  -4  -7    3.92    0.87
  10   5   0  714.31   19.71
 -10  -5   0  686.66   19.78
 -10  -5   0  678.66   19.78
  10  -5  -1  105.81    3.69
  10  -5  -1  109.64    4.14
  10   5  -1  101.99    3.65
 -10   5   1  111.58    4.28
 -10   5  -1  106.45    3.84
 -10  -5  -1  110.44    3.68
 -10  -5   1  107.51    3.64
 -10  -5  -1  106.93    3.71
  10   5  -2   10.79    1.44
  10   5  -2   10.30    1.39
  10  -5  -2   12.74    1.42
  10  -5  -2   11.49    1.28
 -10  -5  -2   13.44    1.42
 -10  -5  -2   10.64    1.42
 -10  -5   2   13.61    1.11
 -10   5  -2   11.85    1.06
 -10   5  -3  449.40   13.13
  10   5  -3  467.71   13.18
  10   5  -3  463.52   13.51
  10  -5  -3  464.59   13.81
  10  -5  -3  470.56   13.62
  10   5  -3  455.60   13.64
 -10  -5  -3  459.65   13.63
 -10  -5  -3  479.36   13.62
  10   5  -4    5.04    1.09
 -10   5  -4    5.12    1.15
 -10  -5  -4    4.33    1.41
  10   5  -4    5.99    1.45
  10   5  -4    3.22    1.10
  10  -5  -4    1.81    1.22
 -10   5  -5  175.87    5.20
  10   5  -5  176.75    5.22
  10   5  -5  175.61    5.37
 -10   5  -5  174.96    5.16
 -10   5  -5  174.61    5.36
  10   5  -5  169.97    5.21
 -10   5  -5  173.35    5.19
  10   5  -5  172.63    5.27
 -10  -5  -5  169.17    5.23
 -10   5  -5  168.17    5.20
 -10   5  -5  172.91    5.27
 -10   5  -5  176.91    5.25
 -10   5  -6    5.47    0.95
  10   5  -6    6.26    1.04
 -10  -5  -6    4.94    0.89
  10  -5  -6    5.56    1.00
 -10   5  -6    6.77    1.20
  10   5  -6    7.30    1.16
 -10   5  -6    7.24    1.15
  10  -5  -6    6.69    1.02
  10   5  -6    4.43    1.14
 -10   5  -6    5.36    1.02
 -10  -5  -6    6.35    1.02
  10   5  -6    5.80    1.00
  10   5  -6    6.29    1.16
 -10   5  -6    5.41    1.17
  10   5  -7    4.69    0.94
  10   5  -7    3.93    0.68
 -10   5  -7    5.08    0.86
  10  -5  -7    4.10    0.74
 -10   5  -7    4.47    0.76
  10   5  -7    5.83    0.90
 -10   5  -7    4.44    0.90
  10  -5  -7    5.12    0.95
  10  -5  -7    4.40    0.85
 -10  -6   0  204.13    6.25
 -10  -6   0  196.58    6.27
  10  -6  -1  230.03    6.91
  10   6  -1  227.33    6.80
  10  -6  -1  237.67    7.36
 -10  -6  -1  215.54    6.78
 -10  -6   1  226.13    6.77
 -10  -6  -1  235.70    6.87
  10  -6  -2  322.86    9.77
  10   6  -2  304.98    9.63
 -10  -6  -2  318.55    9.64
  10   6  -2  318.29    9.65
 -10  -6   2  328.02    9.46
 -10  -6  -2  323.41    9.66
 -10   6  -2  320.93    9.40
  10   6  -3   12.01    1.21
  10   6  -3   11.92    1.56
  10   6  -3   12.05    1.50
  10  -6  -3   13.29    1.64
  10  -6  -3   11.71    1.49
 -10  -6  -3   11.57    1.41
 -10   6  -3   10.63    1.14
 -10  -6  -3   11.44    1.53
 -10   6  -4   32.04    1.66
  10   6  -4   33.66    1.65
 -10  -6  -4   31.68    2.12
  10   6  -4   32.20    1.91
  10  -6  -4   28.82    1.96
  10  -6  -4   29.24    2.28
 -10   6  -5   65.28    2.32
  10   6  -5   64.35    2.34
  10   6  -5   70.63    2.52
 -10   6  -5   65.21    2.54
 -10   6  -5   67.11    2.32
 -10   6  -5   66.56    2.22
  10   6  -5   63.98    2.35
  10   6  -5   68.10    2.48
 -10   6  -5   61.84    2.37
 -10  -6  -5   65.15    2.39
 -10   6  -5   64.07    2.36
 -10   6   5   67.53    2.32
 -10   6  -5   62.40    2.41
 -10   6  -5   62.15    2.43
 -10   6  -6   34.61    1.53
  10  -6  -6   35.86    1.58
  10   6  -6   32.44    1.58
  10   6  -6   36.47    1.74
 -10   6  -6   36.83    1.78
  10   6  -6   35.94    1.62
 -10   6  -6   34.53    1.60
  10  -6  -6   34.60    1.50
  10   6  -6   35.41    1.63
 -10  -6  -6   34.65    1.62
 -10   6  -6   36.76    1.63
  10   6  -6   36.69    1.52
 -10   6  -6   33.70    1.72
  10   6  -6   35.78    1.68
  10   6  -7   -0.54    0.64
  10   6  -7   -0.18    0.88
 -10   6  -7    0.70    0.78
 -10   6  -7   -0.46    0.71
  10   6  -7   -0.20    0.86
 -10   6  -7    0.05    0.87
  10  -6  -7    1.05    0.88
  10  -6  -7    0.17    0.76
 -10  -7   0  354.19   10.57
 -10  -7   0  355.06   10.56
  10  -7  -1   51.02    2.41
  10  -7  -1   50.98    2.48
 -10  -7   1   51.93    2.42
 -10  -7  -1   51.85    2.37
 -10  -7   1   52.39    2.29
 -10  -7  -1   51.53    2.47
  10   7  -2    3.92    1.39
  10  -7  -2    2.96    1.37
 -10  -7   2    3.93    1.03
 -10  -7  -2    2.86    1.37
 -10  -7  -2    3.95    1.37
 -10   7  -2    4.28    0.92
 -10   7  -3  305.76    8.96
  10   7  -3  300.84    8.95
  10   7  -3  326.03    9.54
  10  -7  -3  316.02    9.74
  10  -7  -3  301.07    9.48
 -10  -7  -3  310.17    9.57
 -10  -7  -3  314.74    9.58
  10   7  -4  234.20    7.10
 -10   7  -4  243.46    7.12
 -10  -7  -4  242.91    7.84
  10   7  -4  235.68    7.57
  10  -7  -4  232.50    7.60
  10  -7  -4  243.03    8.03
  10   7  -5    6.46    1.26
 -10   7  -5    4.64    1.26
 -10   7  -5    3.05    1.27
 -10   7  -5    5.59    1.19
  10   7  -5    3.77    1.06
 -10   7  -5    3.18    1.03
 -10   7  -5    4.50    1.01
  10   7  -5    3.71    1.20
 -10   7  -5    5.40    0.96
 -10  -7  -5    4.50    1.11
  10   7  -5    3.65    1.09
  10   7  -5    4.93    1.11
 -10   7  -5    4.45    1.21
 -10   7  -5    3.24    1.14
 -10   7   5    3.64    1.04
 -10   7  -6    0.47    0.91
  10  -7  -6    1.98    0.92
  10   7  -6   -0.13    1.11
 -10   7  -6    0.63    1.21
  10   7  -6    1.82    1.03
 -10   7  -6    0.27    1.07
 -10   7  -6    1.63    1.07
  10   7  -6    2.81    1.03
  10   7  -6    0.89    0.93
  10  -7  -6    0.85    0.83
  10   7  -6    2.76    1.11
 -10   7  -6    2.70    1.09
 -10   7  -7    5.18    0.79
  10   7  -7    4.18    0.83
 -10   7  -7    3.35    0.72
  10   7  -7    5.09    0.85
 -10   7  -7    3.80    0.86
  10  -7  -7    4.63    0.86
  10  -7  -7    3.54    0.72
 -10  -8   0 2481.61   69.44
 -10  -8   0 2487.20   69.44
  10  -8  -1  418.00   12.20
 -10  -8   1  388.27   12.06
 -10  -8  -1  407.84   12.08
 -10  -8   1  415.43   12.02
 -10  -8  -1  401.87   12.13
 -10   8  -2  207.24    6.06
  10   8  -2  198.68    6.03
  10  -8  -2  201.67    6.74
  10   8  -2  207.81    6.71
 -10  -8  -2  206.60    6.67
 -10  -8   2  211.87    6.41
 -10  -8  -2  206.00    6.76
 -10   8  -3  303.03    8.97
  10   8  -3  305.80    8.96
  10  -8  -3  320.04    9.85
  10  -8  -3  310.61    9.54
  10   8  -3  319.43    9.63
 -10  -8  -3  308.23    9.64
  10   8  -4  153.20    4.65
 -10   8  -4  153.89    4.67
 -10  -8  -4  145.50    5.37
  10   8  -4  141.49    5.17
  10  -8  -4  140.25    5.13
  10  -8  -4  132.33    5.41
 -10   8  -5    1.52    1.22
  10   8  -5    0.61    1.15
 -10   8  -5    1.73    1.22
 -10   8  -5    1.03    1.21
  10   8  -5    0.57    1.15
 -10   8  -5    0.58    1.01
 -10   8  -5    0.75    1.00
 -10   8  -5    1.63    0.96
  10   8  -5    0.07    1.15
 -10   8  -5    0.72    1.19
  10   8  -5    1.01    1.08
  10   8  -5    1.23    1.06
 -10   8  -5    1.73    1.14
 -10  -8  -5    0.75    1.11
 -10   8   5    1.29    1.05
 -10   8  -6  121.95    3.77
  10  -8  -6  122.72    3.77
 -10   8  -6  121.94    3.68
 -10   8  -6  127.48    3.83
  10   8  -6  123.71    3.85
  10   8  -6  127.14    3.80
  10  -8  -6  112.14    3.67
  10   8  -6  120.39    3.65
 -10   8  -6  122.77    3.81
  10   8  -6  128.85    3.77
  10   8  -6  128.93    3.84
 -10   8  -6  132.23    3.88
  10   8  -7    1.41    0.74
 -10   8  -7    2.27    0.71
  10  -8  -7    1.09    0.77
  10   8  -7    2.13    0.79
 -10   8  -7    1.30    0.77
 -10  -9   0  350.36   10.42
 -10  -9   0  335.85   10.42
 -10   9  -1  427.77   12.04
  10  -9  -1  427.16   12.82
  10   9  -1  421.86   12.77
 -10  -9   1  416.65   12.65
 -10  -9  -1  425.06   12.67
 -10  -9   1  419.17   12.59
 -10  -9  -1  421.48   12.74
  10   9  -2    6.46    0.93
  10   9  -2    7.62    1.78
  10  -9  -2    7.87    1.61
 -10   9  -2    6.02    1.03
 -10  -9   2    5.97    1.11
 -10  -9  -2    5.72    1.46
 -10  -9  -2    5.78    1.50
 -10  -9   2    6.44    1.43
  10   9  -3  453.96   12.91
 -10   9  -3  445.48   12.94
 -10  -9  -3  458.12   13.67
  10   9  -3  446.67   13.65
  10  -9  -3  476.12   13.85
  10  -9  -3  439.34   13.52
 -10   9  -4   55.77    2.19
 -10   9  -4   57.04    2.15
 -10   9  -4   56.16    2.17
  10   9  -4   58.08    2.29
 -10   9  -4   59.09    2.33
 -10  -9   4   59.66    2.20
 -10   9  -4   60.03    2.14
  10   9  -4   61.30    2.30
  10   9  -4   56.07    2.05
 -10   9  -4   58.24    2.26
 -10  -9  -4   58.96    2.26
 -10   9  -4   54.46    2.11
  10   9  -4   57.31    2.13
  10   9   4   55.93    2.02
 -10   9  -4   54.92    2.17
  10   9  -5  172.48    5.28
 -10   9  -5  181.72    5.32
 -10   9  -5  182.04    5.48
  10   9  -5  173.97    5.44
 -10   9  -5  178.88    5.28
  10   9  -5  181.44    5.42
 -10   9  -5  180.75    5.25
  10   9  -5  178.71    5.26
 -10   9  -5  172.02    5.35
 -10  -9  -5  172.43    5.36
 -10   9   5  175.45    5.32
 -10   9  -5  179.32    5.28
  10   9  -5  171.02    5.28
 -10   9  -5  179.27    5.36
 -10   9  -5  171.02    5.34
 -10   9  -6   12.73    1.00
  10  -9  -6   16.08    1.00
  10   9  -6   14.80    1.04
  10  -9  -6   12.14    0.78
  10   9  -6   11.92    0.88
 -10   9  -6   14.03    1.13
 -10   9  -6   16.09    1.18
  10   9  -6   15.28    1.07
  10   9  -6   16.91    1.18
 -10   9  -6   14.36    1.25
 -10   9  -6   13.38    0.92
 -10 -10   0    5.20    1.48
 -10 -10   0    5.06    1.44
  10  10  -1    4.75    1.72
  10 -10  -1    3.57    1.37
 -10 -10  -1    3.87    1.54
 -10 -10  -1    3.50    1.49
  10  10  -1    3.30    0.74
 -10 -10   1    4.83    1.34
 -10 -10   1    3.89    1.31
 -10  10  -1    3.80    0.83
  10  10  -2   18.04    1.13
 -10  10  -2   20.12    1.23
 -10 -10   2   16.47    1.67
 -10 -10  -2   18.07    1.86
  10  10  -2   22.07    2.10
  10 -10  -2   19.22    1.98
  10  10  -3    1.35    0.97
 -10  10  -3    2.08    1.08
 -10 -10  -3    2.29    1.53
 -10 -10   3    2.03    1.41
  10  10  -3    3.21    1.68
  10 -10  -3    3.79    1.63
  10 -10  -3    1.00    1.45
 -10  10  -4    1.73    1.18
  10  10  -4    1.15    1.09
 -10  10  -4    1.10    1.16
 -10  10  -4    2.00    1.18
 -10  10  -4    2.12    1.13
 -10 -10   4    2.23    1.15
  10  10   4    1.54    0.89
  10  10  -4    1.02    0.85
 -10  10  -4    2.36    1.15
 -10  10  -4    2.48    1.10
  10  10  -4    0.75    1.23
 -10  10  -4    4.00    1.10
 -10  10  -4    1.12    1.34
 -10 -10  -4    2.37    1.20
  10  10  -4    0.79    0.92
  10  10  -4    2.03    1.11
 -10  10  -5   19.44    1.32
  10  10  -5   19.49    1.35
 -10  10  -5   20.10    1.46
  10  10  -5   21.84    1.41
 -10  10  -5   23.03    1.32
 -10  10  -5   20.20    1.28
  10  10  -5   23.67    1.54
 -10  10  -5   21.92    1.46
  10  10  -5   20.82    1.25
 -10  10  -5   21.19    1.32
  10  10  -5   19.96    1.31
 -10  10   5   19.23    1.38
 -10  10  -5   21.38    1.41
  10  10  -5   21.11    1.39
 -10  10  -5   20.47    1.42
 -10  10  -6   18.56    1.07
  10 -10  -6   19.40    1.04
  10  10  -6   19.18    0.97
 -10  10  -6   21.94    1.24
  10  10  -6   20.32    1.07
 -10  10  -6   20.87    1.19
  10  10  -6   21.63    1.15
  10  10  -6   22.41    1.19
 -10  10  -6   23.00    1.25
 -10  10  -6   16.75    0.98
 -10 -11   0  227.01    7.25
  10  11   0  216.68    7.38
 -10  11  -1  163.02    4.93
  10 -11  -1  162.66    5.88
 -10 -11   1  163.42    5.63
  10  11  -1  160.74    5.91
 -10 -11  -1  178.60    5.74
  10  11  -2   67.10    2.28
 -10  11  -2   64.75    2.35
 -10 -11   2   64.37    3.02
 -10 -11  -2   63.58    3.07
  10  11  -2   66.08    3.31
  10 -11  -2   64.87    3.28
 -10  11  -3  163.93    4.83
 -10  11  -3  162.28    4.96
 -10  11  -3  167.57    4.84
 -10 -11  -3  168.43    4.88
  10  11  -3  168.95    4.89
 -10  11  -3  173.48    4.98
 -10 -11   3  163.82    4.95
 -10  11  -3  162.75    4.88
  10  11  -3  161.53    4.93
 -10  11  -3  164.24    4.96
 -10 -11  -3  154.83    4.90
 -10  11  -3  157.68    4.77
  10  11  -3  159.05    4.94
 -10  11  -3  163.09    4.90
  10  11   3  162.38    4.83
 -10  11  -3  167.28    4.89
  10  11  -3  169.47    4.84
  10  11  -4    5.11    1.07
 -10  11  -4    6.35    1.22
 -10  11  -4    3.88    1.14
 -10  11  -4    3.73    1.22
 -10  11  -4    1.67    1.15
  10  11  -4    1.00    1.41
 -10 -11   4    1.90    1.08
  10  11  -4    3.83    0.86
 -10  11  -4    3.16    1.21
  10  11  -4    4.01    1.25
 -10  11  -4    1.91    1.14
 -10  11  -4    4.96    1.02
 -10  11  -4    3.53    1.37
  10  11  -4    4.59    0.93
  10  11  -4    3.50    1.11
  10  11  -4    4.26    1.16
  10  11  -5  289.39    8.54
 -10  11  -5  298.68    8.58
 -10  11  -5  294.70    8.55
 -10  11  -5  287.30    8.54
 -10  11  -5  289.05    8.62
  10  11  -5  295.49    8.51
 -10  11  -5  296.05    8.54
 -10  11   5  302.68    8.61
  10  11  -5  308.38    8.55
  10  11  -5  313.60    8.56
 -10  11  -5  305.85    8.59
 -10  11  -5  294.55    8.58
  10  11  -6   19.48    1.02
 -10  11  -6   21.37    1.18
 -10  11  -6   21.89    1.10
  10  11  -6   21.07    1.10
  10  11  -6   22.08    1.10
 -10  11  -6   22.56    1.18
 -10  11  -6   23.33    1.17
 -10  11  -6   19.60    1.03
 -10 -12   0  184.51    6.21
  10  12   0  179.57    6.43
  10 -12   0  183.05    6.45
  10  12   1   29.24    2.32
 -10 -12   1   30.83    2.05
  10  12  -1   33.48    2.51
 -10 -12  -1   33.12    2.15
  10 -12  -1   32.30    2.34
 -10  12  -2    9.30    1.03
 -10  12  -2    8.37    1.37
  10  12   2    7.85    1.17
 -10 -12   2    9.68    1.39
 -10 -12  -2    8.46    1.33
 -10  12  -2    8.39    1.25
  10  12  -2    8.90    1.18
 -10  12  -2    8.25    1.22
  10  12  -2    8.15    1.15
 -10  12  -2    7.43    1.31
 -10  12  -2    9.34    1.37
  10  12  -2    9.32    1.46
  10  12  -3    6.55    0.93
 -10  12  -3    4.36    1.10
 -10  12  -3    4.65    1.09
 -10  12  -3    5.48    1.31
 -10  12  -3    3.08    1.07
 -10  12   3    6.16    3.13
 -10 -12   3    5.22    1.31
  10  12  -3    3.83    1.14
 -10  12  -3    4.85    1.23
 -10 -12  -3    6.30    1.20
  10  12   3    4.95    1.07
 -10  12  -3    5.25    1.17
  10  12  -3    3.96    1.15
 -10  12  -3    5.85    1.35
 -10  12  -3    4.32    0.96
 -10  12  -3    3.14    1.21
  10  12  -3    4.74    1.36
  10  12  -4   66.47    2.25
 -10  12  -4   63.09    2.29
 -10  12  -4   65.61    2.33
 -10  12  -4   65.91    2.35
  10  12  -4   64.69    2.52
  10  12  -4   63.58    2.32
 -10  12  -4   59.21    2.37
 -10 -12   4   56.78    2.29
 -10  12  -4   67.75    2.32
  10  12  -4   61.31    2.17
 -10  12  -4   66.41    2.50
  10  12  -4   60.92    2.28
 -10  12  -4   63.83    2.21
  10  12  -4   66.35    2.33
  10  12  -4   58.87    2.15
 -10  12  -4   66.04    2.37
  10  12  -5   50.14    1.87
 -10  12  -5   49.83    1.88
 -10  12  -5   49.83    1.85
  10  12  -5   46.50    1.75
 -10  12  -5   51.54    2.01
 -10  12  -5   51.30    1.87
 -10  12  -5   53.61    1.84
  10  12  -5   52.16    1.87
 -10  12   5   50.34    1.95
  10  12  -5   53.10    1.83
 -10  12  -5   48.97    1.87
 -10 -13   0   52.86    2.41
 -10  13   0   57.94    2.08
 -10  13   0   58.02    2.27
  10  13   0   53.63    2.28
 -10  13   0   56.54    2.04
 -10  13   0   55.64    2.28
  10  13   0   56.65    2.25
 -10  13   1  179.64    5.35
 -10  13  -1  178.81    5.45
  10  13   1  179.87    5.29
 -10 -13   1  183.01    5.47
 -10 -13  -1  179.17    5.45
 -10  13  -1  180.84    5.31
 -10  13  -1  176.81    5.40
  10  13  -1  180.20    5.46
  10  13   1  185.92    5.36
 -10  13  -1  180.55    5.30
 -10  13   1  193.88    5.37
  10  13   1  189.46    5.36
  10  13  -1  184.52    5.39
 -10  13  -1  177.02    5.41
 -10  13  -2    1.06    0.86
 -10  13   2    1.37    0.92
 -10  13  -2   -0.12    1.38
 -10  13  -2    0.20    0.87
 -10 -13   2    1.82    1.39
  10  13   2    1.17    1.09
 -10  13  -2   -0.04    1.16
  10  13  -2    1.68    1.19
 -10 -13  -2    0.07    1.26
 -10  13  -2    0.16    1.14
 -10  13  -2    0.90    1.29
 -10  13  -2    0.78    1.31
  10  13  -2    0.60    1.42
  10  13  -3  341.04    9.44
 -10  13  -3  341.04    9.48
 -10  13  -3  344.04    9.64
 -10  13  -3  336.20    9.50
  10  13  -3  340.16    9.66
 -10  13  -3  334.64    9.60
 -10 -13  -3  339.52    9.58
  10  13  -3  323.38    9.52
 -10 -13   3  332.70    9.62
 -10  13  -3  343.80    9.59
 -10  13  -3  343.46    9.65
  10  13  -3  333.74    9.48
 -10  13  -3  333.33    9.44
  10  13  -3  333.42    9.65
  10  13   3  337.51    9.51
 -10  13  -3  340.03    9.59
 -10  13  -3  358.35    9.60
  10  13  -3  358.49    9.56
 -10  13  -4   71.65    2.40
 -10  13  -4   72.49    2.50
  10  13  -4   73.25    2.35
 -10  13  -4   71.87    2.46
 -10  13  -4   74.57    2.52
  10  13  -4   70.53    2.59
 -10 -13   4   64.32    2.41
 -10  13  -4   74.28    2.51
  10  13  -4   71.40    2.42
 -10  13  -4   74.31    2.36
 -10  13  -4   78.03    2.66
  10  13  -4   71.36    2.52
 -10  13  -4   79.04    2.53
  10  13  -4   69.80    2.33
  10  13  -5   12.72    0.90
 -10  13  -5   10.23    0.95
  10  13  -5   11.54    1.02
 -10  13  -5   13.94    1.00
 -10  13  -5   13.05    0.99
  10  13  -5   13.51    0.98
 -10  13  -5    9.05    0.97
 -10  13  -5   14.29    1.16
 -10  13  -5   14.05    0.92
  10  13  -5   13.00    0.94
 -10  13   5   10.80    1.07
  10  14   0  549.71   15.57
 -10 -14   0  539.73   15.63
 -10  14   0  557.41   15.49
 -10  14   0  559.05   15.60
  10  14   0  538.82   15.60
 -10  14   0  560.42   15.60
  10  14   0  542.94   15.56
 -10  14   0  541.98   15.47
  10  14   1   37.92    1.64
  10  14  -1   34.89    1.93
 -10 -14   1   36.22    1.95
 -10 -14  -1   33.82    1.92
 -10  14  -1   32.63    1.65
 -10  14   1   33.73    1.73
 -10  14  -1   39.94    1.93
  10  14  -1   37.40    1.98
  10  14   1   37.67    1.73
 -10  14   1   37.88    1.74
 -10  14  -1   35.42    1.85
  10  14   1   32.35    1.72
 -10  14  -1   34.85    1.65
  10  14  -1   36.11    1.79
 -10  14   2   85.52    2.88
 -10  14  -2   92.96    3.13
  10  14  -2   84.50    3.18
 -10 -14  -2   82.16    3.09
 -10 -14   2   82.87    3.12
 -10  14  -2   85.82    3.02
  10  14  -2   86.87    2.80
 -10  14  -2   89.65    3.10
 -10  14  -2   83.46    2.99
  10  14  -2   90.47    3.04
  10  14  -2   83.64    3.14
 -10  14  -2   88.68    3.12
  10  14   2   86.62    2.96
 -10  14  -3   63.63    2.21
 -10  14  -3   63.73    2.41
  10  14  -3   62.77    2.49
 -10 -14  -3   67.39    2.34
 -10 -14   3   63.52    2.39
 -10  14  -3   65.80    2.37
 -10  14  -3   64.62    2.45
 -10  14  -3   62.62    2.08
  10  14  -3   67.39    2.17
  10  14  -3   65.09    2.45
  10  14  -3   63.93    2.29
 -10  14  -3   62.37    2.35
  10  14   3   59.29    2.19
 -10  14  -3   69.68    2.38
  10  14  -4   17.88    0.93
 -10  14  -4   17.48    1.17
  10  14  -4   18.51    1.43
 -10  14  -4   18.18    1.19
 -10  14  -4   18.86    1.26
 -10  14  -4   21.62    0.99
  10  14  -4   21.20    1.08
 -10  14  -4   20.20    1.42
 -10  14  -4   23.18    1.27
  10  14  -4   20.75    1.25
  10  14  -4   15.75    1.00
 -10  14  -5    1.85    0.72
 -10  14  -5    0.17    0.74
  10  14  -5    2.55    0.74
  10  14  -5    2.52    0.66
 -10  14  -5    2.67    0.90
 -10  14  -5    3.34    0.72
  10  15   0   17.87    1.43
  10  15   0   14.15    1.39
 -10 -15   0   14.43    1.56
 -10  15   0   14.18    1.07
 -10  15   0   16.29    1.47
 -10  15   0   15.68    1.45
  10  15   0   15.15    1.49
 -10  15   0   13.89    1.07
  10  15  -1    3.71    1.45
  10  15   1    4.00    1.05
  10  15   1    6.12    1.22
  10  15  -1    4.21    1.21
 -10 -15   1    5.29    1.37
 -10 -15  -1    5.67    1.35
 -10  15  -1    4.26    1.10
 -10  15  -1    4.25    1.09
 -10  15   1    4.89    1.18
 -10  15  -1    4.96    1.34
 -10  15  -1    2.90    1.36
  10  15  -1    4.81    1.35
  10  15   1    5.21    1.16
 -10  15  -2    7.29    1.38
 -10  15   2    5.39    0.96
  10  15  -2    5.66    1.51
 -10 -15   2    5.94    1.31
  10  15   2    5.31    1.07
  10  15  -2    4.26    1.14
 -10  15  -2    7.51    1.14
 -10 -15  -2    6.74    1.31
 -10  15  -2    5.00    1.11
  10  15  -2    5.31    0.71
 -10  15  -2    5.90    1.22
 -10  15  -2    6.88    1.30
  10  15  -2    6.72    1.36
  10  15  -3   39.63    1.63
 -10  15  -3   39.41    1.85
  10  15  -3   42.52    1.92
 -10 -15  -3   45.29    1.74
 -10 -15   3   40.56    1.74
 -10  15  -3   45.06    1.78
  10  15  -3   42.24    1.52
 -10  15  -3   43.92    1.84
 -10  15  -3   40.78    1.78
  10  15  -3   44.19    1.84
  10  15  -3   41.63    1.71
  10  15   3   40.52    1.56
 -10  15  -4   17.23    1.05
  10  15  -4   18.53    1.24
 -10  15  -4   18.81    1.06
 -10  15  -4   15.04    1.11
 -10  15  -4   18.19    1.14
  10  15  -4   19.01    1.12
 -10  15   4   17.10    1.22
 -10  15  -4   19.58    1.23
  10  15  -4   18.85    0.93
  10  15  -4   14.63    1.06
 -10  16   0   37.54    1.80
  10  16   0   35.73    1.73
 -10 -16   0   37.57    1.89
 -10  16   0   34.50    1.46
 -10  16   0   32.40    1.50
  10  16   0   39.63    1.80
 -10  16   0   37.33    1.47
  10  16   0   40.41    1.72
  10  16  -1    1.19    1.30
  10  16   1   -0.51    1.07
 -10 -16   1   -0.25    1.28
 -10 -16  -1   -1.26    1.22
 -10  16  -1    1.79    0.95
  10  16  -1   -0.66    1.22
  10  16  -1    2.66    0.83
 -10  16  -1    2.20    0.99
 -10  16  -1    1.46    1.27
 -10  16   1   -0.42    1.09
 -10  16  -1    2.29    1.34
  10  16  -1   -0.51    1.32
  10  16   1    0.68    1.02
  10  16  -2    8.55    1.39
  10  16   2    9.07    1.02
 -10 -16  -2    9.49    1.17
 -10 -16   2    8.90    1.23
 -10  16  -2    9.11    1.10
  10  16  -2    9.19    1.18
  10  16  -2    9.27    1.01
 -10  16  -2    8.06    1.09
 -10  16  -2   10.02    1.25
 -10  16  -2    9.23    1.22
  10  16  -2    8.15    1.35
  10  16  -3    1.64    1.20
 -10  16  -3    0.45    0.79
  10  16  -3   -0.55    0.84
 -10 -16   3    0.52    0.82
 -10  16  -3    0.86    0.91
  10  16  -3    0.60    0.86
 -10  16  -3    1.23    0.95
 -10  16  -3    1.60    1.01
  10  16  -3    0.60    0.78
  10  16  -3    0.69    1.04
  10  16  -4    4.98    0.77
 -10  16  -4    4.50    0.76
 -10  16   4    6.20    0.90
 -10  16  -4    5.29    0.73
 -10  16  -4    5.83    0.78
  10  17   0   91.02    2.87
 -10 -17   0   96.03    3.01
 -10  17   0   92.31    2.94
  10  17   0   95.60    2.93
 -10  17   0   85.81    2.72
 -10  17   0   80.89    2.72
  10  17   0   95.54    2.95
  10  17  -1    1.61    1.18
  10  17   1    2.44    0.98
  10  17  -1    1.95    1.06
 -10 -17   1    2.68    1.14
 -10  17  -1    2.64    0.81
 -10 -17  -1    1.72    1.06
  10  17  -1    1.66    0.69
 -10  17  -1    1.79    0.84
 -10  17  -1    1.40    1.12
 -10  17   1    0.86    0.93
 -10  17   1    2.40    0.92
  10  17  -1    0.84    1.13
  10  17   1    1.03    0.87
  10  17  -2    0.23    1.11
 -10  17  -2    2.37    0.74
  10  17  -2    0.96    0.89
 -10 -17   2    1.82    0.94
 -10  17  -2    2.04    0.86
 -10 -17  -2    2.18    1.01
  10  17   2    1.46    0.75
  10  17  -2    2.23    0.76
 -10  17  -2    1.17    0.87
  10  17  -2    0.68    0.94
 -10  17  -2    2.30    1.05
 -10  17   2    2.36    0.97
  10  17  -2    4.32    1.12
 -10  17  -3   19.26    1.08
  10  17  -3   20.23    1.22
 -10  17  -3   19.49    1.01
  10  17  -3   19.14    0.97
 -10  17   3   17.67    1.11
 -10  17  -3   18.00    1.01
  10  17  -3   19.39    1.14
 -10 -18   0  233.30    6.57
 -10  18   0  222.62    6.53
  10  18   0  223.25    6.51
  10  18   0  226.59    6.52
 -10 -18   1  103.03    3.09
 -10 -18  -1  100.68    3.11
 -10  18  -1   96.41    3.10
  10  18  -1   98.85    3.10
  10  18  -1   99.65    3.07
  10  18   1   95.93    3.01
  10  18  -1  100.24    3.07
  10  18  -2    2.91    0.91
 -10  18  -2    3.89    0.90
  11   0   0   -0.09    1.49
  11   0   0    0.69    0.84
 -11   0   0    0.26    1.08
  11   0  -1  497.78   14.01
  11   0  -1  514.80   14.66
 -11   0   1  474.67   14.03
 -11   0  -1  481.70   14.02
  11   0  -2  235.19    7.12
 -11   0   2  231.15    7.01
 -11   0  -2  231.91    6.97
 -11   0  -2  233.10    6.83
  11   0  -3  179.59    5.79
 -11   0  -3  182.40    5.55
 -11   0  -3  183.60    5.56
 -11   0   3  178.43    5.62
  11   0  -4    0.17    0.94
  11   0  -4    0.43    1.21
 -11   0  -4    0.90    0.88
 -11   0  -4    1.82    0.96
 -11   0  -5   19.69    1.23
  11   0  -5   18.92    1.28
  11   0  -5   19.82    1.67
  11   0  -6    2.12    1.01
  11   0  -6   -0.10    1.03
 -11   0  -6    1.06    0.86
  11   0  -6    1.53    0.87
 -11   0  -6    1.59    0.85
 -11   0  -6    0.94    0.93
 -11   0  -6    0.36    0.94
  11   0  -6    0.25    1.14
 -11   0  -6    0.26    0.80
 -11   0  -6    0.71    0.88
  11   0  -6    1.76    0.90
  11   0  -7  270.31    7.35
  11   0  -7  274.36    7.34
  11  -1   0    1.45    1.32
  11   1   0    1.90    1.46
  11  -1   0    1.77    0.87
  11   1   0    1.58    0.93
 -11  -1   0    1.59    1.07
 -11   1   0    0.18    1.05
  11  -1  -1    1.51    1.23
 -11   1  -1    1.10    0.95
  11   1  -1    1.94    1.01
  11  -1  -1    2.31    0.90
  11  -1  -1    2.75    0.96
  11   1  -1    1.67    0.95
 -11  -1  -1    1.69    0.86
 -11  -1  -1    2.34    1.04
 -11   1   1    1.73    1.10
 -11   1  -1    2.14    1.10
 -11  -1   1    2.77    1.06
  11  -1  -2  109.48    3.70
  11  -1  -2  104.70    3.71
  11   1  -2  103.98    3.73
 -11  -1   2  109.72    3.65
 -11   1   2  112.98    3.71
 -11   1  -2  114.68    3.61
 -11  -1  -2  110.01    3.65
 -11  -1  -2  109.62    3.53
  11   1  -3    3.73    1.28
  11  -1  -3    3.03    1.14
 -11  -1   3    3.05    0.94
 -11   1  -3    4.22    0.75
 -11   1  -3    3.50    0.86
 -11  -1  -3    4.62    0.96
 -11  -1  -3    3.90    0.99
 -11   1   3    3.38    1.01
 -11   1  -4  132.83    4.03
  11   1  -4  133.89    4.08
  11  -1  -4  134.46    4.04
 -11  -1  -4  127.55    3.96
 -11  -1  -4  128.00    4.38
 -11   1  -4  121.99    4.21
  11  -1  -4  123.91    4.51
  11   1  -4  131.78    4.57
  11   1  -5    2.36    1.07
 -11  -1  -5    2.68    0.91
  11  -1  -5    1.23    0.92
 -11  -1  -5    2.68    1.16
 -11   1  -5    2.55    1.02
  11  -1  -5    0.47    1.17
  11   1  -5    2.47    1.31
 -11   1  -6  146.07    4.47
  11  -1  -6  148.69    4.56
 -11  -1  -6  142.95    4.44
  11   1  -6  150.62    4.61
  11  -1  -6  151.24    4.52
 -11   1  -6  145.38    4.56
  11   1  -6  156.29    4.51
  11  -1  -6  154.58    4.57
  11   1  -6  153.05    4.58
 -11  -1  -6  143.31    4.45
 -11   1  -6  152.62    4.49
 -11  -1  -6  139.69    4.40
 -11   1  -6  148.36    4.41
  11  -1  -6  156.63    4.58
 -11   1  -6  151.74    4.51
 -11   1  -6  146.43    4.49
  11   1  -6  154.89    4.56
  11  -1  -7    0.16    0.92
  11   1  -7    1.42    0.99
  11   1  -7    1.85    0.71
  11  -1  -7    0.92    0.92
  11   1  -7    0.92    0.89
  11   2   0   10.37    1.03
  11   2   0    9.84    1.75
  11  -2   0    9.72    1.05
 -11  -2   0    8.90    1.32
  11   2  -1  265.01    8.34
  11  -2  -1  261.97    7.69
  11  -2  -1  252.72    7.71
  11   2  -1  263.23    7.72
 -11   2  -1  263.15    7.77
 -11  -2  -1  266.02    7.67
 -11   2  -1  247.18    7.70
 -11  -2   1  254.73    7.73
 -11  -2  -1  264.15    7.76
  11  -2  -2  200.98    6.19
  11  -2  -2  196.60    6.14
  11   2  -2  194.03    6.17
 -11  -2   2  193.80    6.05
 -11   2  -2  200.21    6.02
 -11  -2  -2  203.33    6.04
 -11  -2  -2  199.66    6.11
  11   2  -3  119.63    3.70
  11  -2  -3  117.82    4.09
  11   2  -3  118.24    4.11
 -11  -2   3  115.51    3.80
 -11   2  -3  115.06    3.71
 -11  -2  -3  114.63    3.90
 -11  -2  -3  117.61    3.94
 -11  -2  -4  218.09    6.47
  11  -2  -4  229.60    6.54
  11   2  -4  225.92    6.63
 -11   2  -4  217.22    6.57
  11  -2  -4  225.61    7.11
  11   2  -4  213.34    7.10
 -11  -2  -4  221.47    7.02
 -11   2   4  230.42    6.89
  11   2  -5  158.69    4.89
  11  -2  -5  159.23    4.75
 -11   2  -5  160.07    4.87
 -11  -2  -5  152.34    5.37
  11  -2  -5  155.50    5.37
  11   2  -5  148.61    5.40
  11  -2  -6   -1.14    1.07
 -11  -2  -6    0.33    0.79
  11   2  -6    0.06    0.97
 -11   2  -6   -0.16    0.88
 -11  -2  -6    0.18    0.76
  11  -2  -6   -0.20    0.94
 -11   2  -6    1.51    0.98
 -11   2  -6    0.87    1.04
  11   2  -6    1.56    0.97
  11   2  -6    1.26    1.10
 -11   2  -6    0.33    1.00
 -11  -2  -6    1.01    0.90
  11   2  -6    0.77    0.78
  11  -2  -6    1.29    1.08
  11   2  -6    1.11    0.98
 -11   2  -6    1.35    0.96
  11  -2  -7    0.76    0.88
  11   2  -7    1.54    0.97
 -11   2  -7    2.22    0.70
 -11   2  -7    1.53    0.65
  11   2  -7    1.83    0.78
  11  -2  -7    1.62    0.96
  11   2  -7    1.91    0.90
  11   3   0    9.31    1.03
 -11  -3   0    8.73    1.19
 -11  -3   0    7.86    1.25
  11  -3  -1  630.25   17.99
  11  -3  -1  628.13   17.99
  11   3  -1  632.85   17.98
 -11   3  -1  618.70   17.95
 -11  -3  -1  630.50   17.95
 -11  -3   1  645.99   17.99
 -11  -3  -1  629.98   18.02
  11  -3  -2  970.85   28.92
  11  -3  -2 1014.31   28.88
  11   3  -2 1009.71   28.88
 -11   3  -2 1036.91   28.73
 -11  -3   2 1030.95   28.77
 -11  -3  -2 1035.51   28.81
 -11  -3  -2 1038.84   28.85
 -11   3  -3   64.38    2.27
  11   3  -3   65.68    2.42
  11  -3  -3   59.28    2.76
  11  -3  -3   61.85    2.68
  11   3  -3   66.11    2.77
 -11  -3   3   70.90    2.45
 -11   3  -3   65.19    2.28
 -11  -3  -3   69.15    2.64
 -11  -3  -3   64.58    2.66
 -11   3  -4  336.06    9.79
  11  -3  -4  351.85    9.71
  11   3  -4  341.48    9.83
 -11  -3  -4  341.20   10.28
 -11   3   4  332.93   10.14
 -11  -3  -4  318.52   10.03
  11  -3  -4  332.66   10.28
  11   3  -4  343.98   10.37
  11   3  -5  123.62    3.85
  11  -3  -5  115.20    3.60
 -11   3  -5  122.05    3.83
  11   3  -5  113.41    3.69
 -11  -3  -5  114.71    4.34
  11  -3  -5  112.81    4.27
  11   3  -5  111.07    4.34
  11   3  -6   11.32    1.13
 -11   3  -6   11.26    1.02
 -11  -3  -6   10.34    0.92
  11  -3  -6   11.88    1.11
 -11   3  -6   11.00    1.12
 -11   3  -6   12.84    1.24
  11   3  -6   10.81    1.09
 -11  -3  -6   12.09    1.07
  11   3  -6   11.68    1.22
 -11   3  -6   12.61    1.16
  11  -3  -6   13.86    1.21
 -11   3  -6    9.87    0.98
  11   3  -6   11.80    0.99
 -11   3  -6   13.02    1.22
  11   3  -6   12.13    1.20
  11   3  -7  105.78    3.02
  11  -3  -7   97.99    2.95
 -11   3  -7   93.28    2.90
  11   3  -7   95.16    2.95
  11  -3  -7  101.34    3.01
 -11   3  -7   94.88    2.95
 -11   3  -7   86.92    2.87
  11   3  -7   94.80    2.98
  11  -3  -7   89.02    2.95
  11   4   0    1.54    1.00
 -11   4   0    1.76    0.52
 -11  -4   0    1.98    1.11
 -11  -4   0    2.46    1.14
  11  -4  -1  900.93   25.23
  11  -4  -1  887.12   25.19
  11   4  -1  894.22   25.19
 -11  -4   1  894.62   25.18
 -11  -4  -1  874.18   25.17
 -11  -4  -1  893.15   25.23
  11  -4  -2   48.92    2.42
  11  -4  -2   54.21    2.41
  11   4  -2   59.90    2.41
  11   4  -2   55.18    2.10
 -11  -4  -2   57.00    2.37
 -11  -4   2   58.47    2.22
 -11  -4  -2   52.96    2.37
 -11   4  -2   57.55    2.17
  11   4  -3  101.29    3.19
 -11   4  -3   94.24    3.12
  11   4  -3   96.93    3.42
  11  -4  -3   99.84    3.75
  11  -4  -3   98.80    3.63
  11   4  -3   93.80    3.59
 -11  -4   3   98.55    3.26
 -11  -4  -3   96.60    3.50
 -11  -4  -3   95.73    3.55
  11   4  -4    1.62    1.13
  11  -4  -4    1.31    0.78
 -11   4  -4    2.12    1.13
 -11  -4  -4    2.91    1.27
  11   4  -4    2.58    1.33
  11  -4  -4    1.18    1.17
 -11   4  -5    7.87    1.21
 -11   4  -5    6.98    1.06
  11   4  -5    6.89    1.04
  11  -4  -5    6.23    1.02
 -11   4  -5    6.67    1.03
  11   4  -5    6.80    1.21
  11   4  -5    6.93    1.14
 -11   4  -5    5.30    1.01
 -11  -4  -5    6.40    1.10
 -11   4  -5    4.78    1.15
  11   4  -5    7.14    1.25
 -11   4  -5    7.98    1.28
  11   4  -6    0.02    1.03
 -11   4  -6    0.53    0.90
 -11  -4  -6    1.44    0.80
  11  -4  -6    0.61    0.93
 -11   4  -6    0.62    0.99
 -11   4  -6    0.72    1.16
  11   4  -6   -0.42    1.01
  11  -4  -6   -1.07    1.01
 -11   4  -6    1.57    1.02
  11   4  -6    0.59    1.09
 -11   4  -6    1.28    0.86
 -11  -4  -6    2.61    1.03
  11   4  -6    1.01    0.86
  11   4  -6    1.37    1.08
 -11   4  -6    1.12    1.04
 -11   4  -7    1.23    0.80
  11   4  -7    0.84    0.93
  11  -4  -7    0.20    0.74
 -11   4  -7    0.02    0.69
  11   4  -7    0.59    0.84
 -11   4  -7    0.50    0.88
  11   4  -7    0.47    0.84
  11  -4  -7    0.67    0.87
  11  -4  -7    0.74    0.79
  11   5   0    3.47    1.00
 -11  -5   0    2.54    1.16
 -11  -5   0    3.34    1.15
  11  -5  -1  236.58    7.22
  11   5  -1  238.39    7.17
 -11  -5  -1  226.33    7.14
 -11  -5   1  238.18    7.14
 -11  -5  -1  231.74    7.23
  11   5  -2   18.04    1.64
  11  -5  -2   22.00    1.76
  11  -5  -2   20.87    1.55
 -11   5  -2   20.82    1.29
 -11  -5  -2   20.68    1.50
 -11  -5   2   21.10    1.34
 -11  -5  -2   20.17    1.53
  11   5  -3    8.38    1.07
  11   5  -3    9.87    1.37
  11   5  -3    8.36    1.26
  11  -5  -3   11.44    1.55
  11  -5  -3    8.51    1.31
 -11  -5  -3   10.17    1.32
 -11   5  -3    8.82    1.09
 -11  -5  -3   10.50    1.47
 -11   5  -4  232.12    6.95
  11   5  -4  240.86    6.97
 -11  -5  -4  235.49    7.53
  11  -5  -4  230.11    7.45
  11   5  -4  223.93    7.51
 -11   5  -5   95.42    3.37
 -11   5  -5  101.81    3.30
  11   5  -5  101.58    3.28
  11   5  -5  103.43    3.49
 -11   5  -5  108.58    3.51
 -11   5  -5  112.62    3.29
  11   5  -5  101.42    3.39
 -11   5  -5  100.46    3.29
  11   5  -5  101.28    3.31
 -11  -5  -5  101.01    3.33
 -11   5  -5  100.29    3.32
 -11   5   5  101.91    3.26
 -11   5  -6   24.79    1.34
  11   5  -6   24.29    1.39
 -11  -5  -6   25.47    1.22
  11  -5  -6   25.97    1.36
  11   5  -6   25.28    1.53
 -11   5  -6   26.07    1.55
 -11   5  -6   23.41    1.31
  11   5  -6   27.74    1.44
  11   5  -6   25.66    1.44
  11  -5  -6   24.78    1.33
 -11  -5  -6   24.24    1.37
  11   5  -6   26.06    1.30
 -11   5  -6   23.46    1.39
 -11   5  -6   25.99    1.49
 -11   5  -6   24.66    1.39
  11   5  -7   29.66    1.31
  11  -5  -7   28.03    1.16
 -11   5  -7   27.48    1.21
  11   5  -7   28.05    1.27
  11  -5  -7   29.50    1.31
 -11   5  -7   26.63    1.26
 -11   5  -7   26.90    1.18
  11  -5  -7   26.07    1.20
 -11  -6   0    2.64    1.23
 -11  -6   0    1.68    1.38
  11   6  -1    1.84    1.10
 -11   6  -1    1.92    0.62
  11  -6  -1    2.47    1.34
 -11  -6  -1    2.48    1.17
 -11  -6   1    1.65    1.17
 -11  -6  -1    2.58    1.22
 -11   6  -2  162.74    4.91
  11  -6  -2  168.23    5.53
  11  -6  -2  160.69    5.40
  11   6  -2  156.20    5.41
  11   6  -2  173.01    5.42
 -11   6  -2  169.66    5.16
 -11  -6  -2  166.39    5.43
 -11  -6   2  162.93    5.20
 -11  -6  -2  155.07    5.46
  11   6  -3  335.54    9.71
 -11   6  -3  320.92    9.68
  11   6  -3  357.26   10.19
  11  -6  -3  343.93   10.44
  11  -6  -3  343.66   10.25
  11   6  -3  327.59   10.29
 -11  -6  -3  340.69   10.28
 -11  -6  -3  338.04   10.24
 -11   6  -4  173.98    5.20
  11   6  -4  171.36    5.21
 -11  -6  -4  173.36    5.83
  11   6  -4  166.26    5.53
  11  -6  -4  164.06    5.70
  11  -6  -4  150.03    5.91
  11   6  -5    2.44    1.18
 -11   6  -5    1.82    1.19
 -11   6  -5    1.69    1.22
 -11   6  -5    2.11    1.19
  11   6  -5    0.86    0.98
 -11   6  -5    0.85    1.02
 -11  -6   5    1.90    1.09
 -11   6  -5    1.29    0.99
  11   6  -5    1.75    1.19
 -11   6  -5    2.57    0.91
 -11   6  -5    2.07    1.15
 -11  -6  -5    1.58    1.09
  11   6  -5    1.94    1.06
 -11   6  -5    2.26    1.15
 -11   6   5    1.18    0.99
 -11   6  -6    6.08    0.98
  11   6  -6    5.13    1.00
 -11  -6  -6    4.84    0.82
  11  -6  -6    5.42    0.99
 -11   6  -6    4.30    1.07
 -11   6  -6    6.22    1.22
  11   6  -6    5.02    1.13
  11   6  -6    3.62    1.08
 -11   6  -6    5.34    1.12
  11   6  -6    4.74    1.09
 -11   6  -6    5.68    1.04
  11   6  -6    3.78    0.94
 -11  -6  -6    4.24    1.06
  11  -6  -6    5.50    0.97
  11   6  -6    5.58    1.11
 -11   6  -6    2.91    1.17
  11   6  -7    8.14    0.89
 -11   6  -7    6.86    0.82
 -11   6  -7    6.91    0.79
[truncated: 1,622,543 more chars]
