# Supplementary material for: A flexible MOF formed from CuII and 2,3-di­hydroxy­terephthalic acid
Source: Acta Crystallogr E Crystallogr Commun. 2025 Jul 29;81(Pt 8):738–43. doi: 10.1107/S205698902500653X (PMC12326500; doi:10.1107/S205698902500653X)
Supplement: Supplementary file 2 [file e-81-00738-SIMOF6_solvatedsup2.hkl]

#
# h,k,l, Fc-squared, Fo-squared, sigma(Fo-squared), status flag
#
data_SIMOF6_solvated
_shelx_title ' rmrm9_a.res in Pnma'
_shelx_refln_list_code          4
_shelx_F_calc_maximum      330.57
_exptl_crystal_F_000      1299.95
_reflns_d_resolution_high  0.8390

loop_
 _space_group_symop_operation_xyz
 'x, y, z'
 '-x+1/2, -y, z+1/2'
 '-x, y+1/2, -z'
 'x+1/2, -y+1/2, -z+1/2'
 '-x, -y, -z'
 'x-1/2, y, -z-1/2'
 'x, -y-1/2, z'
 '-x-1/2, y-1/2, z-1/2'

_cell_length_a    26.9440
_cell_length_b    16.4946
_cell_length_c     6.8910
_cell_angle_alpha  90.000
_cell_angle_beta   90.000
_cell_angle_gamma  90.000

_shelx_F_squared_multiplier     1.000

loop_
 _refln_index_h
 _refln_index_k
 _refln_index_l
 _refln_F_squared_calc
 _refln_F_squared_meas
 _refln_F_squared_sigma
 _refln_observed_status
   2   0   0     101613.12      76210.76      1669.78 o
   6   0   0       3213.06       3202.57        72.98 o
   8   0   0       5607.01       5828.69       179.02 o
  10   0   0      17613.61      16888.40       543.86 o
  12   0   0       3621.58       3412.85        72.95 o
  14   0   0        284.47        203.97        11.64 o
  16   0   0      32944.42      34395.00       554.98 o
  18   0   0      48533.52      49941.71       804.15 o
  20   0   0      10390.76       9904.48       166.00 o
  22   0   0      22335.91      22933.37       785.44 o
  24   0   0       2206.08       2479.06        34.22 o
  26   0   0       5587.12       5186.80        67.15 o
  28   0   0       9263.48       8878.86       111.56 o
  30   0   0       2496.55       2298.00        48.62 o
   2   1   0      72454.63      60975.76       796.16 o
   4   1   0       3601.73       2773.65        53.33 o
   6   1   0       1356.34       1503.98        37.02 o
   8   1   0       3113.99       2696.88        55.45 o
  10   1   0        140.75        232.07        16.06 o
  12   1   0         34.68        224.07         9.84 o
  14   1   0       2549.26       2590.35        33.33 o
  16   1   0       3706.10       4301.89        53.20 o
  18   1   0        458.73        424.76        10.88 o
  20   1   0      15420.95      15179.94       194.03 o
  22   1   0        157.49        230.70        13.05 o
  24   1   0        370.93        414.55         7.97 o
  26   1   0          4.68         18.40         5.16 o
  28   1   0        534.81        609.06         8.82 o
  30   1   0         23.03         35.49         5.52 o
  32   1   0        151.46        139.48         9.31 o
   0   2   0      22900.52      24939.07       465.76 o
   2   2   0        465.19        228.36         7.28 o
   4   2   0      22633.03      20963.60       416.32 o
   6   2   0       4062.05       3134.67       252.83 o
   8   2   0       8155.18       7908.34       170.56 o
  10   2   0       4168.27       4110.15       129.81 o
  12   2   0       7706.74       8220.03        96.10 o
  14   2   0       4961.24       5602.20        67.17 o
  16   2   0       4615.81       4219.46        48.23 o
  18   2   0       1546.79       1789.08        34.95 o
  20   2   0      11934.53      11374.24       147.41 o
  22   2   0       2586.15       2715.70        41.43 o
  24   2   0       1243.95       1460.83        15.33 o
  26   2   0       2793.09       3091.52        27.87 o
  28   2   0       2280.87       2409.91        27.66 o
  30   2   0         39.64         30.76         5.15 o
   2   3   0          5.63        463.82        16.18 o
   4   3   0      12145.06      13343.27       190.34 o
   6   3   0      26245.78      26643.09       528.55 o
   8   3   0       6600.42       7104.45       150.94 o
  10   3   0      11424.01      10897.73       178.18 o
  12   3   0      25622.96      26905.06       336.08 o
  14   3   0      18002.30      17118.66       183.25 o
  16   3   0        835.52        588.48        12.69 o
  18   3   0        803.05        829.54        15.66 o
  20   3   0       1668.68       1591.56        27.97 o
  22   3   0       2487.86       2172.94        52.79 o
  24   3   0      11289.55      12035.33       102.11 o
  26   3   0       2264.42       2358.89        23.15 o
  28   3   0        602.00        646.58         9.75 o
  30   3   0       3380.57       3537.73        39.54 o
   0   4   0       2699.46       2689.40        50.13 o
   2   4   0       2072.18       2792.71        38.35 o
   4   4   0      21631.22      19245.01       476.30 o
   6   4   0       9953.32      10384.94       209.29 o
   8   4   0       1866.41       1772.13        36.27 o
  10   4   0       6693.57       7092.47       193.30 o
  12   4   0       7924.21       9760.16       182.98 o
  14   4   0         44.95        313.63        10.41 o
  16   4   0        254.56        201.22         9.06 o
  18   4   0       2110.68       2111.65        30.17 o
  20   4   0        267.16        220.09        11.49 o
  22   4   0        689.23        821.27        14.26 o
  24   4   0          2.17          5.62         6.23 o
  26   4   0       1896.66       1996.41        21.16 o
  28   4   0       1364.94       1508.49        16.80 o
  30   4   0        398.58        310.83         7.08 o
   2   5   0      19162.35      16855.83       181.90 o
   4   5   0      21063.97      22222.33       368.01 o
   6   5   0       4618.33       4815.23        71.18 o
   8   5   0       4807.44       5420.41       100.83 o
  10   5   0       9159.43      11226.78       184.63 o
  12   5   0        278.28        159.25        11.67 o
  14   5   0      12653.04      12172.36       155.70 o
  16   5   0       4327.14       3804.73        48.83 o
  18   5   0       1935.40       2245.54        34.24 o
  20   5   0       3202.62       3010.53        51.00 o
  22   5   0       2069.01       1989.75        28.75 o
  24   5   0         45.47         37.24         6.63 o
  26   5   0          3.05          7.91         6.30 o
  28   5   0        893.47        881.37        12.13 o
  30   5   0          5.35          6.59         5.64 o
   0   6   0      68308.65      62989.10      1006.30 o
   2   6   0       3809.56       3565.44        50.31 o
   4   6   0      17175.35      16625.08       446.18 o
   6   6   0      12159.11      12986.18       183.76 o
   8   6   0        550.23        426.18        18.82 o
  10   6   0       3278.83       3244.36        71.65 o
  12   6   0      12327.28      13195.79       266.45 o
  14   6   0       3380.58       3473.19        63.89 o
  16   6   0       5669.74       5425.90        82.75 o
  18   6   0       8411.42       7455.73       140.48 o
  20   6   0       2800.93       2645.73        46.90 o
  22   6   0       1368.48       1321.08        20.60 o
  24   6   0        276.40        391.32        11.47 o
  26   6   0          4.63          2.92         5.66 o
  28   6   0        496.04        477.01         9.49 o
  30   6   0       3412.65       3501.93        58.22 o
   2   7   0       5791.65       4349.27        58.85 o
   4   7   0         75.70        104.34         9.67 o
   6   7   0       4470.28       4174.62        72.08 o
   8   7   0       2341.78       2248.36       113.55 o
  10   7   0       5757.01       5740.09       120.92 o
  12   7   0       5635.78       5551.64       232.60 o
  14   7   0          3.02         34.39        13.12 o
  16   7   0        817.02        757.88        20.76 o
  18   7   0        172.64        242.25        15.82 o
  20   7   0         10.43         91.33         9.06 o
  22   7   0          2.08          8.60         8.10 o
  24   7   0       2000.45       1857.69        21.11 o
  26   7   0          8.28         27.04         5.43 o
  28   7   0       1979.18       1962.70        24.13 o
   0   8   0      56637.48      64706.35      1034.56 o
   2   8   0       8798.25       8099.71       105.49 o
   4   8   0       7619.99       7373.19       107.40 o
   6   8   0       3230.00       2828.23        45.01 o
   8   8   0      40065.15      39828.47       901.34 o
  10   8   0      42383.33      40213.40       794.77 o
  12   8   0       3436.45       3062.12       112.82 o
  14   8   0       1873.92       1527.88        41.60 o
  16   8   0       5621.34       5435.05        84.04 o
  18   8   0       5060.19       5631.97        78.36 o
  20   8   0       3009.59       2811.26        34.85 o
  22   8   0         57.73         47.88         7.38 o
  24   8   0        409.58        492.81        11.13 o
  26   8   0      12729.46      11887.32       110.22 o
  28   8   0       7598.71       7126.83       104.22 o
   2   9   0        303.98        157.25         8.24 o
   4   9   0        564.57        349.45        14.56 o
   6   9   0      14542.84      14115.97       232.10 o
   8   9   0       3760.45       3396.97        76.74 o
  10   9   0       5594.35       5556.09       119.26 o
  12   9   0      15103.87      13026.75       266.34 o
  14   9   0       5870.38       5976.27       106.25 o
  16   9   0        706.70        852.27        22.09 o
  18   9   0       1065.15       1139.32        16.94 o
  20   9   0        268.86        232.33        11.03 o
  22   9   0        118.92        231.16         9.78 o
  24   9   0       2779.92       2808.52        44.73 o
  26   9   0        736.00        701.59        15.61 o
  28   9   0       1301.55       1205.13        19.37 o
   0  10   0      43766.90      42846.00       844.44 o
   2  10   0       6080.86       5873.43        86.73 o
   4  10   0        978.48        799.21        21.66 o
   6  10   0       6261.77       5888.69       101.95 o
   8  10   0        188.97        138.00        23.83 o
  10  10   0        106.40         83.02        16.71 o
  12  10   0       6950.53       7441.55       129.46 o
  14  10   0         30.59        242.33        17.20 o
  16  10   0       4813.78       4422.18        82.83 o
  18  10   0       8351.77       7556.42        87.70 o
  20  10   0       2163.70       1802.64        29.41 o
  22  10   0        784.52        679.84        13.54 o
  24  10   0         53.27         88.34         7.50 o
  26  10   0          4.78         12.78         5.06 o
   2  11   0      32991.92      31730.05       513.95 o
   4  11   0      16778.62      16061.85       270.38 o
   6  11   0        115.64        114.54        15.32 o
   8  11   0       1173.52       1120.85        35.08 o
  10  11   0       3218.85       3594.28        83.71 o
  12  11   0      14105.92      14397.76       208.92 o
  14  11   0      37171.22      37071.50       521.93 o
  16  11   0      11026.37      11312.05       120.36 o
  18  11   0        269.93        243.74         9.25 o
  20  11   0       6457.03       6220.12        79.74 o
  22  11   0       1288.25       1231.90        19.10 o
  24  11   0        233.77        275.93         7.86 o
  26  11   0          1.71          5.13         6.63 o
   0  12   0      12141.91      11782.46       239.69 o
   2  12   0        364.71        443.20        17.25 o
   4  12   0       9038.12       8801.03       149.51 o
   6  12   0       3341.85       3004.57        71.37 o
   8  12   0        564.60        558.16        26.20 o
  10  12   0       2614.26       2953.18        59.44 o
  12  12   0        255.42        458.69        11.45 o
  14  12   0       6809.30       7022.77        75.83 o
  16  12   0        284.31        265.10         8.10 o
  18  12   0       2064.45       2251.15        28.68 o
  20  12   0        448.01        388.62        16.29 o
  22  12   0       3273.07       2890.03        38.29 o
  24  12   0        112.50        147.32         6.55 o
   2  13   0       2393.45       2512.16        49.25 o
   4  13   0       1341.99       1543.86        30.17 o
   6  13   0      10374.52      10320.65       175.89 o
   8  13   0        814.85        706.48        23.70 o
  10  13   0        839.14        907.75        13.58 o
  12  13   0       1114.37       1104.80        16.32 o
  14  13   0        418.66        459.95         9.59 o
  16  13   0       2091.46       2146.66        39.94 o
  18  13   0         71.77         68.29         7.55 o
  20  13   0        678.45        601.70        11.76 o
  22  13   0       1226.09       1198.03        17.92 o
  24  13   0       2087.85       2054.48        35.32 o
   0  14   0         37.84         12.85        16.57 o
   2  14   0       3451.25       3751.60        48.79 o
   4  14   0       2647.15       2703.92        35.25 o
   6  14   0       1318.16       1408.43        16.63 o
   8  14   0       3036.13       2866.18        30.81 o
  10  14   0       8692.23       8884.52        89.07 o
  12  14   0        799.74        857.48        12.12 o
  14  14   0         10.91          5.49         6.32 o
  16  14   0       1111.01       1026.54        19.25 o
  18  14   0          5.88         14.66         6.21 o
  20  14   0         99.22         86.88         7.12 o
  22  14   0        583.08        514.29        23.39 o
   2  15   0       4074.13       4358.52        32.99 o
   4  15   0         46.46         31.33         5.72 o
   6  15   0        576.73        524.31         8.80 o
   8  15   0        988.74        885.07        11.28 o
  10  15   0        279.69        244.61         7.59 o
  12  15   0        210.91        279.02         7.37 o
  14  15   0          1.82         12.98         5.59 o
  16  15   0        120.35        146.30         6.51 o
  18  15   0        248.55        254.60         8.01 o
  20  15   0       2146.72       2080.30        36.10 o
   0  16   0       7473.42       8788.39        84.37 o
   2  16   0       4332.57       4514.42        36.25 o
   4  16   0       4210.69       4182.33        37.93 o
   6  16   0       4165.78       4349.50        38.96 o
   8  16   0        659.92        537.61         9.41 o
  10  16   0        590.50        595.11        12.48 o
  12  16   0       4635.33       4651.74        68.90 o
  14  16   0        422.11        436.28        12.99 o
  16  16   0       2262.39       2364.53        35.39 o
  18  16   0       5156.18       5288.37       106.10 o
   2  17   0       3929.80       4325.03        39.47 o
   4  17   0       8527.25       8659.01        91.97 o
   6  17   0         68.06        128.68         7.20 o
   8  17   0        280.69        320.31         7.21 o
  10  17   0       1389.03       1472.50        29.15 o
  12  17   0         21.22         14.71         7.04 o
  14  17   0       5718.45       5796.91        82.17 o
  16  17   0       2552.41       2799.33        58.43 o
   0  18   0         20.91         15.90         9.88 o
   2  18   0         36.44         33.03         6.42 o
   4  18   0        207.59        190.65         8.29 o
   6  18   0         50.13         44.52         6.31 o
   8  18   0       5940.78       5849.37        73.92 o
  10  18   0       3656.27       3666.09        52.87 o
  12  18   0          4.60         11.99         9.63 o
   2  19   0        699.77        670.39        11.62 o
   4  19   0       2941.43       2916.43        38.00 o
   6  19   0       5710.50       6073.29        85.69 o
   8  19   0        806.54        829.71        29.78 o
   2   0   1      18967.23      21945.40       391.17 o
   3   0   1      47573.89      38500.50       991.87 o
   4   0   1       7430.30       8523.65        99.01 o
   5   0   1     109275.35     111977.72      1450.37 o
   6   0   1        287.61        186.59         9.22 o
   7   0   1      15892.92      15731.89       267.69 o
   8   0   1        181.38        170.83        15.21 o
   9   0   1       6514.08       7984.28        94.60 o
  10   0   1       1120.18       1181.42        19.93 o
  11   0   1       7396.27       7967.37       131.32 o
  12   0   1       1689.99       1934.29        32.98 o
  13   0   1      11233.73      11233.12       120.97 o
  14   0   1      13037.09      13535.84       146.35 o
  15   0   1      28708.25      26771.09       336.15 o
  16   0   1       8617.23       7936.41       103.43 o
  17   0   1       4747.81       4648.92        63.02 o
  18   0   1         69.73        112.64         8.30 o
  19   0   1      13470.13      13932.02       231.88 o
  20   0   1       6916.27       6765.11       101.77 o
  21   0   1      26000.02      23945.98       338.97 o
  22   0   1       1647.37       1459.97        42.08 o
  23   0   1         88.66         43.03         6.28 o
  24   0   1        150.91        147.10         5.91 o
  25   0   1       6958.73       7584.76        72.02 o
  26   0   1        176.86        149.39         6.31 o
  27   0   1        139.16        132.51         7.30 o
  28   0   1          1.37         -2.53         6.02 o
  29   0   1       3069.66       3106.62        50.09 o
  30   0   1        114.18        155.69         6.51 o
  31   0   1       2691.41       2451.68        44.93 o
   0   1   1      43880.45      39810.07       903.75 o
   1   1   1      17541.13      16725.89       136.60 o
   2   1   1       6440.98       7960.87       113.84 o
   3   1   1       8674.30       6786.35        64.76 o
   4   1   1        473.31       1029.46        15.73 o
   5   1   1      10067.12      11179.17        89.16 o
   6   1   1        456.13        278.31         7.48 o
   7   1   1         97.65        112.90         7.19 o
   8   1   1         23.42         18.54         6.39 o
   9   1   1        130.65        156.77         6.83 o
  10   1   1       2602.43       2965.47        32.73 o
  11   1   1         24.96         32.30         4.88 o
  12   1   1       1237.80       1324.54        14.68 o
  13   1   1       3676.45       3357.76        31.53 o
  14   1   1       1981.77       1785.54        18.45 o
  15   1   1         14.42         51.24         4.73 o
  16   1   1       1254.49       1447.20        15.64 o
  17   1   1       7605.00       7125.42        66.09 o
  18   1   1       5369.51       4743.68        48.39 o
  19   1   1       6826.62       6378.90        63.81 o
  20   1   1          9.64         68.90         6.93 o
  21   1   1       1586.96       1581.42        23.77 o
  22   1   1       3965.00       3932.78        48.26 o
  23   1   1          6.13         81.11         4.36 o
  24   1   1       1899.06       1744.76        12.72 o
  25   1   1        147.59        169.94         4.39 o
  26   1   1        686.44        754.22         7.65 o
  27   1   1         12.91          6.81         4.45 o
  28   1   1        480.43        523.42         6.47 o
  29   1   1        102.22        110.87         4.93 o
  30   1   1        174.68        202.60         4.92 o
  31   1   1          3.21          4.80         4.63 o
   1   2   1       5672.79       5772.65        59.37 o
   2   2   1       1174.78        788.54        19.25 o
   3   2   1       1337.03       1179.46        18.02 o
   4   2   1       2442.34       2259.03        29.98 o
   5   2   1      22940.20      22881.56       204.68 o
   6   2   1       5534.17       4647.89        55.40 o
   7   2   1      19620.82      19845.39       300.76 o
   8   2   1         58.21         50.80         7.68 o
   9   2   1        135.08         97.45         5.16 o
  10   2   1       3604.73       3118.11        31.68 o
  11   2   1       5333.71       4206.08        41.98 o
  12   2   1       4879.59       4456.38        42.18 o
  13   2   1      20837.82      21190.66       172.24 o
  14   2   1         22.28        103.32         5.23 o
  15   2   1        805.93       1030.23        14.97 o
  16   2   1        747.11        645.51        10.13 o
  17   2   1         12.45         64.99         5.73 o
  18   2   1         27.21         78.58         6.65 o
  19   2   1        470.95        446.73        10.04 o
  20   2   1        514.66        384.46        10.58 o
  21   2   1       1072.63       1185.86        18.31 o
  22   2   1       1075.29        968.86        17.77 o
  23   2   1        974.41        936.58         8.07 o
  24   2   1       2516.43       2372.62        17.37 o
  25   2   1       5402.61       5272.71        35.04 o
  26   2   1        391.46        338.11         5.31 o
  27   2   1         54.22         54.20         4.25 o
  28   2   1         10.91         17.96         4.06 o
  29   2   1       1257.43       1345.05        17.13 o
  30   2   1          5.98          9.06         4.01 o
  31   2   1       1121.64       1122.73        14.00 o
   0   3   1       1531.35       1597.20        27.20 o
   1   3   1      21145.25      23501.39       221.49 o
   2   3   1       1820.50       2330.86        30.70 o
   3   3   1        760.95        413.48        14.35 o
   4   3   1       7650.44       7571.38        99.51 o
   5   3   1        347.85        379.24        13.10 o
   6   3   1        827.78        941.50        30.21 o
   7   3   1       5716.69       5601.06        56.81 o
   8   3   1      16597.45      15486.74       177.93 o
   9   3   1      14462.95      13343.72       154.32 o
  10   3   1      12041.41      11104.74       119.04 o
  11   3   1      10429.27      10213.48       110.01 o
  12   3   1       1992.60       2445.88        26.29 o
  13   3   1        456.59        338.21         7.34 o
  14   3   1       3958.04       4154.13        41.91 o
  15   3   1      10195.90      10434.49        94.69 o
  16   3   1        309.05        366.90         9.08 o
  17   3   1       3114.32       3201.30        30.63 o
  18   3   1         46.54        183.82         7.37 o
  19   3   1       4559.79       4847.22        47.29 o
  20   3   1       1342.88       1413.04        21.99 o
  21   3   1        639.63        767.61        14.64 o
  22   3   1        901.91        876.06        14.69 o
  23   3   1        200.73        233.87         4.85 o
  24   3   1         51.38         56.41         4.59 o
  25   3   1       1755.27       1726.91        14.62 o
  26   3   1       1456.99       1468.45        11.62 o
  27   3   1       3851.28       3749.00        25.96 o
  28   3   1        606.98        550.78         6.26 o
  29   3   1       1035.88       1034.62        10.64 o
  30   3   1         53.22         59.50         4.44 o
  31   3   1        428.28        502.55        11.56 o
   1   4   1        137.91        110.14         6.13 o
   2   4   1       1799.15       1627.94        24.37 o
   3   4   1        467.58        577.50        15.97 o
   4   4   1        243.37        253.08        10.10 o
   5   4   1        127.78        243.40         7.41 o
   6   4   1       1957.68       1908.65        25.15 o
   7   4   1       2988.81       2610.91        30.70 o
   8   4   1        417.60        653.15        11.67 o
   9   4   1      11401.77      12038.96       139.57 o
  10   4   1      20297.65      21105.74       264.59 o
  11   4   1      14289.90      14418.32       166.51 o
  12   4   1      12942.69      13561.75       145.53 o
  13   4   1       2915.16       2967.80        33.10 o
  14   4   1       1048.08       1345.52        17.79 o
  15   4   1       5197.79       5538.18        58.63 o
  16   4   1         75.02         55.36         6.16 o
  17   4   1        184.24        245.76         7.38 o
  18   4   1       1668.35       1790.45        19.75 o
  19   4   1          3.92         40.25         6.60 o
  20   4   1       2046.61       1988.32        22.92 o
  21   4   1         24.35         24.13         8.37 o
  22   4   1        367.15        332.93         6.52 o
  23   4   1          9.95         10.16         4.57 o
  24   4   1        300.86        297.54         4.97 o
  25   4   1        759.80        695.89         6.87 o
  26   4   1         29.68         55.02         3.94 o
  27   4   1         63.80         73.81         3.95 o
  28   4   1        796.77        737.02         9.11 o
  29   4   1        371.67        363.57         4.75 o
  30   4   1        243.72        228.79         5.15 o
  31   4   1         96.94        121.63         6.80 o
   0   5   1      16392.72      16347.63       230.96 o
   1   5   1      10731.85      10863.87       112.27 o
   2   5   1      11423.99      10985.28       105.69 o
   3   5   1         47.42         43.30         5.58 o
   4   5   1       1842.27       1645.74        21.18 o
   5   5   1      14605.24      14237.30       260.82 o
   6   5   1       1897.06       2365.84        31.01 o
   7   5   1      11628.87      11197.64       120.29 o
   8   5   1       3827.60       4057.77        44.30 o
   9   5   1       4521.05       5162.43        54.64 o
  10   5   1       1428.77       1738.74        21.80 o
  11   5   1       4327.74       3792.96        51.97 o
  12   5   1       2476.91       2089.56        31.52 o
  13   5   1      10660.86      10056.58       109.64 o
  14   5   1        263.04        286.18         7.93 o
  15   5   1       1735.43       1790.94        21.10 o
  16   5   1       2324.07       2298.78        26.33 o
  17   5   1       9464.38       9835.84        86.44 o
  18   5   1       4905.27       4927.71        45.94 o
  19   5   1       2494.38       2237.70        27.00 o
  20   5   1       1914.94       1793.53        26.87 o
  21   5   1          0.67         10.96         8.34 o
  22   5   1         48.20         72.32         4.70 o
  23   5   1       1153.36       1157.87         9.81 o
  24   5   1        119.46        127.00         4.63 o
  25   5   1        361.83        367.67         4.95 o
  26   5   1          0.45          8.32         3.79 o
  27   5   1         80.67        106.40         3.89 o
  28   5   1         21.80         46.51         3.57 o
  29   5   1        493.10        526.09         7.56 o
  30   5   1        595.10        600.62         8.46 o
   1   6   1       5240.44       5887.53        55.01 o
   2   6   1        305.08        322.29         8.32 o
   3   6   1      23063.02      22510.83       238.84 o
   4   6   1        997.80        773.37        12.80 o
   5   6   1       6441.29       5696.36        74.29 o
   6   6   1         72.60        129.38         7.17 o
   7   6   1        752.68        710.07        13.56 o
   8   6   1        641.63        795.70        14.77 o
   9   6   1       2643.52       2454.89        37.67 o
  10   6   1       3670.87       3701.58        45.64 o
  11   6   1         34.91         34.20         6.54 o
  12   6   1        710.31        835.54        18.74 o
  13   6   1       6472.81       5581.55       115.37 o
  14   6   1       3172.59       2983.16        32.06 o
  15   6   1      14608.32      14514.70       131.03 o
  16   6   1       2735.34       2779.05        31.06 o
  17   6   1       2040.43       1892.89        21.99 o
  18   6   1         77.93         99.18         6.90 o
  19   6   1       2043.41       2286.92        25.84 o
  20   6   1        235.25        265.41        10.07 o
  21   6   1       5162.45       5362.61        41.40 o
  22   6   1       1089.18       1102.43         9.97 o
  23   6   1         98.95        113.02         4.40 o
  24   6   1         21.23         24.61         3.96 o
  25   6   1        399.11        330.91         5.05 o
  26   6   1          5.38         22.93         3.64 o
  27   6   1        202.23        237.87         4.75 o
  28   6   1        255.08        241.60         4.93 o
  29   6   1          0.63          6.35         3.90 o
  30   6   1         29.74         17.11         5.65 o
   0   7   1      18755.52      20096.75       252.03 o
   1   7   1       2208.60       2519.23        24.35 o
   2   7   1      11035.34      11980.16       113.63 o
   3   7   1        929.42        781.89        11.36 o
   4   7   1      13542.89      13970.41       131.76 o
   5   7   1       1419.99        933.13        13.29 o
   6   7   1       2000.65       2108.23        26.54 o
   7   7   1        272.71        276.92        16.26 o
   8   7   1       3005.87       3272.10        42.00 o
   9   7   1       6260.68       5864.84        71.47 o
  10   7   1        874.03        835.91        15.89 o
  11   7   1          6.15        100.05         9.86 o
  12   7   1       4951.71       4748.49        65.10 o
  13   7   1       2363.99       2561.74        34.75 o
  14   7   1       6520.41       6808.93        76.21 o
  15   7   1        574.06        628.70        13.68 o
  16   7   1       1110.47       1187.72        18.00 o
  17   7   1        138.29        181.60         8.41 o
  18   7   1         36.60         45.51         7.00 o
  19   7   1        225.65        262.75         8.98 o
  20   7   1        119.91        114.92         5.07 o
  21   7   1         29.40         44.86         4.67 o
  22   7   1         95.53        148.30         5.04 o
  23   7   1        472.41        581.40         7.01 o
  24   7   1        141.25        135.46         4.68 o
  25   7   1        280.85        254.94         5.07 o
  26   7   1       1440.73       1328.34        11.08 o
  27   7   1        165.32        217.16         4.34 o
  28   7   1        499.32        408.15         5.39 o
  29   7   1        110.15        117.48         5.40 o
   1   8   1      11616.20      11656.79       105.04 o
   2   8   1         53.19         57.88         5.86 o
   3   8   1      10298.08       9567.43        91.69 o
   4   8   1       5236.12       5743.70        56.39 o
   5   8   1      22097.32      22830.67       202.49 o
   6   8   1      15317.85      15893.43       150.23 o
   7   8   1      20350.40      19481.03       207.21 o
   8   8   1       1629.08       1581.81        23.65 o
   9   8   1        509.34        720.36        16.38 o
  10   8   1       6575.56       6580.21        87.57 o
  11   8   1      17339.85      17723.32       205.23 o
  12   8   1       5849.23       6226.75        75.50 o
  13   8   1      17395.36      18242.83       194.87 o
  14   8   1        153.82        193.02         9.90 o
  15   8   1       4943.46       4655.70        57.44 o
  16   8   1        529.57        612.37        13.26 o
  17   8   1         78.13         92.61         8.10 o
  18   8   1         80.14         95.16         8.08 o
  19   8   1        440.95        456.62         7.04 o
  20   8   1         63.05         74.41         4.64 o
  21   8   1       3011.32       2645.71        20.12 o
  22   8   1       1152.88       1084.81        10.10 o
  23   8   1       2129.29       2435.02        19.29 o
  24   8   1       2485.09       2418.58        20.69 o
  25   8   1       4785.02       4640.13        34.47 o
  26   8   1         67.69         80.31         4.09 o
  27   8   1         30.20         48.15         4.14 o
  28   8   1        701.81        692.33         7.75 o
  29   8   1       3356.87       3231.89        54.01 o
   0   9   1        568.31        591.75        13.12 o
   1   9   1       1387.17       1154.70        13.86 o
   2   9   1       1563.50       1917.88        21.69 o
   3   9   1        184.44        243.98         7.48 o
   4   9   1       4139.04       4223.36        45.37 o
   5   9   1         40.12         31.34         5.92 o
   6   9   1         22.64         26.20         5.71 o
   7   9   1       4768.14       4317.24        54.51 o
   8   9   1       7428.84       7423.67        89.71 o
   9   9   1      11241.88      10683.87       126.67 o
  10   9   1       6444.51       6844.02        77.11 o
  11   9   1       4060.82       4344.18        47.73 o
  12   9   1        638.21        636.07        21.81 o
  13   9   1         83.43         87.13         7.47 o
  14   9   1        772.19        926.76        17.47 o
  15   9   1       2275.43       2320.87        47.35 o
  16   9   1        334.42        352.44        10.87 o
  17   9   1        506.44        440.50         9.95 o
  18   9   1        757.83        964.06         8.68 o
  19   9   1       1004.67        978.16         8.73 o
  20   9   1         55.76         96.27         4.29 o
  21   9   1       1127.28       1335.45        13.13 o
  22   9   1         15.59         45.99         5.05 o
  23   9   1        800.63        800.62         9.26 o
  24   9   1        625.19        600.44         7.55 o
  25   9   1         62.16        122.97         4.61 o
  26   9   1       2399.91       2404.82        19.99 o
  27   9   1       1856.61       1843.84        16.30 o
  28   9   1        901.31        876.80        22.08 o
   1  10   1       6927.09       7697.61        70.73 o
   2  10   1       2548.92       2639.48        28.62 o
   3  10   1       7893.05       7500.71        73.17 o
   4  10   1       1090.84       1142.82        15.23 o
   5  10   1       3896.94       3808.82        39.38 o
   6  10   1        564.23        522.32        12.66 o
   7  10   1         91.60         76.59        11.13 o
   8  10   1        506.25        516.62        16.95 o
   9  10   1        141.51        251.96         9.38 o
  10  10   1         43.82         61.94         6.52 o
  11  10   1       2339.71       2874.17        33.40 o
  12  10   1        394.74        407.41         9.82 o
  13  10   1       3255.97       2675.08        31.86 o
  14  10   1       3778.42       3884.09        68.28 o
  15  10   1       5261.50       6319.46        68.24 o
  16  10   1       2876.63       3176.46        29.04 o
  17  10   1        405.53        413.69         6.49 o
  18  10   1         24.59         52.74         4.73 o
  19  10   1       1598.55       1616.96        15.29 o
  20  10   1       1774.06       1731.65        16.16 o
  21  10   1       2150.91       2185.32        19.67 o
  22  10   1        441.56        427.82        10.92 o
  23  10   1        145.00        154.74         5.44 o
  24  10   1         10.67         21.55         4.42 o
  25  10   1        181.91        145.24         4.75 o
  26  10   1         71.28         76.69         4.27 o
  27  10   1         31.38         61.77         6.08 o
   0  11   1       9414.71       9264.06       120.23 o
   1  11   1      19903.78      19744.10       185.95 o
   2  11   1        583.02        585.44        10.64 o
   3  11   1         44.62         52.88         6.41 o
   4  11   1        605.96        640.25        11.14 o
   5  11   1       7008.53       6819.67        72.01 o
   6  11   1       1347.77       1369.28        27.24 o
   7  11   1      10673.69      11147.79       131.51 o
   8  11   1        622.98        627.60        16.07 o
   9  11   1       2460.49       2198.80        36.43 o
  10  11   1       2745.50       2683.94        42.42 o
  11  11   1       4005.48       3659.76        54.62 o
  12  11   1        765.50        887.31        27.12 o
  13  11   1       8088.10       8699.96       106.49 o
  14  11   1        906.14       1097.06        14.01 o
  15  11   1       3329.43       3342.63        24.78 o
  16  11   1        806.98        688.37         7.73 o
  17  11   1      12467.66      12762.16        96.00 o
  18  11   1       2873.83       2857.98        24.02 o
  19  11   1       8777.67       8682.57        68.07 o
  20  11   1        150.03        173.51         6.12 o
  21  11   1          9.21         13.09         4.99 o
  22  11   1       1031.58        987.95        17.40 o
  23  11   1        179.07        234.47         5.84 o
  24  11   1        786.76        877.54         9.53 o
  25  11   1        631.30        598.67         7.85 o
  26  11   1        288.42        314.13         7.62 o
   1  12   1       3334.70       3194.70        36.82 o
   2  12   1       3518.33       3356.78        36.04 o
   3  12   1       1557.02       1501.61        20.65 o
   4  12   1        507.37        520.29        16.09 o
   5  12   1        387.56        305.53        11.84 o
   6  12   1        512.92        514.06        15.45 o
   7  12   1       1491.47       1726.79        30.08 o
   8  12   1        631.50        767.86        18.93 o
   9  12   1       3277.09       3190.12        49.17 o
  10  12   1        522.07        514.89        16.34 o
  11  12   1        206.21        210.47        13.49 o
  12  12   1        538.35        495.32         7.84 o
  13  12   1       3218.80       3236.57        26.91 o
  14  12   1       4605.50       4716.50        38.12 o
  15  12   1       1084.13       1184.16        13.15 o
  16  12   1       3375.59       3575.78        29.42 o
  17  12   1        255.19        312.49         6.20 o
  18  12   1         47.80         71.33         5.26 o
  19  12   1       1161.91       1090.00        12.42 o
  20  12   1       1645.04       1659.81        16.13 o
  21  12   1        381.59        434.13         7.49 o
  22  12   1         95.99        134.00         6.24 o
  23  12   1        440.68        359.70         5.69 o
  24  12   1         45.29         32.46         4.82 o
  25  12   1        130.94        124.74        10.07 o
   0  13   1       2418.73       2180.44        38.90 o
   1  13   1        505.78        474.79        12.32 o
   2  13   1         38.77         58.08         8.49 o
   3  13   1       3280.75       3022.61        38.37 o
   4  13   1        742.07        719.28        16.09 o
   5  13   1        586.69        628.14        16.77 o
   6  13   1        340.05        310.51        13.39 o
   7  13   1       2762.41       2781.88        43.45 o
   8  13   1       5060.57       5161.22        44.07 o
   9  13   1         46.31        108.84         5.77 o
  10  13   1       2751.70       2950.07        23.29 o
  11  13   1       1499.86       1518.30        14.30 o
  12  13   1         61.18         86.22         5.72 o
  13  13   1         64.40         67.49         5.62 o
  14  13   1        453.93        483.83         6.87 o
  15  13   1       3673.10       3434.29        27.17 o
  16  13   1        146.02        161.08         5.13 o
  17  13   1         45.57         67.24         4.64 o
  18  13   1        563.32        612.90         8.58 o
  19  13   1         96.73        108.51         5.27 o
  20  13   1         93.55         54.06         4.86 o
  21  13   1       1077.96       1058.87        14.05 o
  22  13   1        555.70        583.08         8.79 o
  23  13   1         63.10         79.39         5.96 o
   1  14   1        122.78         99.70         4.75 o
   2  14   1        752.52        845.68         7.87 o
   3  14   1       1740.41       1660.35        12.47 o
   4  14   1        352.35        357.73         5.60 o
   5  14   1       6420.39       6313.00        41.15 o
   6  14   1       2269.47       2461.97        19.48 o
   7  14   1       1977.54       2349.19        18.47 o
   8  14   1         70.95        102.55         5.52 o
   9  14   1        809.43        807.79         8.75 o
  10  14   1        586.90        579.96         8.16 o
  11  14   1       3816.37       4111.04        33.55 o
  12  14   1        838.43        885.62         9.90 o
  13  14   1       3717.93       3617.14        29.63 o
  14  14   1        176.89        172.78         5.41 o
  15  14   1        977.14       1083.26        11.27 o
  16  14   1        121.00        124.11         5.07 o
  17  14   1        542.79        555.79         8.26 o
  18  14   1        399.91        392.46         6.60 o
  19  14   1         47.04         42.93         4.87 o
  20  14   1        923.64        898.38        10.13 o
  21  14   1        114.27        106.80         5.27 o
  22  14   1         47.60         40.39         7.14 o
   0  15   1        107.33        207.72         7.73 o
   1  15   1       1422.39       1247.86        10.29 o
   2  15   1         67.23         53.07         4.47 o
   3  15   1        705.83        641.78         6.71 o
   4  15   1       2204.23       2155.76        15.22 o
   5  15   1         99.08        155.98         5.24 o
   6  15   1        582.04        560.72         6.94 o
   7  15   1          9.41         23.44         4.89 o
   8  15   1          0.57         10.32         5.26 o
   9  15   1       1345.82       1572.48        14.05 o
  10  15   1         34.56         76.49         5.52 o
  11  15   1        100.72         99.91         5.50 o
  12  15   1        620.05        606.33         8.23 o
  13  15   1        104.07        126.73         5.16 o
  14  15   1        176.59        175.10         5.14 o
  15  15   1         76.68         60.04         5.00 o
  16  15   1        297.13        294.17         5.65 o
  17  15   1        372.90        353.59         5.81 o
  18  15   1       1246.12       1277.56        13.92 o
  19  15   1         69.60         81.20         6.05 o
  20  15   1         55.29         88.32        10.16 o
   1  16   1        417.82        438.62         5.88 o
   2  16   1       1542.95       1748.91        14.06 o
   3  16   1       7535.92       7836.18        51.47 o
   4  16   1        935.66        937.09         9.33 o
   5  16   1       1399.15       1567.84        12.79 o
   6  16   1          0.74         18.17         4.52 o
   7  16   1          1.95         30.55         4.74 o
   8  16   1        371.73        366.69         6.23 o
   9  16   1          1.75         13.46         5.05 o
  10  16   1         11.43         12.43         5.49 o
  11  16   1        106.14        115.86         4.96 o
  12  16   1        353.77        352.69         5.69 o
  13  16   1       1661.92       1732.65        14.79 o
  14  16   1       2572.16       2659.04        21.79 o
  15  16   1       3549.91       3407.67        27.28 o
  16  16   1       1973.82       2074.07        23.83 o
  17  16   1        275.28        295.36         7.45 o
  18  16   1         20.26         44.05        10.07 o
   0  17   1        152.06        214.32         6.56 o
   1  17   1       5203.34       5421.56        33.40 o
   2  17   1          3.82         16.59         4.40 o
   3  17   1       1322.07       1370.56        11.37 o
   4  17   1        981.77       1094.76        55.02 o
   5  17   1       1531.56       1560.62        12.91 o
   6  17   1        451.72        433.89         6.39 o
   7  17   1       1381.23       1357.92        12.11 o
   8  17   1         26.56         31.13         4.51 o
   9  17   1          5.40         18.24         4.38 o
  10  17   1         14.61         28.89         4.24 o
  11  17   1       1646.41       1629.34        14.04 o
  12  17   1       1008.32       1013.50         9.99 o
  13  17   1       2390.88       2321.87        24.52 o
  14  17   1        726.94        740.01        10.55 o
  15  17   1        711.96        649.23        10.41 o
   1  18   1          1.21          7.41         3.78 o
   2  18   1          0.62         10.67         3.78 o
   3  18   1        110.33        112.80         4.01 o
   4  18   1        104.55        111.94         3.99 o
   5  18   1        421.05        436.60         5.88 o
   6  18   1       1010.06       1012.57         9.80 o
   7  18   1       1969.90       2027.78        17.04 o
   8  18   1        120.71         92.37         4.64 o
   9  18   1         21.59         28.06         4.61 o
  10  18   1       1515.32       1607.08        18.83 o
  11  18   1       1550.08       1432.25        18.36 o
  12  18   1       1588.11       1521.99        27.13 o
   0  19   1        215.48        208.11        11.96 o
   1  19   1       2142.04       2194.50        23.23 o
   2  19   1        277.35        287.86         6.37 o
   3  19   1        714.52        749.52        10.46 o
   4  19   1        251.55        261.03         7.12 o
   5  19   1         16.61         22.53         5.83 o
   6  19   1        157.24        191.64         7.92 o
   7  19   1       2258.64       2446.08        72.03 o
   1   0   2         50.94         80.06         7.96 o
   2   0   2      42531.51      45874.01       524.21 o
   3   0   2       1745.16       3185.63        50.81 o
   4   0   2      30168.59      29711.23       315.67 o
   5   0   2      21592.37      24634.35       285.75 o
   6   0   2       2833.17       2273.91        32.58 o
   7   0   2      16719.61      16832.53       275.18 o
   8   0   2      25741.21      28124.21       395.08 o
   9   0   2      26592.73      26315.41       424.30 o
  10   0   2      28858.85      30484.96       425.68 o
  11   0   2       4230.33       3768.66        56.49 o
  12   0   2       9884.81      10133.68       145.00 o
  13   0   2       2338.41       2343.99        37.74 o
  14   0   2       1024.32       1188.90        22.56 o
  15   0   2        201.78        217.96        10.12 o
  16   0   2        835.16        909.16        22.92 o
  17   0   2      14277.32      15186.06       250.86 o
  18   0   2       6268.52       6382.03       113.14 o
  19   0   2      15191.88      16188.72       268.21 o
  20   0   2      11627.14      11809.92       198.61 o
  21   0   2         29.89         35.53        14.24 o
  22   0   2        448.27        475.37         9.29 o
  23   0   2         15.17         18.12         6.84 o
  24   0   2        586.64        556.80        10.09 o
  25   0   2        385.49        318.64         8.81 o
  26   0   2       1098.97       1096.51        16.43 o
  27   0   2         83.27        113.36         7.23 o
  28   0   2       1736.42       2036.01        25.87 o
  29   0   2         65.74         67.47         6.33 o
  30   0   2        148.35        151.20         6.86 o
  31   0   2         22.40         20.23        11.49 o
   1   1   2      45759.19      49351.09       436.21 o
   2   1   2        216.07        151.44         6.98 o
   3   1   2      26448.27      29170.27       290.79 o
   4   1   2      12290.89      15021.05       124.57 o
   5   1   2       3605.87       3954.25        35.93 o
   6   1   2       2214.94       2705.19        27.12 o
   7   1   2         37.44         96.13         7.08 o
   8   1   2       1734.16       1656.55        21.46 o
   9   1   2         57.03        141.97         6.52 o
  10   1   2        328.04        470.69         9.28 o
  11   1   2       1777.62       1773.22        20.94 o
  12   1   2         98.87         34.72         6.01 o
  13   1   2        487.30        460.36         9.29 o
  14   1   2        121.52        129.95         5.88 o
  15   1   2       8399.59       8824.74        89.85 o
  16   1   2       1600.11       1772.92        24.00 o
  17   1   2       1652.21       1636.82        22.92 o
  18   1   2       2293.44       2263.59        29.67 o
  19   1   2       4688.72       4860.07        62.07 o
  20   1   2         70.93         58.51         9.76 o
  21   1   2       7300.59       7125.28        88.24 o
  22   1   2         27.05         32.13         4.76 o
  23   1   2         52.63        107.64         5.20 o
  24   1   2         63.62         74.61         4.92 o
  25   1   2        242.57        336.56         5.85 o
  26   1   2        122.96        162.66         5.42 o
  27   1   2         70.02        105.35         5.16 o
  28   1   2         36.59         58.02         4.68 o
  29   1   2        262.91        256.84         5.25 o
  30   1   2          1.74         23.74         4.01 o
  31   1   2        340.91        329.37         9.88 o
   0   2   2      48785.83      49519.64       609.69 o
   1   2   2        777.75       1116.53        15.52 o
   2   2   2        121.15        176.73         7.95 o
   3   2   2      28513.72      30580.31       324.43 o
   4   2   2          8.12         54.59         5.27 o
   5   2   2       3131.15       3113.49        28.26 o
   6   2   2       5582.10       5947.37        52.79 o
   7   2   2      12525.17      11861.71       106.66 o
   8   2   2      15154.75      14743.54       169.76 o
   9   2   2      19936.84      19566.34       224.11 o
  10   2   2       5819.05       5770.10        63.65 o
  11   2   2       3085.47       3212.12        37.33 o
  12   2   2      10203.77      10778.89       116.46 o
  13   2   2       3781.07       4154.77        44.69 o
  14   2   2         72.32        108.66         7.07 o
  15   2   2       4108.40       3959.01        40.55 o
  16   2   2       1315.24       1167.44        15.54 o
  17   2   2         30.08         33.17         6.90 o
  18   2   2        240.61        352.61        10.46 o
  19   2   2          3.29         51.25         7.96 o
  20   2   2        390.80        412.36        13.78 o
  21   2   2       3820.90       3984.83        53.05 o
  22   2   2       1573.38       1494.85        12.61 o
  23   2   2        502.00        738.72         8.26 o
  24   2   2          1.07         41.49         5.06 o
  25   2   2       3563.52       3359.50        26.88 o
  26   2   2       1478.78       1562.23        13.91 o
  27   2   2       2370.41       2437.23        19.88 o
  28   2   2       1889.52       1815.72        20.35 o
  29   2   2        139.30        160.32         4.52 o
  30   2   2        743.56        701.33        10.32 o
   1   3   2       1750.72       1678.57        22.30 o
   2   3   2       9604.50       9587.94        97.42 o
   3   3   2        125.94        301.99        11.30 o
   4   3   2       7611.47       7924.31        84.10 o
   5   3   2      18473.63      19420.89       157.63 o
   6   3   2       3736.89       2997.70        28.14 o
   7   3   2      28269.88      28624.98       240.48 o
   8   3   2        589.23        405.89         9.75 o
   9   3   2         79.54        166.44         7.00 o
  10   3   2        944.36        953.51        14.28 o
  11   3   2      16025.52      16512.52       176.40 o
  12   3   2       2997.85       2611.46        31.75 o
  13   3   2       4802.09       4433.75        50.81 o
  14   3   2       5969.82       5367.82        56.63 o
  15   3   2         51.73         37.87         6.27 o
  16   3   2        617.74        657.61        11.28 o
  17   3   2         17.80         70.38         7.37 o
  18   3   2       1022.27       1136.37        17.29 o
  19   3   2       1363.25       1316.90        19.22 o
  20   3   2       1645.70       1895.55        26.88 o
  21   3   2       1124.29       1087.78        11.56 o
  22   3   2         17.36         28.81         4.47 o
  23   3   2       4001.60       3842.51        29.32 o
  24   3   2        240.50        293.25         7.22 o
  25   3   2       2676.84       2940.89        22.79 o
  26   3   2        170.23        210.73         5.57 o
  27   3   2        375.52        371.72         5.76 o
  28   3   2         98.09        129.28         4.69 o
  29   3   2       2937.76       3006.01        25.51 o
  30   3   2       2226.44       2328.54        24.48 o
   0   4   2       1028.33       1186.04        22.55 o
   1   4   2       4183.13       4100.93        44.10 o
   2   4   2        311.02        267.11         7.27 o
   3   4   2         70.68        191.67         6.58 o
   4   4   2         23.74         44.12         5.90 o
   5   4   2        380.04        327.15         7.23 o
   6   4   2        689.96        755.84        11.74 o
   7   4   2       6454.18       6334.65        65.49 o
   8   4   2        975.31       1393.19        16.63 o
   9   4   2      17365.92      17529.40       164.41 o
  10   4   2         92.22        158.95         9.15 o
  11   4   2        987.21        903.33        16.56 o
  12   4   2       2844.95       3705.40        43.20 o
  13   4   2       1244.31       1401.99        18.31 o
  14   4   2        771.72        897.47        13.70 o
  15   4   2        923.91        975.85        14.69 o
  16   4   2        344.78        364.79         8.97 o
  17   4   2        702.39        682.74        12.08 o
  18   4   2         49.27         23.18         7.43 o
  19   4   2         21.99         58.85         7.90 o
  20   4   2        304.27        366.53        10.82 o
  21   4   2        548.65        538.57         7.06 o
  22   4   2         20.67         66.20         5.31 o
  23   4   2       1205.12       1190.65        10.99 o
  24   4   2        733.67        668.51         7.29 o
  25   4   2        206.23        212.04         5.12 o
  26   4   2        332.85        298.36         5.42 o
  27   4   2        857.35        821.62        10.83 o
  28   4   2         78.13        117.46         4.21 o
  29   4   2         24.40         22.95         4.19 o
  30   4   2         11.64         39.17         5.52 o
   1   5   2       5288.69       4844.47        46.67 o
   2   5   2       1933.92       1564.46        19.89 o
   3   5   2      24065.60      23091.88       262.83 o
   4   5   2       3689.78       3648.87        42.30 o
   5   5   2       9508.54       9191.94        92.87 o
   6   5   2         38.04         16.12         7.08 o
   7   5   2        259.56        244.34         7.74 o
   8   5   2         37.11         68.05         6.07 o
   9   5   2         90.08        202.01         7.70 o
  10   5   2        117.71        195.47         7.39 o
  11   5   2        347.78        333.63         9.13 o
  12   5   2       3711.60       3868.09        41.92 o
  13   5   2       5597.71       5831.44        61.28 o
  14   5   2       4729.20       4980.21        50.16 o
  15   5   2       7950.93       7808.58        81.18 o
  16   5   2        738.68        600.37        11.77 o
  17   5   2       1758.85       1544.47        19.82 o
  18   5   2         67.97         78.44         7.99 o
  19   5   2       1392.35       1497.66        21.48 o
  20   5   2        584.30        489.13         6.90 o
  21   5   2       7772.52       7841.57        57.68 o
  22   5   2        877.64        918.08        10.94 o
  23   5   2       1052.72       1157.08        13.71 o
  24   5   2        309.62        439.13         6.45 o
  25   5   2          0.93          5.81         4.10 o
  26   5   2        282.26        260.55         4.68 o
  27   5   2          6.40          9.67         3.59 o
  28   5   2        344.08        336.64         5.32 o
  29   5   2         46.69         63.81         4.68 o
  30   5   2        314.82        276.70         8.44 o
   0   6   2      36472.51      35804.96       501.44 o
   1   6   2       8852.40       7870.95        94.95 o
   2   6   2       4998.93       5071.13        50.64 o
   3   6   2       2590.60       3220.58        38.42 o
   4   6   2         84.14         56.58         6.54 o
   5   6   2       4346.08       4037.99        54.76 o
   6   6   2        967.87       1020.46        20.73 o
   7   6   2       2464.50       2904.72        37.28 o
   8   6   2       1967.34       1468.00        20.02 o
   9   6   2        975.79       1218.84        19.35 o
  10   6   2       5042.13       5175.66        58.73 o
  11   6   2       2625.56       2655.99        28.67 o
  12   6   2       1603.14       1533.17        18.75 o
  13   6   2       4192.52       4157.87        42.87 o
  14   6   2         30.84         58.58         6.71 o
  15   6   2        352.77        468.66         9.30 o
  16   6   2       4771.86       5095.60        52.04 o
  17   6   2       6101.14       5716.75        58.12 o
  18   6   2       4006.18       4070.29        41.53 o
  19   6   2       2878.27       2830.24        30.95 o
  20   6   2       2648.97       2836.15        22.94 o
  21   6   2        403.05        423.62         6.50 o
  22   6   2        244.70        207.12         5.48 o
  23   6   2        992.63        879.27         9.59 o
  24   6   2        725.15        806.28         8.04 o
  25   6   2        343.31        340.02         5.33 o
  26   6   2       1086.26       1180.53        10.76 o
  27   6   2         12.17          8.70         3.45 o
  28   6   2        451.69        414.33         6.21 o
  29   6   2        528.13        526.39         7.87 o
   1   7   2        165.46        453.11        11.66 o
   2   7   2       1404.89       1322.17        20.86 o
   3   7   2        220.04        112.19         6.79 o
   4   7   2        403.41        585.12        19.93 o
   5   7   2       6886.29       6087.45        73.38 o
   6   7   2       1478.85       1320.03        20.14 o
   7   7   2      12918.34      12879.20       149.62 o
   8   7   2        499.49        460.93        13.79 o
   9   7   2          1.46         15.34         7.41 o
  10   7   2         63.68         61.14         7.86 o
  11   7   2       7442.89       7181.83        74.30 o
  12   7   2         93.36        171.15         7.08 o
  13   7   2        876.36        804.06        12.35 o
  14   7   2        106.72        132.40         7.16 o
  15   7   2       1382.91       1290.20        17.30 o
  16   7   2         55.41         75.49         7.00 o
  17   7   2        325.13        227.42         8.14 o
  18   7   2         10.86         52.34         7.34 o
  19   7   2          8.58         43.30         4.60 o
  20   7   2        176.50        157.35         4.79 o
  21   7   2        138.25        181.81         4.77 o
  22   7   2       1327.93       1273.67        11.91 o
  23   7   2        941.17        996.85        10.36 o
  24   7   2         84.77         79.25         4.95 o
  25   7   2       1696.12       1552.86        13.95 o
  26   7   2          9.72         39.08         3.67 o
  27   7   2        146.12        145.65         3.94 o
  28   7   2          1.27         11.45         5.22 o
   0   8   2      25776.33      28516.26       356.75 o
   1   8   2       1731.76       1860.35        20.81 o
   2   8   2       1313.76       1106.43        18.27 o
   3   8   2       7537.42       6571.09        79.14 o
   4   8   2          0.49        125.97         8.46 o
   5   8   2       2220.54       1819.69        25.95 o
   6   8   2       2949.04       2554.05        46.54 o
   7   8   2       6509.44       6427.17        77.41 o
   8   8   2       2957.82       3190.08        38.03 o
   9   8   2      24178.54      23610.89       234.05 o
  10   8   2       3421.65       3329.30        39.53 o
  11   8   2       2587.76       2418.03        28.25 o
  12   8   2       2590.99       2533.09        28.08 o
  13   8   2       3730.88       3340.01        33.91 o
  14   8   2         26.24         22.01         6.39 o
  15   8   2       4439.74       4120.19        44.61 o
  16   8   2       3304.36       3536.84        36.29 o
  17   8   2       1163.73       1373.44        25.78 o
  18   8   2       3843.91       3891.78        28.54 o
  19   8   2       2146.56       2261.35        18.12 o
  20   8   2       1309.13       1201.07        10.90 o
  21   8   2       3166.41       2874.72        21.61 o
  22   8   2         22.95         17.08         4.45 o
  23   8   2        848.51        749.01        10.61 o
  24   8   2        800.50        652.36         7.93 o
  25   8   2       2105.18       1964.76        21.11 o
  26   8   2        553.53        475.61         6.24 o
  27   8   2       2305.28       2356.49        23.49 o
  28   8   2       1377.77       1403.71        15.64 o
   1   9   2        186.78        172.99         6.17 o
   2   9   2       3588.18       3354.02        37.28 o
   3   9   2         95.13        207.92        11.86 o
   4   9   2       1473.10       1198.38        18.15 o
   5   9   2       7257.81       7003.57        78.25 o
   6   9   2       1597.94       1745.86        25.08 o
   7   9   2      11556.52      11105.44       119.85 o
   8   9   2        949.11        843.82        22.64 o
   9   9   2        358.50        394.07         9.94 o
  10   9   2         50.47        103.75         7.23 o
  11   9   2       7212.64       6854.41        71.96 o
  12   9   2        580.23        536.66        11.75 o
  13   9   2        184.83        124.30         6.90 o
  14   9   2       1311.67       1515.16        18.55 o
  15   9   2        446.75        340.76         8.89 o
  16   9   2        293.83        285.68         8.76 o
  17   9   2        242.50        195.01         4.44 o
  18   9   2         86.74        148.41         4.56 o
  19   9   2         17.15         15.95         4.18 o
  20   9   2        816.81        853.35         9.44 o
  21   9   2        361.94        381.57         6.49 o
  22   9   2         49.12        112.60         4.79 o
  23   9   2       2161.86       1920.35        16.58 o
  24   9   2        612.75        582.38        10.21 o
  25   9   2       1623.20       1564.92        18.91 o
  26   9   2       1413.39       1335.05        13.71 o
  27   9   2        102.88        108.02         5.13 o
   0  10   2       2769.31       3130.49        43.89 o
   1  10   2       6686.84       6395.86        59.34 o
   2  10   2        395.33        414.40         8.07 o
   3  10   2         72.06         63.79         5.52 o
   4  10   2        121.36        108.90         5.92 o
   5  10   2       5471.03       5009.79        50.26 o
   6  10   2        659.03        708.23        12.54 o
   7  10   2       1312.13       1175.53        17.42 o
   8  10   2        898.60        788.71        15.56 o
   9  10   2        233.20        348.93        10.44 o
  10  10   2        210.43        306.86        10.65 o
  11  10   2        650.89        756.15        15.06 o
  12  10   2       5148.14       5451.02        67.47 o
  13  10   2       1911.07       1617.59        24.64 o
  14  10   2          2.77         37.53         6.24 o
  15  10   2        162.79        229.11         4.83 o
  16  10   2         49.26         26.93         4.34 o
  17  10   2       4545.94       4258.75        29.35 o
  18  10   2        256.84        252.19         5.22 o
  19  10   2       2413.63       2336.40        17.97 o
  20  10   2        736.54        710.60         7.91 o
  21  10   2        249.31        251.85         4.85 o
  22  10   2         33.51         35.02         4.38 o
  23  10   2        929.03        863.51        12.54 o
  24  10   2        154.36        163.55         5.84 o
  25  10   2        251.69        201.10         5.57 o
  26  10   2        798.23        761.59         9.87 o
   1  11   2       6964.38       6931.60        68.30 o
   2  11   2       4504.75       4485.32        43.63 o
   3  11   2      12608.08      12006.07       109.33 o
   4  11   2       3314.17       3299.76        39.55 o
   5  11   2       6978.86       6508.80        68.10 o
   6  11   2       2611.69       2455.99        31.06 o
   7  11   2        866.46        923.86        15.40 o
   8  11   2       2090.28       2295.39        31.77 o
   9  11   2       1639.27       1693.07        25.29 o
  10  11   2        979.43       1057.20        18.41 o
  11  11   2         23.40         70.78         8.32 o
  12  11   2        115.73        189.03         6.67 o
  13  11   2         10.18         43.82         4.52 o
  14  11   2       1467.10       1521.41        15.68 o
  15  11   2       3432.84       3245.57        23.41 o
  16  11   2         24.31         47.88         4.19 o
  17  11   2        499.50        489.17         6.29 o
  18  11   2         31.29         28.83         4.25 o
  19  11   2       3980.91       3814.80        29.79 o
  20  11   2       2119.28       1984.02        15.88 o
  21  11   2       6227.78       6139.27        48.40 o
  22  11   2       1590.10       1523.92        14.62 o
  23  11   2        557.05        633.33        13.09 o
  24  11   2       1411.54       1380.18        14.81 o
  25  11   2         16.96         28.97         5.07 o
   0  12   2        567.08        593.21        16.39 o
   1  12   2       5878.77       5543.67        59.29 o
   2  12   2         15.38         20.90         5.87 o
   3  12   2        192.44        235.88         7.41 o
   4  12   2        297.76        303.83         9.23 o
   5  12   2       1739.15       1583.29        22.03 o
   6  12   2       1988.28       1970.68        26.23 o
   7  12   2        308.38        323.69         9.43 o
   8  12   2       3040.73       3099.66        38.23 o
   9  12   2        166.25        274.10         6.91 o
  10  12   2         87.60        140.04         5.85 o
  11  12   2         52.47        110.66         5.46 o
  12  12   2       3207.52       3295.67        28.56 o
  13  12   2        879.03        831.04         9.85 o
  14  12   2       1326.30       1303.23        12.53 o
  15  12   2        330.69        328.35         6.49 o
  16  12   2         56.52         50.56         4.75 o
  17  12   2       3389.90       3156.34        26.14 o
  18  12   2         31.58         62.00         4.77 o
  19  12   2       3944.89       3909.70        34.30 o
  20  12   2          6.64         23.03         4.21 o
  21  12   2        127.62        117.54         4.44 o
  22  12   2          8.45         47.42         5.53 o
  23  12   2         83.72         74.10         5.12 o
  24  12   2         24.71         36.76         7.04 o
   1  13   2       1004.47        927.97        18.57 o
   2  13   2        491.28        416.49        12.99 o
   3  13   2        175.85        230.36        16.82 o
   4  13   2       1740.38       1812.18        17.77 o
   5  13   2       4073.93       4021.76        33.42 o
   6  13   2        523.05        510.99         6.22 o
   7  13   2       2544.31       2223.93        17.24 o
   8  13   2       1103.75       1226.99        11.85 o
   9  13   2        596.94        665.26         8.39 o
  10  13   2         14.78         12.14         5.05 o
  11  13   2       4576.32       4341.29        36.71 o
  12  13   2       1937.35       2018.23        19.45 o
  13  13   2       5770.99       5924.14        53.96 o
  14  13   2       3532.91       3685.29        30.24 o
  15  13   2        266.71        306.55         6.82 o
  16  13   2         13.52         47.60         5.47 o
  17  13   2         35.34         49.31         5.29 o
  18  13   2        192.09        172.40         6.99 o
  19  13   2        565.45        566.19         7.04 o
  20  13   2         54.23         55.99         4.09 o
  21  13   2          6.65         13.01         5.00 o
  22  13   2        152.46        165.94         6.28 o
   0  14   2       2003.59       1980.32        19.87 o
   1  14   2        202.37        218.77         4.95 o
   2  14   2       3756.88       3905.83        27.26 o
   3  14   2       2650.83       2823.63        22.55 o
   4  14   2         55.24        101.03         5.16 o
   5  14   2        748.60        810.04         8.52 o
   6  14   2       2048.28       2220.93        19.14 o
   7  14   2       3728.06       3743.10        28.56 o
   8  14   2        333.25        306.41         6.11 o
   9  14   2       5576.61       5531.68        41.06 o
  10  14   2       1427.61       1400.19        13.64 o
  11  14   2       1729.67       1742.79        15.72 o
  12  14   2         35.43         74.30         5.43 o
  13  14   2        293.98        305.53         7.18 o
  14  14   2        301.53        270.73         6.59 o
  15  14   2       1678.84       1594.62        14.96 o
  16  14   2       4740.36       4639.13        38.60 o
  17  14   2         72.71         66.66         4.67 o
  18  14   2       1834.65       1923.75        16.27 o
  19  14   2        154.60        187.25         5.01 o
  20  14   2        178.39        222.42         9.99 o
  21  14   2       3066.47       3225.25        66.15 o
   1  15   2        533.55        624.70        16.86 o
   2  15   2          6.37         24.46         4.33 o
   3  15   2       2073.45       2046.54        15.96 o
   4  15   2        811.83        955.77         9.31 o
   5  15   2        522.86        581.95         7.57 o
   6  15   2         38.15         46.30         5.03 o
   7  15   2        989.01       1141.49        11.84 o
   8  15   2         57.98         48.39         5.69 o
   9  15   2        167.12        202.88         6.15 o
  10  15   2        130.08         96.44         5.06 o
  11  15   2        718.43        743.25         9.33 o
  12  15   2        147.05        166.51         5.56 o
  13  15   2        212.06        211.29         5.34 o
  14  15   2        402.47        375.47         6.14 o
  15  15   2       1346.58       1386.31        13.73 o
  16  15   2        117.44        130.76         5.43 o
  17  15   2        453.99        479.07         9.15 o
  18  15   2         55.63         52.45         6.12 o
  19  15   2        772.28        775.87        46.13 o
   0  16   2       1374.68       1426.00        17.50 o
   1  16   2       4517.00       4360.94        53.24 o
   2  16   2       2875.41       2670.40        19.38 o
   3  16   2        115.44         97.76         4.78 o
   4  16   2         47.17         63.14         4.70 o
   5  16   2       1331.05       1247.06        39.82 o
   6  16   2         54.12         89.24         5.24 o
   7  16   2       2353.59       2505.51        21.99 o
   8  16   2         38.53         92.35         5.29 o
   9  16   2        339.17        391.12         6.55 o
  10  16   2        119.22        146.51         5.69 o
  11  16   2       1502.57       1434.78        14.13 o
  12  16   2        362.73        405.29         6.61 o
  13  16   2       1025.61       1101.07        14.51 o
  14  16   2         90.37        108.59         4.62 o
  15  16   2        191.28        171.86         5.27 o
  16  16   2        835.59        821.25        11.97 o
   1  17   2        295.05        327.00         6.16 o
   2  17   2        285.78        320.36         6.26 o
   3  17   2       1973.92       1962.39        16.80 o
   4  17   2       3515.60       3459.12        29.11 o
   5  17   2        201.27        219.05         5.37 o
   6  17   2       1070.79       1041.18        10.81 o
   7  17   2        171.13        152.15         5.14 o
   8  17   2         27.54         21.15         4.49 o
   9  17   2          4.27         17.55         4.59 o
  10  17   2         13.24         30.55         4.03 o
  11  17   2         96.39        102.68         4.36 o
  12  17   2        847.24        873.95         9.93 o
  13  17   2        281.43        252.10         6.33 o
  14  17   2       2662.01       2731.54        56.54 o
   0  18   2        401.67        441.80        13.48 o
   1  18   2         56.37         47.32         4.77 o
   2  18   2        301.50        283.42         5.71 o
   3  18   2        243.32        256.40         5.72 o
   4  18   2         28.02         30.13         4.75 o
   5  18   2        808.02        830.47         9.49 o
   6  18   2        296.94        313.69         8.30 o
   7  18   2        470.76        488.28         7.30 o
   8  18   2          7.89         11.38         5.97 o
   9  18   2       3370.96       3495.04        44.91 o
  10  18   2         40.01         56.26        10.36 o
   1  19   2         10.52         23.27         6.65 o
   2  19   2        739.29        753.02        15.86 o
   1   0   3          3.86        205.86        12.11 o
   2   0   3      14677.10      12469.95       196.23 o
   3   0   3       2006.25       1763.37        30.41 o
   4   0   3       6875.64       6655.54       135.34 o
   5   0   3       2070.21       2134.15        49.18 o
   6   0   3         35.83         37.48        10.99 o
   7   0   3         55.67         25.01         7.04 o
   8   0   3         29.81         29.07         7.11 o
   9   0   3        842.83        978.13        18.39 o
  10   0   3       7851.09       7747.23       111.39 o
  11   0   3       2935.53       2930.90        45.54 o
  12   0   3       4152.89       4400.60        66.14 o
  13   0   3       4668.70       4321.03        58.04 o
  14   0   3       8417.72       8535.78       109.94 o
  15   0   3       2006.74       1914.67        32.63 o
  16   0   3      10380.71      10129.92       169.98 o
  17   0   3       2486.18       2581.30        50.80 o
  18   0   3       1853.44       1884.86        68.00 o
  19   0   3       1618.21       1306.55        31.77 o
  20   0   3       1807.56       1871.11        20.69 o
  21   0   3         17.54          9.98         5.96 o
  22   0   3        699.89        813.92        11.03 o
  23   0   3        363.36        366.11         8.35 o
  24   0   3       1148.71       1106.57        14.27 o
  25   0   3       3684.53       3626.32        37.67 o
  26   0   3        118.56        114.73         5.82 o
  27   0   3        123.02         39.78         5.17 o
  28   0   3         20.48         17.37         6.66 o
  29   0   3        198.30        273.33         7.57 o
   0   1   3      12598.94      13211.00       200.28 o
   1   1   3       1048.50       1138.59        16.41 o
   2   1   3        159.10        103.03         7.73 o
   3   1   3        160.19        159.12         6.45 o
   4   1   3        411.94        252.05         7.33 o
   5   1   3       1828.88       1696.46        23.77 o
   6   1   3       2667.12       3173.63        39.81 o
   7   1   3        343.67        479.08         9.92 o
   8   1   3       1733.87       1905.34        23.56 o
   9   1   3        235.43         91.08         6.45 o
  10   1   3       3798.79       4575.64        47.98 o
  11   1   3         42.48         61.54         5.48 o
  12   1   3         12.88         20.65         5.26 o
  13   1   3        271.36        306.30         7.90 o
  14   1   3       1594.94       1303.35        15.98 o
  15   1   3        774.64        926.66        13.94 o
  16   1   3        298.93        329.34         8.65 o
  17   1   3       2174.86       1956.18        28.87 o
  18   1   3       5051.34       5164.75        69.21 o
  19   1   3        375.56        289.17        11.23 o
  20   1   3       1213.27       1271.18        11.46 o
  21   1   3         66.00        139.72         4.72 o
  22   1   3        515.71        538.15         6.57 o
  23   1   3         69.96        110.23         4.76 o
  24   1   3         62.02         82.77         4.37 o
  25   1   3         89.43        114.93         4.45 o
  26   1   3        234.00        279.48         5.31 o
  27   1   3        654.29        718.53        11.34 o
  28   1   3        149.14        160.85         5.26 o
  29   1   3         37.30         37.73         4.66 o
   1   2   3       7204.79       8324.89       102.21 o
   2   2   3         95.13        121.69         5.08 o
   3   2   3       5450.27       4393.22        66.19 o
   4   2   3       9267.20       9653.43        87.41 o
   5   2   3       1017.54        950.84        17.98 o
   6   2   3      15866.09      14807.93       132.74 o
   7   2   3        797.20        589.11        10.14 o
   8   2   3       2505.66       2429.08        29.47 o
   9   2   3        111.82        129.61         5.42 o
  10   2   3       2308.30       2209.90        23.60 o
  11   2   3       1730.49       1892.62        23.76 o
  12   2   3      11261.36      10465.50       105.61 o
  13   2   3       3295.42       3553.39        38.70 o
  14   2   3       3698.65       3579.68        39.31 o
  15   2   3       4806.35       4605.56        49.46 o
  16   2   3         62.09        119.33         7.23 o
  17   2   3        196.53        129.57         7.61 o
  18   2   3         55.24         52.32         8.71 o
  19   2   3        938.38        839.73        17.20 o
  20   2   3         23.15         51.64         4.44 o
  21   2   3       1672.26       1701.54        14.34 o
  22   2   3       2665.64       2763.43        21.71 o
  23   2   3        316.58        373.85         5.89 o
  24   2   3       2354.40       2343.59        18.08 o
  25   2   3        301.21        366.65         6.10 o
  26   2   3         69.87         85.53         4.86 o
  27   2   3        323.05        387.37         6.29 o
  28   2   3       1237.39       1178.41        13.05 o
  29   2   3         96.67         68.79         4.52 o
   0   3   3       5724.61       6751.74       140.67 o
   1   3   3       4027.36       3545.44        59.31 o
   2   3   3       4955.53       4791.91        45.75 o
   3   3   3       4026.86       4358.66        53.86 o
   4   3   3      13203.53      11538.12       104.34 o
   5   3   3       3322.05       3103.20        32.57 o
   6   3   3       1102.07       1158.08        15.58 o
   7   3   3        370.25        586.77        10.38 o
   8   3   3      23278.96      22100.69       235.45 o
   9   3   3        909.76       1154.92        19.36 o
  10   3   3      30003.07      29418.07       311.40 o
  11   3   3       1166.26       1060.41        14.04 o
  12   3   3        351.46        228.37         7.65 o
  13   3   3       1531.18       1543.19        18.34 o
  14   3   3        737.84        717.16        12.42 o
  15   3   3          6.98         18.40         6.46 o
  16   3   3        651.61        686.31        12.35 o
  17   3   3        545.54        441.06        11.32 o
  18   3   3        992.35       1106.14        16.70 o
  19   3   3        633.31        622.20        13.08 o
  20   3   3       2247.32       2250.39        17.51 o
  21   3   3       1621.02       1647.79        13.55 o
  22   3   3         25.04         31.30         4.58 o
  23   3   3        305.84        337.55         5.92 o
  24   3   3        456.67        439.46         6.60 o
  25   3   3        187.53        207.28         5.18 o
  26   3   3       5955.24       6013.38        53.70 o
  27   3   3          8.04         45.64         4.68 o
  28   3   3       3661.25       3609.24        34.81 o
  29   3   3        372.67        458.72         7.88 o
   1   4   3        334.23        263.52        10.10 o
   2   4   3        656.49        707.22        10.10 o
   3   4   3        195.67        152.82         6.03 o
   4   4   3        379.31        463.57         8.98 o
   5   4   3       6435.74       6805.21        70.65 o
   6   4   3       3804.94       3474.98        38.13 o
   7   4   3       4751.81       5162.13        54.57 o
   8   4   3       4035.47       3959.35        49.59 o
   9   4   3        151.95        233.38         9.13 o
  10   4   3        587.26        533.96         9.21 o
  11   4   3       1306.94       1576.01        18.49 o
  12   4   3        577.39        523.34        11.50 o
  13   4   3         23.17         22.30         6.45 o
  14   4   3         16.35         13.32         6.44 o
  15   4   3        970.78       1059.55        15.02 o
  16   4   3        555.83        607.88        12.07 o
  17   4   3       1900.11       1791.10        26.88 o
  18   4   3        108.53         96.42         8.52 o
  19   4   3         33.02         41.15         4.58 o
  20   4   3          4.85         16.76         4.41 o
  21   4   3         72.33         58.21         4.63 o
  22   4   3          4.66         23.29         5.00 o
  23   4   3       1032.88       1079.37        10.55 o
  24   4   3        999.60       1099.65        11.41 o
  25   4   3        324.14        360.62         7.01 o
  26   4   3        518.82        505.33         7.34 o
  27   4   3        188.16        222.17         5.22 o
  28   4   3        157.05        172.08         4.63 o
  29   4   3        178.69        178.67         8.25 o
   0   5   3      16268.45      16652.83       211.37 o
   1   5   3        367.00        328.98         7.25 o
   2   5   3       8905.34       8176.83       121.72 o
   3   5   3       1399.39       1061.96        16.09 o
   4   5   3        298.11        504.93        10.68 o
   5   5   3       1470.53       1441.44        27.32 o
   6   5   3      14906.00      14442.84       155.54 o
   7   5   3        692.26        656.60        12.53 o
   8   5   3      16558.67      17180.58       171.45 o
   9   5   3         62.28        162.92         7.26 o
  10   5   3       7315.70       7508.18        77.32 o
  11   5   3        118.58        152.28         7.30 o
  12   5   3       6676.89       6395.81        67.10 o
  13   5   3        612.49        463.02         9.44 o
  14   5   3         74.21         82.35         6.91 o
  15   5   3       1203.52       1158.89        17.87 o
  16   5   3       4400.12       4302.49        42.44 o
  17   5   3         76.76         96.44         7.48 o
  18   5   3       5643.44       5812.90        44.15 o
  19   5   3          5.82         33.02         4.25 o
  20   5   3       3886.21       3707.57        28.31 o
  21   5   3         20.00         11.63         4.74 o
  22   5   3        238.28        285.18         5.94 o
  23   5   3         33.82         41.50         5.04 o
  24   5   3       2639.94       2626.51        33.86 o
  25   5   3        263.23        330.78         5.95 o
  26   5   3       1802.21       1721.93        17.24 o
  27   5   3        364.96        369.10         6.67 o
  28   5   3        273.61        271.38         6.04 o
   1   6   3        104.76        152.95         7.84 o
   2   6   3       6393.58       6704.05        70.84 o
   3   6   3         62.66         78.60         7.82 o
   4   6   3      23083.24      22570.21       285.44 o
   5   6   3       5210.30       5200.71        64.49 o
   6   6   3       7070.36       6962.86        82.99 o
   7   6   3       2253.92       2405.62        29.46 o
   8   6   3       1320.23       1362.64        17.84 o
   9   6   3        143.01        142.64         7.29 o
  10   6   3        149.98        190.27         8.03 o
  11   6   3       5286.76       5478.84        57.94 o
  12   6   3       2404.40       2301.32        27.64 o
  13   6   3        967.43        943.28        14.92 o
  14   6   3       8974.05       8853.94       124.02 o
  15   6   3          4.64         53.37         7.70 o
  16   6   3       1702.43       1799.35        24.69 o
  17   6   3         79.80        130.12         8.14 o
  18   6   3         82.09         67.22         4.77 o
  19   6   3         12.73         18.63         4.33 o
  20   6   3       1788.57       2040.89        17.17 o
  21   6   3        450.77        435.19         6.68 o
  22   6   3       6817.38       6668.50        52.68 o
  23   6   3        306.21        380.65         6.01 o
  24   6   3        849.01        860.15         8.99 o
  25   6   3        948.96        927.21        10.22 o
  26   6   3        163.61        164.93         4.69 o
  27   6   3         89.40        119.76         4.51 o
  28   6   3         32.43         35.28         5.08 o
   0   7   3         93.64        170.04        13.24 o
   1   7   3        472.74        533.76        14.69 o
   2   7   3       1488.05       1659.94        26.04 o
   3   7   3        719.71        714.44        14.80 o
   4   7   3        268.92        391.16        10.18 o
   5   7   3         22.02         18.13         7.35 o
   6   7   3        162.84        105.36         8.62 o
   7   7   3       3840.22       4015.52        46.29 o
   8   7   3       7099.36       7211.40        79.26 o
   9   7   3       9050.69       9495.06       111.79 o
  10   7   3       5293.44       5026.85        57.44 o
  11   7   3        663.45        597.85        12.45 o
  12   7   3        112.51        182.57        11.62 o
  13   7   3       1115.02       1015.20        16.79 o
  14   7   3         62.28        141.82         9.00 o
  15   7   3        115.04        148.51         9.11 o
  16   7   3         19.79         38.53         6.89 o
  17   7   3         18.75         10.10         4.58 o
  18   7   3         13.02         50.02         4.74 o
  19   7   3        386.57        311.65         5.83 o
  20   7   3         48.92         51.52         5.17 o
  21   7   3        761.94        768.86         9.31 o
  22   7   3        204.64        214.45         5.37 o
  23   7   3        130.72        120.92         4.52 o
  24   7   3         77.26         56.28         4.59 o
  25   7   3        113.23        144.35         5.05 o
  26   7   3        959.11        941.13        10.42 o
  27   7   3        217.99        239.42         9.62 o
   1   8   3       2650.14       2771.37        31.44 o
   2   8   3         10.02         83.17         6.87 o
   3   8   3       1448.49       1216.06        16.61 o
   4   8   3       2472.75       2282.21        32.69 o
   5   8   3         19.83         72.91         8.06 o
   6   8   3      10899.22      10579.65       123.62 o
   7   8   3        370.30        423.21        10.41 o
   8   8   3       1686.43       1551.54        21.64 o
   9   8   3        333.72        391.38        11.20 o
  10   8   3       5256.85       5032.80        62.20 o
  11   8   3       1378.31       1328.65        21.38 o
  12   8   3       7341.83       7460.23        83.81 o
  13   8   3        543.86        588.58        13.23 o
  14   8   3       3806.82       3895.14        46.91 o
  15   8   3       2052.84       1967.17        16.41 o
  16   8   3        958.14        767.03         8.29 o
  17   8   3        107.88        163.27         5.21 o
  18   8   3        357.95        329.90         5.93 o
  19   8   3        172.36        200.68         5.66 o
  20   8   3        166.45        138.59         5.42 o
  21   8   3        386.50        453.27         6.85 o
  22   8   3       1288.34       1350.38        18.71 o
  23   8   3         57.61         46.71         5.32 o
  24   8   3       3641.61       3667.77        34.16 o
  25   8   3        464.07        444.38         6.45 o
  26   8   3        507.52        566.39         8.27 o
   0   9   3       1685.20       1271.42        24.76 o
   1   9   3       6622.22       6589.49        69.10 o
   2   9   3       2154.72       2290.66        27.24 o
   3   9   3         87.17         84.20         7.01 o
   4   9   3       4764.24       5182.13        58.61 o
   5   9   3         27.30         75.59         7.92 o
   6   9   3        427.77        436.87        11.32 o
   7   9   3        797.23        840.55        17.59 o
   8   9   3       2833.05       2691.89        35.08 o
   9   9   3        541.13        591.39        16.08 o
  10   9   3       7028.79       7337.26        88.60 o
  11   9   3        166.03        194.76         9.74 o
  12   9   3       1251.31       1203.74        20.27 o
  13   9   3       1326.01       1249.96        19.74 o
  14   9   3       1416.39       1642.63        14.45 o
  15   9   3         11.78         15.85         4.22 o
  16   9   3       1128.00       1081.27         9.35 o
  17   9   3        468.43        559.47         6.86 o
  18   9   3       1274.01       1089.67        10.24 o
  19   9   3        449.97        521.72         6.95 o
  20   9   3       1451.90       1555.93        14.21 o
  21   9   3        312.13        341.53         6.04 o
  22   9   3        818.14        883.06        10.04 o
  23   9   3        119.70        180.71         5.26 o
  24   9   3         22.40         33.36         4.13 o
  25   9   3         47.79         40.60         4.96 o
  26   9   3       1112.65       1216.08        40.14 o
   1  10   3        222.41        242.57         8.49 o
   2  10   3       4649.75       4791.09        48.78 o
   3  10   3        583.67        737.98        14.11 o
   4  10   3       5431.38       5256.12        55.99 o
   5  10   3       1023.20       1058.87        16.84 o
   6  10   3        451.02        425.72        10.73 o
   7  10   3        920.17       1103.91        17.55 o
   8  10   3         17.82         41.27         7.17 o
   9  10   3       1313.59       1342.87        20.33 o
  10  10   3         53.96         34.68         8.04 o
  11  10   3         67.31         80.88         6.79 o
  12  10   3        242.26        153.67         4.91 o
  13  10   3       1917.81       2041.89        15.20 o
  14  10   3       1181.08       1229.52        10.18 o
  15  10   3         21.60         65.49         4.16 o
  16  10   3       1081.22       1263.56        10.48 o
  17  10   3         10.59         21.94         4.09 o
  18  10   3         18.92         25.49         4.33 o
  19  10   3        696.41        801.91         8.53 o
  20  10   3       2082.79       2117.29        18.11 o
  21  10   3        165.43        188.13         5.04 o
  22  10   3       1023.09        943.63        10.17 o
  23  10   3        193.21        203.29         4.92 o
  24  10   3         44.80         27.98         4.75 o
  25  10   3        632.26        636.71        17.78 o
   0  11   3      23623.91      23145.24       326.50 o
   1  11   3        174.90        150.35         8.05 o
   2  11   3       5820.66       5555.73        59.70 o
   3  11   3       1592.89       1661.72        22.99 o
   4  11   3        659.16        638.78        12.70 o
   5  11   3       2290.74       2409.71        30.78 o
   6  11   3        118.28        108.81         8.00 o
   7  11   3        169.86        237.10         8.96 o
   8  11   3        417.58        364.07         8.50 o
   9  11   3         32.98         69.66         4.77 o
  10  11   3       2798.33       2658.94        19.20 o
  11  11   3          2.82         30.72         4.37 o
  12  11   3        112.28         97.51         4.69 o
  13  11   3         20.93         19.51         4.06 o
  14  11   3        287.20        321.30         4.99 o
  15  11   3        182.57        195.07         4.33 o
  16  11   3        621.48        693.52         6.56 o
  17  11   3        263.47        249.11         4.79 o
  18  11   3       3706.49       3872.73        34.20 o
  19  11   3         82.41         98.35         4.65 o
  20  11   3       1292.28       1308.14        12.45 o
  21  11   3        114.85        136.32         5.04 o
  22  11   3        149.66        122.40         6.64 o
  23  11   3         76.88         78.45         6.78 o
   1  12   3        713.60        786.99        14.71 o
   2  12   3       3361.39       3212.72        37.97 o
   3  12   3       1314.92       1347.90        12.95 o
   4  12   3       1031.12       1043.38        10.61 o
   5  12   3        311.30        273.53         5.26 o
   6  12   3        330.93        367.27         5.04 o
   7  12   3        129.11        137.72         4.22 o
   8  12   3        106.17        106.05         4.41 o
   9  12   3         71.98         64.60         4.34 o
  10  12   3         80.41         80.83         4.61 o
  11  12   3       2305.59       2390.31        18.03 o
  12  12   3        268.27        275.19         5.12 o
  13  12   3        250.12        240.27         4.94 o
  14  12   3        542.70        569.95         6.18 o
  15  12   3         37.63         60.83         3.93 o
  16  12   3        776.50        840.87         8.99 o
  17  12   3         34.20         37.84         4.28 o
  18  12   3        132.77        125.92         4.36 o
  19  12   3        499.93        493.44         8.00 o
  20  12   3       1820.66       1788.81        20.87 o
  21  12   3        374.22        352.00         7.58 o
  22  12   3        358.89        392.60         8.77 o
   0  13   3        100.69        213.44         6.58 o
   1  13   3        227.21        269.08         5.17 o
   2  13   3       4041.55       3854.12        25.51 o
   3  13   3        635.92        625.96         6.75 o
   4  13   3       1794.56       1659.49        11.93 o
   5  13   3       1380.56       1299.49        10.52 o
   6  13   3       1260.71       1138.64         9.26 o
   7  13   3        947.74        964.04         8.53 o
   8  13   3       9228.85       9054.76        58.81 o
   9  13   3        547.59        623.43         6.69 o
  10  13   3       5428.38       5501.52        36.48 o
  11  13   3        260.38        286.87         5.03 o
  12  13   3        423.90        446.07         6.64 o
  13  13   3       1299.82       1442.37        16.77 o
  14  13   3       2958.49       2965.97        25.61 o
  15  13   3        407.35        406.72         5.68 o
  16  13   3       3197.68       3037.78        36.64 o
  17  13   3        443.07        524.42         8.81 o
  18  13   3       1254.24       1256.28        23.13 o
  19  13   3          7.66         10.37         5.41 o
  20  13   3       1347.13       1289.81        15.69 o
  21  13   3        204.64        162.19        15.22 o
   1  14   3        213.30        265.16         5.50 o
   2  14   3        112.62        108.69         4.80 o
   3  14   3       2016.71       2018.04        16.60 o
   4  14   3       3598.55       3268.00        22.94 o
   5  14   3         46.08         90.45         4.49 o
   6  14   3       6922.20       6982.99        47.59 o
   7  14   3       1133.17       1080.67         9.87 o
   8  14   3        100.33        136.80         4.72 o
   9  14   3         96.13         98.21         4.76 o
  10  14   3        976.86       1043.32        10.02 o
  11  14   3         35.66        111.86         5.60 o
  12  14   3       3407.58       3474.80        29.50 o
  13  14   3        460.26        466.58         6.33 o
  14  14   3       3830.67       3686.53        29.68 o
  15  14   3       2054.48       2085.26        27.12 o
  16  14   3         10.77         32.63         4.57 o
  17  14   3         31.15         29.11         4.64 o
  18  14   3         48.57         63.56         5.43 o
  19  14   3        522.33        464.47        14.52 o
   0  15   3        424.52        509.54         9.85 o
   1  15   3       2277.09       2449.56        18.22 o
   2  15   3        214.70        225.98         5.13 o
   3  15   3        242.19        206.74         5.62 o
   4  15   3        749.99        828.63         9.65 o
   5  15   3        391.86        457.05         6.76 o
   6  15   3          6.62         12.25         4.67 o
   7  15   3         86.69         90.83         4.46 o
   8  15   3         95.31        111.53         4.59 o
   9  15   3         24.67         44.68         4.56 o
  10  15   3        695.62        682.37         8.41 o
  11  15   3        141.71        119.77         4.32 o
  12  15   3        134.34        142.42         4.20 o
  13  15   3        321.47        378.46         6.20 o
  14  15   3        148.21        141.24         4.59 o
  15  15   3          3.47          0.77         5.36 o
  16  15   3         22.35         27.95         6.39 o
  17  15   3        568.78        564.42        13.66 o
   1  16   3        320.44        313.42         6.28 o
   2  16   3       3474.48       3379.16        94.16 o
   3  16   3         36.36         65.28         5.03 o
   4  16   3       5181.73       4940.76        41.84 o
   5  16   3        201.85        253.71         6.18 o
   6  16   3       2561.35       2379.13        97.54 o
   7  16   3         36.95         63.73         4.30 o
   8  16   3          2.85         16.22         4.22 o
   9  16   3         62.26         64.36         4.99 o
  10  16   3          9.23         11.52         4.59 o
  11  16   3        158.95        198.16         5.24 o
  12  16   3        679.54        670.26         9.04 o
  13  16   3        249.24        273.88         6.01 o
  14  16   3       1976.04       1945.00        26.02 o
   0  17   3       2008.28       2044.88        37.95 o
   1  17   3         14.71         31.25         4.50 o
   2  17   3       1546.23       1437.34        15.90 o
   3  17   3        402.51        393.33         6.97 o
   4  17   3         14.99         16.56         4.71 o
   5  17   3         56.09         57.27         5.06 o
   6  17   3        715.02        665.24        12.62 o
   7  17   3       1063.92        928.70        15.00 o
   8  17   3        326.42        305.57         6.99 o
   9  17   3       1514.83       1504.83        35.80 o
  10  17   3        226.62        307.86         6.54 o
   1  18   3         87.26         81.77         9.21 o
   2  18   3          4.55          1.60         5.13 o
   3  18   3        197.28        209.31         6.09 o
   4  18   3         34.21         20.60         8.53 o
   5  18   3        513.67        461.56        35.21 o
   0   0   4        405.45        278.31        17.85 o
   1   0   4       6422.79       5426.75        92.81 o
   2   0   4       2337.21       2777.49        77.21 o
   3   0   4       7743.98       8447.32       172.35 o
   4   0   4        753.74       1000.48        31.00 o
   5   0   4       2153.42       2773.35        62.08 o
   6   0   4       2180.46       2692.29        60.77 o
   7   0   4         31.47         67.58        12.30 o
   8   0   4        997.95       1048.33        23.91 o
   9   0   4       4544.99       4757.18        70.17 o
  10   0   4         37.50         31.69         8.23 o
  11   0   4          3.45         13.75         7.91 o
  12   0   4        169.18        132.89         9.07 o
  13   0   4         36.78         28.38         9.84 o
  14   0   4       2179.08       2437.85        58.06 o
  15   0   4        806.96        833.12        20.70 o
  16   0   4        305.64        255.05        13.09 o
  17   0   4        366.90        397.06         8.93 o
  18   0   4       1326.00       1566.51        21.18 o
  19   0   4       2764.94       2664.16        30.76 o
  20   0   4        998.53        963.57        13.91 o
  21   0   4         91.97         75.78         6.97 o
  22   0   4        427.51        576.20         9.63 o
  23   0   4          1.70         17.54         6.04 o
  24   0   4       1599.92       1688.89        20.89 o
  25   0   4       2535.92       2462.88        27.89 o
  26   0   4          8.98         19.11         5.30 o
  27   0   4       1366.13       1214.33        22.05 o
  28   0   4         30.98         12.11         8.46 o
   1   1   4       4665.75       5484.87        73.31 o
   2   1   4        313.22        563.63        12.53 o
   3   1   4        987.30        903.03        16.76 o
   4   1   4        198.60        249.02        10.12 o
   5   1   4       1258.32       1053.33        20.61 o
   6   1   4       2651.54       3208.69        49.95 o
   7   1   4       2564.16       2482.54        35.51 o
   8   1   4       1751.76       2146.89        30.69 o
   9   1   4         32.75         60.64         6.15 o
  10   1   4          5.93        134.30         6.07 o
  11   1   4       2199.36       2097.84        24.10 o
  12   1   4        131.63        124.42         6.83 o
  13   1   4         97.98        113.26         6.47 o
  14   1   4       2034.05       2044.23        24.12 o
  15   1   4        353.97        359.08        11.06 o
  16   1   4       3226.26       3658.40        50.64 o
  17   1   4        993.63        996.91         9.56 o
  18   1   4        126.36        153.04         4.96 o
  19   1   4          1.46         12.05         4.32 o
  20   1   4        418.71        432.82         6.16 o
  21   1   4       1791.79       1846.44        15.31 o
  22   1   4         12.11         33.65         4.55 o
  23   1   4        416.83        475.52         6.07 o
  24   1   4         35.09         61.52         4.34 o
  25   1   4        600.67        463.41         6.12 o
  26   1   4          6.12         50.54         4.05 o
  27   1   4         10.11         30.83         4.91 o
  28   1   4        425.79        361.60        17.97 o
   0   2   4       8468.97       9548.47       276.79 o
   1   2   4       3324.91       3079.65        55.51 o
   2   2   4        447.11        691.75        17.76 o
   3   2   4       5283.85       5860.48       120.97 o
   4   2   4        516.86        581.59        15.30 o
   5   2   4       1859.27       1886.70        43.45 o
   6   2   4        182.26        189.09         8.46 o
   7   2   4       6046.34       6169.82        73.79 o
   8   2   4       1890.13       1871.40        25.51 o
   9   2   4       5941.16       5761.61        59.76 o
  10   2   4       1991.85       2103.06        26.02 o
  11   2   4       3702.77       3607.74        38.79 o
  12   2   4        452.69        422.44         8.75 o
  13   2   4         21.06         29.16         6.09 o
  14   2   4        162.57        205.68         8.44 o
  15   2   4       3004.64       3003.45        36.82 o
  16   2   4        346.11        331.47        15.66 o
  17   2   4       4351.30       4460.61        30.75 o
  18   2   4       1827.56       1956.82        15.54 o
  19   2   4        542.38        622.85         7.62 o
  20   2   4        640.88        745.03         7.87 o
  21   2   4        291.68        316.87         5.71 o
  22   2   4        262.96        353.58         5.52 o
  23   2   4         17.16         30.85         4.43 o
  24   2   4        818.44        718.89         8.29 o
  25   2   4       1420.92       1415.08        13.69 o
  26   2   4        655.01        619.95        10.01 o
  27   2   4        398.32        393.71         7.92 o
   1   3   4       4307.90       4765.67        82.80 o
   2   3   4       1754.38       1860.40        45.35 o
   3   3   4       2508.93       2543.80        39.91 o
   4   3   4       3660.41       4132.37        50.60 o
   5   3   4       9857.14       8905.69       104.10 o
   6   3   4       4872.05       5496.42        71.96 o
   7   3   4       6514.82       6096.51        79.65 o
   8   3   4        288.44        315.99        10.35 o
   9   3   4         68.24         60.26         9.34 o
  10   3   4       1917.30       2043.26        27.58 o
  11   3   4       5376.50       5465.97        57.49 o
  12   3   4       4135.09       4350.06        55.25 o
  13   3   4       5559.53       5564.15        70.81 o
  14   3   4        452.09        521.45        11.93 o
  15   3   4       3589.36       3599.49        51.19 o
  16   3   4        250.04        316.77         8.07 o
  17   3   4        254.69        226.70         4.68 o
  18   3   4          2.28         15.96         4.07 o
  19   3   4         20.38         33.25         4.28 o
  20   3   4        631.08        664.90         8.49 o
  21   3   4       3579.60       3530.93        29.25 o
  22   3   4        706.08        603.09         8.69 o
  23   3   4       1579.64       1709.20        17.74 o
  24   3   4       1354.59       1295.28        21.42 o
  25   3   4       1720.93       1751.83        18.38 o
  26   3   4          4.77         14.99         4.98 o
  27   3   4         43.07         60.01         5.31 o
   0   4   4        139.90        170.82        13.98 o
   1   4   4       1416.78       1448.13        22.39 o
   2   4   4       1314.70       1347.18        21.29 o
   3   4   4        182.19        255.50         9.44 o
   4   4   4       7309.12       7434.97        95.70 o
   5   4   4       1189.79       1321.21        19.72 o
   6   4   4       2666.07       2798.27        33.48 o
   7   4   4         20.37         25.36         6.90 o
   8   4   4         25.99         27.45         8.03 o
   9   4   4        452.52        537.94        13.00 o
  10   4   4          2.23         37.65         6.89 o
  11   4   4          6.68         30.40         7.15 o
  12   4   4        693.64        677.90        12.27 o
  13   4   4         12.33         34.77         6.99 o
  14   4   4       2499.80       2599.69        46.48 o
  15   4   4        380.37        376.05         9.46 o
  16   4   4        120.28        215.71         4.63 o
  17   4   4         34.60         58.20         3.90 o
  18   4   4       1056.27       1069.92        10.31 o
  19   4   4        116.65        201.98         4.89 o
  20   4   4         54.57         84.75         4.63 o
  21   4   4        118.09         79.74         4.55 o
  22   4   4        613.13        655.18        13.29 o
  23   4   4         57.15         57.70         4.47 o
  24   4   4          9.30         33.58         4.75 o
  25   4   4         11.34         13.58         4.47 o
  26   4   4        556.62        553.71         7.74 o
  27   4   4        228.69        266.11         7.26 o
   1   5   4       1734.51       1626.55        28.13 o
   2   5   4       1544.10       1493.42        27.57 o
   3   5   4       8093.25       7778.32       100.52 o
   4   5   4       3400.00       3837.63        47.86 o
   5   5   4      18839.47      18171.16       208.77 o
   6   5   4         67.13        137.65         8.19 o
   7   5   4       5150.36       4838.21        59.33 o
   8   5   4        546.21        555.23        13.15 o
   9   5   4       1048.22        994.57        19.41 o
  10   5   4         19.15         71.48         8.19 o
  11   5   4       3954.00       3769.27        52.61 o
  12   5   4        185.26        195.99        10.57 o
  13   5   4       7839.98       7849.44       103.30 o
  14   5   4       3274.27       3414.42        46.34 o
  15   5   4       2960.76       2846.48        28.51 o
  16   5   4       3447.83       3369.57        22.98 o
  17   5   4        732.41        638.21         6.91 o
  18   5   4         19.03         26.62         4.32 o
  19   5   4         34.42         31.39         4.62 o
  20   5   4        403.01        374.48         6.23 o
  21   5   4       5979.14       5859.96        52.27 o
  22   5   4        793.73        700.85        12.60 o
  23   5   4       3685.98       3575.21        44.09 o
  24   5   4        109.28        129.27         5.02 o
  25   5   4        378.88        343.01         6.95 o
  26   5   4        112.05        125.26         5.52 o
   0   6   4        338.90        350.95        32.45 o
   1   6   4       3581.80       3043.25        47.96 o
   2   6   4       2476.70       2475.26        35.48 o
   3   6   4       5273.97       5414.74        66.00 o
   4   6   4        436.33        373.46        10.36 o
   5   6   4        442.84        458.12        10.63 o
   6   6   4        929.43        886.31        14.98 o
   7   6   4      11293.73      10933.52       118.87 o
   8   6   4         64.94         84.18         8.60 o
   9   6   4       6373.97       6198.64        78.05 o
  10   6   4        479.08        512.19        12.49 o
  11   6   4       2686.04       2709.62        46.27 o
  12   6   4       1120.85       1067.69        22.75 o
  13   6   4          9.70         10.48        10.08 o
  14   6   4        104.72         58.72         6.28 o
  15   6   4       1455.87       1610.84        12.79 o
  16   6   4        485.04        468.68         6.04 o
  17   6   4       1799.89       1708.38        13.85 o
  18   6   4       1087.10        986.78        10.88 o
  19   6   4       2670.71       2686.51        21.68 o
  20   6   4         16.43         21.01         4.80 o
  21   6   4       1802.94       1822.36        16.74 o
  22   6   4        335.03        269.49         6.00 o
  23   6   4        293.19        260.43         5.94 o
  24   6   4        528.42        468.94         8.33 o
  25   6   4       2491.00       2517.24        32.28 o
  26   6   4         74.86         97.22         8.01 o
   1   7   4        689.13        807.72        18.08 o
   2   7   4         69.97         93.72         7.90 o
   3   7   4          6.62         24.46         7.07 o
   4   7   4        175.86        175.39         8.48 o
   5   7   4          9.37         21.11         7.28 o
   6   7   4       1010.11        896.53        15.99 o
   7   7   4        437.62        389.52        10.55 o
   8   7   4       1060.08       1053.81        18.21 o
   9   7   4          1.38         16.71         8.34 o
  10   7   4       3933.30       3862.09        49.69 o
  11   7   4        105.15         92.07        10.43 o
  12   7   4       2902.41       2804.45        42.29 o
  13   7   4        727.28        702.22         8.41 o
  14   7   4         83.40         67.38         4.37 o
  15   7   4        186.71        169.38         4.61 o
  16   7   4         56.01         85.68         4.34 o
  17   7   4        227.84        281.15         5.13 o
  18   7   4        730.22        731.76         7.44 o
  19   7   4          1.42         21.72         4.27 o
  20   7   4        630.97        547.78         9.84 o
  21   7   4         23.86         18.79         5.02 o
  22   7   4         41.68         44.79         4.75 o
  23   7   4         66.14         98.74         5.82 o
  24   7   4        230.31        209.74         5.11 o
  25   7   4        384.42        338.65         7.43 o
   0   8   4       1437.06       1330.61        35.65 o
   1   8   4       1748.57       1810.85        31.57 o
   2   8   4         68.46        118.35         7.89 o
   3   8   4       1358.04       1145.39        17.71 o
   4   8   4        704.59        612.00        12.52 o
   5   8   4         22.44         37.32         7.61 o
   6   8   4        108.34        124.61         8.44 o
   7   8   4       1456.19       1306.22        19.76 o
   8   8   4       2856.24       2505.05        34.63 o
   9   8   4       7257.71       7269.45        88.51 o
  10   8   4       2380.22       2357.47        46.82 o
  11   8   4       2658.33       2529.86        21.97 o
  12   8   4       1191.25       1273.48        11.01 o
  13   8   4          3.91          6.34         4.49 o
  14   8   4        395.88        369.58         5.88 o
  15   8   4        344.43        291.52         5.00 o
  16   8   4        196.87        232.47         4.86 o
  17   8   4        714.46        813.57         7.83 o
  18   8   4        248.21        189.57         4.85 o
  19   8   4       1070.41       1167.90        12.06 o
  20   8   4         39.01         35.11         4.87 o
  21   8   4        160.14        194.50         5.27 o
  22   8   4        245.01        206.19         4.88 o
  23   8   4         32.64         32.40         4.04 o
  24   8   4        256.73        200.12         5.97 o
   1   9   4        378.33        425.90        15.13 o
   2   9   4       2137.99       2069.84        30.69 o
   3   9   4        635.77        596.88        12.73 o
   4   9   4         66.29         67.66         7.87 o
   5   9   4       1414.86       1391.92        25.36 o
   6   9   4        270.68        227.43         9.41 o
   7   9   4        762.34        809.87        21.76 o
   8   9   4         93.49        110.50         8.45 o
   9   9   4        119.78        108.25         5.49 o
  10   9   4        970.60        930.78         9.11 o
  11   9   4       3917.55       3832.62        27.76 o
  12   9   4       1274.95       1280.24        11.15 o
  13   9   4        758.11        667.56         7.50 o
  14   9   4          5.99         21.82         4.43 o
  15   9   4       1583.93       1660.09        14.10 o
  16   9   4        374.00        330.23         5.95 o
  17   9   4        190.02        234.74         4.77 o
  18   9   4         30.45         63.18         4.09 o
  19   9   4         44.51         42.28         4.24 o
  20   9   4       1036.66        875.43        14.33 o
  21   9   4        250.13        276.41         5.13 o
  22   9   4         15.28          7.65         4.48 o
  23   9   4        154.92        163.54         6.53 o
   0  10   4       1537.84       1465.62        61.67 o
   1  10   4        873.52        827.85        19.13 o
   2  10   4        213.68        195.09         9.99 o
   3  10   4        787.30        832.11        17.24 o
   4  10   4        454.48        434.47        11.67 o
   5  10   4         46.89         51.86         4.69 o
   6  10   4          4.43         13.24         4.23 o
   7  10   4        764.93        772.97         7.86 o
   8  10   4        754.51        699.41         7.52 o
   9  10   4       1176.66       1229.51        10.76 o
  10  10   4         30.87         29.26         4.40 o
  11  10   4         70.03        114.61         4.77 o
  12  10   4        243.33        285.26         5.43 o
  13  10   4         93.99        110.86         4.73 o
  14  10   4       1695.02       1520.71        13.05 o
  15  10   4         46.85         71.19         4.67 o
  16  10   4          8.56         21.18         4.34 o
  17  10   4        371.48        354.81         5.94 o
  18  10   4        593.97        435.89         7.04 o
  19  10   4        635.06        577.47         8.52 o
  20  10   4        225.76        227.45         5.36 o
  21  10   4        250.27        242.13         5.58 o
  22  10   4        950.28        784.45        20.58 o
   1  11   4        336.78        294.35         5.18 o
   2  11   4        882.52        729.50         7.62 o
   3  11   4        605.60        546.66         6.59 o
   4  11   4        461.96        466.41         6.06 o
   5  11   4       2573.01       2363.46        17.97 o
   6  11   4         93.74         95.90         4.55 o
   7  11   4        598.82        537.50         6.39 o
   8  11   4         49.51         44.03         4.16 o
   9  11   4        182.94        191.85         4.61 o
  10  11   4         39.33         62.69         4.53 o
  11  11   4       4841.41       4998.63        36.05 o
  12  11   4         61.12         68.85         4.53 o
  13  11   4        807.99        849.14         8.97 o
  14  11   4        561.19        574.65         8.30 o
  15  11   4       2497.62       2355.60        21.65 o
  16  11   4       1211.89       1107.60        12.18 o
  17  11   4       2451.73       2303.67        28.13 o
  18  11   4         22.71         21.49         4.46 o
  19  11   4        223.80        197.58         5.50 o
  20  11   4        842.18        688.51         9.79 o
  21  11   4        672.43        711.15        27.44 o
   0  12   4       4283.63       4035.53        39.31 o
   1  12   4        432.56        499.99         5.95 o
   2  12   4        521.59        524.09         6.14 o
   3  12   4          7.47         10.63         4.28 o
   4  12   4         37.56         86.03         4.40 o
   5  12   4          6.60         14.62         4.33 o
   6  12   4        199.54        224.41         4.96 o
   7  12   4        368.98        390.12         5.69 o
   8  12   4        746.41        737.90         7.49 o
   9  12   4       1144.36       1322.09        11.19 o
  10  12   4       1157.05       1029.46        11.00 o
  11  12   4         67.64         92.36         4.31 o
  12  12   4       1048.28       1045.68         9.29 o
  13  12   4        156.52        134.37         4.93 o
  14  12   4        339.02        339.29         5.58 o
  15  12   4         47.93         60.31         4.32 o
  16  12   4         87.12         83.69         4.16 o
  17  12   4         11.67         13.42         4.06 o
  18  12   4        227.75        170.47         5.89 o
  19  12   4       1250.90       1197.46        16.99 o
   1  13   4         10.13         14.84         3.96 o
   2  13   4        245.87        215.42         4.59 o
   3  13   4       4549.12       4372.88        28.46 o
   4  13   4        492.72        482.05         6.06 o
   5  13   4       6716.12       6554.88        43.94 o
   6  13   4       2067.23       1956.99        15.54 o
   7  13   4       1883.24       1924.61        15.18 o
   8  13   4        722.83        770.12         7.91 o
   9  13   4         11.21         23.92         4.22 o
  10  13   4       1259.44       1176.48        11.36 o
  11  13   4        580.50        506.12         7.50 o
  12  13   4       1318.19       1123.52        13.33 o
  13  13   4       3946.43       3879.98        31.73 o
  14  13   4         29.01         39.25         4.21 o
  15  13   4        663.70        630.04         8.47 o
  16  13   4        106.57        110.17         5.59 o
  17  13   4        183.36        170.48         6.09 o
  18  13   4         16.20         37.19         9.12 o
   0  14   4        462.55        452.38        13.54 o
   1  14   4       2797.92       2655.51        18.79 o
   2  14   4        234.46        216.86         5.35 o
   3  14   4       2278.05       2350.58        17.48 o
   4  14   4       1150.83       1097.04         9.89 o
   5  14   4          8.35         35.36         4.08 o
   6  14   4        234.37        270.02         4.87 o
   7  14   4       2637.45       2388.16        28.47 o
   8  14   4       1195.46       1126.59        13.68 o
   9  14   4       2103.49       2091.43        19.16 o
  10  14   4        324.98        315.87         9.22 o
  11  14   4       2189.59       2171.79        34.42 o
  12  14   4        221.41        223.34         5.45 o
  13  14   4        147.33        130.33         5.16 o
  14  14   4       1424.46       1354.11        15.95 o
  15  14   4       1729.89       1647.70        32.63 o
  16  14   4         15.98         50.08         9.01 o
   1  15   4         58.94         33.22         3.85 o
   2  15   4        706.30        666.48        27.06 o
   3  15   4          9.13         34.37         3.96 o
   4  15   4        998.20        952.18        38.15 o
   5  15   4         73.98         76.68         4.10 o
   6  15   4          0.13         28.15         4.15 o
   7  15   4         38.34         46.64         4.33 o
   8  15   4        150.07        130.69         4.30 o
   9  15   4        109.36         92.80         4.63 o
  10  15   4        319.82        288.51         7.19 o
  11  15   4        181.34        179.53         5.14 o
  12  15   4        254.58        234.01         6.16 o
  13  15   4         40.19         46.21         5.18 o
   0  16   4       2797.63       2689.31        61.51 o
   1  16   4       1988.53       2008.46        35.77 o
   2  16   4        500.60        509.13        10.96 o
   3  16   4        889.47        822.02        14.11 o
   4  16   4          5.50         28.30         4.25 o
   5  16   4          8.61          3.97         5.95 o
   6  16   4         26.82         19.53         4.66 o
   7  16   4       2609.23       2334.46        29.52 o
   8  16   4         71.73        115.39         5.89 o
   9  16   4       1538.59       1526.85        24.19 o
  10  16   4         78.85         86.89         5.66 o
   1  17   4         18.07         28.19        23.71 o
   2  17   4        496.32        489.47        19.02 o
   3  17   4        846.43        752.57        16.90 o
   1   0   5        717.52        806.35        21.06 o
   2   0   5        420.73        433.26        14.94 o
   3   0   5       2202.24       2219.12        47.84 o
   4   0   5       3140.47       3188.50        56.10 o
   5   0   5        275.15        322.44        10.64 o
   6   0   5       7056.17       7127.13       103.84 o
   7   0   5        270.74        360.20        11.45 o
   8   0   5       6746.16       6570.12       156.48 o
   9   0   5        332.07        323.61        11.14 o
  10   0   5         84.88         89.22         8.77 o
  11   0   5        415.32        314.64        12.68 o
  12   0   5         11.54         39.37         8.57 o
  13   0   5          6.92          7.17         4.83 o
  14   0   5       1703.33       1634.25        17.64 o
  15   0   5       1129.69       1227.33        14.13 o
  16   0   5        513.46        479.96         8.60 o
  17   0   5        265.01        213.82         7.14 o
  18   0   5         45.71         43.95         7.72 o
  19   0   5        658.11        586.91        12.56 o
  20   0   5       1001.82       1047.43        27.45 o
  21   0   5        933.80        934.45        19.01 o
  22   0   5       1856.82       1929.83        29.86 o
  23   0   5        970.38       1017.34        17.46 o
  24   0   5       2611.99       2417.82        41.30 o
  25   0   5        102.53        102.11         9.19 o
   0   1   5        833.35        968.65        24.08 o
   1   1   5        596.49        650.97        12.28 o
   2   1   5        411.34        410.47         9.82 o
   3   1   5         84.00         73.68         6.75 o
   4   1   5       1887.23       1715.62        24.99 o
   5   1   5        160.28        121.43         6.68 o
   6   1   5          6.17         24.96         5.64 o
   7   1   5         74.59         54.81         6.06 o
   8   1   5       2295.17       1905.07        23.82 o
   9   1   5        124.14         42.81         6.27 o
  10   1   5       2301.11       2050.60        25.62 o
  11   1   5          7.97         33.41         6.46 o
  12   1   5        684.26        701.90        10.48 o
  13   1   5        756.09        788.86         7.15 o
  14   1   5        306.60        264.64         4.56 o
  15   1   5        244.64        204.11         4.80 o
  16   1   5         52.29         49.60         4.31 o
  17   1   5        118.53        102.61         4.90 o
  18   1   5        418.44        543.38         8.02 o
  19   1   5        226.09        193.22         5.71 o
  20   1   5       1147.01       1166.38        24.80 o
  21   1   5         13.35         51.20         5.33 o
  22   1   5        135.57        168.35         5.65 o
  23   1   5          7.52         10.79         4.86 o
  24   1   5          6.73         14.75         4.80 o
  25   1   5         56.31         75.54         7.09 o
   1   2   5        204.92        159.10         6.86 o
   2   2   5        580.31        531.17        12.83 o
   3   2   5        765.01        985.87        18.68 o
   4   2   5       2049.42       1880.49        30.63 o
   5   2   5        924.55        964.43        18.43 o
   6   2   5        373.59        452.02        10.11 o
   7   2   5       1001.49        824.46        14.14 o
   8   2   5         55.03         71.24         7.10 o
   9   2   5          9.03         16.82         6.84 o
  10   2   5        141.85        164.38         8.19 o
  11   2   5       2420.26       2528.83        33.61 o
  12   2   5        785.86        919.68        10.57 o
  13   2   5        902.24        950.29         8.81 o
  14   2   5       1150.99       1224.42        10.93 o
  15   2   5         39.84         37.49         4.26 o
  16   2   5        673.82        658.91         8.65 o
  17   2   5        200.60        173.93         5.20 o
  18   2   5         42.45         38.77         4.62 o
  19   2   5         79.85        109.23         5.88 o
  20   2   5        496.17        478.58         9.32 o
  21   2   5          6.32         29.81         5.38 o
  22   2   5        493.11        554.73         8.48 o
  23   2   5        707.57        609.53         9.27 o
  24   2   5        245.45        246.57         8.18 o
  25   2   5         54.13         47.34         7.29 o
   0   3   5       5770.54       5333.62       112.84 o
   1   3   5        828.51        982.06        20.55 o
   2   3   5       1355.50       1198.50        23.32 o
   3   3   5       1948.37       1951.65        37.57 o
   4   3   5        587.58        503.69        15.75 o
   5   3   5        104.61        161.28        11.82 o
   6   3   5       1383.13       1367.89        24.98 o
   7   3   5       3500.82       3766.88        57.79 o
   8   3   5       1635.12       1701.34        26.92 o
   9   3   5       5571.43       5875.01        70.81 o
  10   3   5       2347.21       2443.85        32.67 o
  11   3   5       1815.44       1886.49        26.54 o
  12   3   5         64.81         85.13         4.52 o
  13   3   5          3.44          7.85         4.13 o
  14   3   5         53.45         70.13         4.30 o
  15   3   5       1831.95       1833.63        17.54 o
  16   3   5       2010.23       2242.39        20.08 o
  17   3   5       1922.07       1881.42        23.53 o
  18   3   5       3710.66       3716.89        30.26 o
  19   3   5        346.68        284.38         7.94 o
  20   3   5       2524.61       2425.02        24.43 o
  21   3   5       1290.91       1117.17        19.16 o
  22   3   5         18.48         37.81         5.14 o
  23   3   5        100.31         87.40         5.24 o
  24   3   5        237.61        214.03         5.88 o
   1   4   5        137.21        160.37        11.25 o
   2   4   5       1660.47       1470.24        27.37 o
   3   4   5       1155.47       1058.38        28.76 o
   4   4   5        234.71        370.77        14.58 o
   5   4   5         99.48         96.26        11.38 o
   6   4   5         26.28         72.75        11.53 o
   7   4   5        159.66        153.37        10.37 o
   8   4   5         72.80         96.88        10.09 o
   9   4   5        193.38        215.52        11.47 o
  10   4   5        173.68        255.74        16.45 o
  11   4   5        168.79        108.54         5.21 o
  12   4   5        109.28        118.59         4.69 o
  13   4   5        186.49        177.54         4.62 o
  14   4   5        234.54        298.33         5.31 o
  15   4   5          8.62         44.39         4.11 o
  16   4   5        141.31        118.95         5.50 o
  17   4   5          6.93         20.06         4.91 o
  18   4   5        112.21        106.66         5.15 o
  19   4   5        243.32        283.02         8.61 o
  20   4   5        803.09        839.96        12.04 o
  21   4   5        474.37        466.37        11.05 o
  22   4   5          5.35         17.94         4.78 o
  23   4   5         27.90         24.35         5.14 o
  24   4   5         12.98         10.47         5.93 o
   0   5   5       2171.99       1898.11        47.44 o
   1   5   5       5973.60       6280.42       128.58 o
   2   5   5       2165.78       2111.93        36.38 o
   3   5   5       2474.54       2419.54        43.08 o
   4   5   5       3275.83       3306.19        65.79 o
   5   5   5       1493.41       1549.20        32.04 o
   6   5   5        628.01        553.86        17.48 o
   7   5   5       2403.56       2369.92        39.18 o
   8   5   5       5440.47       5244.00        78.86 o
   9   5   5       1536.18       1568.15        33.55 o
  10   5   5       2814.17       2807.36        24.50 o
  11   5   5       1566.54       1661.02        15.62 o
  12   5   5        138.06        167.85         5.27 o
  13   5   5        220.15        256.52         6.23 o
  14   5   5        698.03        651.86         8.20 o
  15   5   5        370.34        353.32         7.12 o
  16   5   5        627.28        671.70         8.00 o
  17   5   5       3160.63       3186.44        35.83 o
  18   5   5        441.33        486.09         7.35 o
  19   5   5       1302.84       1327.04        22.22 o
  20   5   5       2588.62       2591.75        36.67 o
  21   5   5        457.72        405.74        11.16 o
  22   5   5        411.85        422.62        10.95 o
  23   5   5       1025.01        981.34        15.06 o
  24   5   5        456.63        444.41         9.54 o
   1   6   5         61.64        105.09        11.19 o
   2   6   5          4.60         36.79        10.60 o
   3   6   5       4601.00       4816.50        73.32 o
   4   6   5       2427.66       2203.88        37.76 o
   5   6   5       2427.59       2564.03        42.87 o
   6   6   5       4346.95       4332.24        76.25 o
   7   6   5        112.08        103.39         9.89 o
   8   6   5         93.73        120.88         4.98 o
   9   6   5        172.25        129.90         4.74 o
  10   6   5       1012.96       1058.17        10.29 o
  11   6   5         21.21         28.15         4.52 o
  12   6   5       1777.46       1788.09        14.80 o
  13   6   5       1564.00       1446.44        12.59 o
  14   6   5       1382.23       1413.68        13.07 o
  15   6   5       1108.70       1201.75        10.80 o
  16   6   5         79.09         88.16         4.53 o
  17   6   5         10.44         49.47         4.35 o
  18   6   5        540.27        534.81         6.94 o
  19   6   5        417.14        398.08         8.12 o
  20   6   5         34.32         33.83         4.46 o
  21   6   5       1165.46       1112.46        29.62 o
  22   6   5       1223.04       1256.40        18.32 o
  23   6   5       1114.06        995.81        16.57 o
   0   7   5       1889.80       2006.79        50.12 o
   1   7   5         64.50         62.58        11.54 o
   2   7   5         99.43        115.96        11.41 o
   3   7   5        208.68        280.78        12.91 o
   4   7   5         56.00         66.99         5.83 o
   5   7   5        423.75        536.88         7.35 o
   6   7   5         17.05         23.14         4.65 o
   7   7   5        217.14        208.41         5.29 o
   8   7   5        197.65        147.27         5.10 o
   9   7   5       1573.54       1567.66        19.72 o
  10   7   5         49.00         72.48         4.67 o
  11   7   5          9.54         23.77         4.77 o
  12   7   5        296.25        316.22         6.09 o
  13   7   5        311.22        307.07         5.71 o
  14   7   5         15.63         13.26         4.46 o
  15   7   5        190.27        142.38         4.99 o
  16   7   5        434.70        420.07         6.08 o
  17   7   5         43.59         41.72         4.70 o
  18   7   5        760.63        667.92         8.08 o
  19   7   5         17.57         12.25         4.01 o
  20   7   5         71.65        112.62         6.41 o
  21   7   5          4.32         23.00         5.85 o
  22   7   5         17.52         12.34         5.66 o
   1   8   5         33.88         23.37         5.14 o
   2   8   5       1442.45       1551.95        15.40 o
   3   8   5        548.61        465.32        11.45 o
   4   8   5       2006.44       2040.90        18.20 o
   5   8   5        957.72       1023.98        12.26 o
   6   8   5       1578.36       1466.29        13.25 o
   7   8   5       2578.02       2555.75        20.85 o
   8   8   5        317.87        313.69         5.92 o
   9   8   5        283.34        292.57         5.98 o
  10   8   5         18.89         16.43         4.61 o
  11   8   5       1989.88       2012.88        16.36 o
  12   8   5         54.43         72.06         4.86 o
  13   8   5        124.16        201.96         5.16 o
  14   8   5        790.74        880.55         8.68 o
  15   8   5         14.53         33.21         4.35 o
  16   8   5        463.80        590.15         7.47 o
  17   8   5          7.30         16.36         4.49 o
  18   8   5         18.14         12.95         4.22 o
  19   8   5        256.38        162.97         5.56 o
  20   8   5        786.98        764.59        16.61 o
  21   8   5         91.48         69.83         6.71 o
   0   9   5        555.79        632.17        11.42 o
   1   9   5         36.84         59.34         4.78 o
   2   9   5          7.46         15.25         5.04 o
   3   9   5        344.55        371.74         6.32 o
   4   9   5        540.35        502.86         7.48 o
   5   9   5        403.26        444.37         6.87 o
   6   9   5       1647.16       1669.63        16.41 o
   7   9   5        162.60        209.25         5.56 o
   8   9   5        695.79        638.01         7.67 o
   9   9   5        243.02        272.18         6.01 o
  10   9   5       2955.14       2861.46        22.29 o
  11   9   5         40.01         87.87         4.87 o
  12   9   5        133.45        155.68         4.91 o
  13   9   5         50.58         43.98         4.21 o
  14   9   5        568.92        554.35         7.59 o
  15   9   5        142.83        195.56         5.04 o
  16   9   5        207.04        212.58         4.59 o
  17   9   5         10.35         24.33         3.90 o
  18   9   5        554.86        601.27        10.90 o
  19   9   5        117.15        119.72         6.08 o
  20   9   5         35.92         45.82         5.73 o
   1  10   5        197.78        221.31         5.31 o
   2  10   5         51.21         53.75         4.67 o
   3  10   5        421.01        441.61         6.39 o
   4  10   5        259.26        275.03         5.91 o
   5  10   5         91.96        133.89         5.57 o
   6  10   5        742.28        868.44         9.75 o
   7  10   5        108.97        167.69         5.28 o
   8  10   5        117.64        112.37         5.03 o
   9  10   5         77.91         78.89         4.91 o
  10  10   5        329.38        338.96         5.72 o
  11  10   5        680.13        671.00         7.70 o
  12  10   5        566.86        591.95         8.53 o
  13  10   5         55.55        104.69         4.35 o
  14  10   5         11.94         20.05         4.10 o
  15  10   5        327.09        296.99         5.38 o
  16  10   5          7.00         17.77         4.36 o
  17  10   5        424.05        434.82         8.23 o
  18  10   5          8.77          7.46         5.29 o
  19  10   5         68.70         75.71         5.67 o
   0  11   5        171.37        203.24         9.22 o
   1  11   5       1563.49       1686.93        14.33 o
   2  11   5        177.62        158.86         5.03 o
   3  11   5          4.51          9.39         4.53 o
   4  11   5         44.96         60.71         4.59 o
   5  11   5        597.17        663.11         8.52 o
   6  11   5       1462.84       1427.25        12.92 o
   7  11   5        428.35        376.49         6.38 o
   8  11   5       3948.95       4206.84        33.11 o
   9  11   5       1245.69       1226.19        18.41 o
  10  11   5       4951.61       4826.36        40.02 o
  11  11   5        275.18        296.36         5.98 o
  12  11   5         20.05         28.77         4.68 o
  13  11   5         88.48        108.45         4.59 o
  14  11   5         10.04         21.68         4.52 o
  15  11   5         19.72          2.40         4.21 o
  16  11   5        100.25        118.02         4.68 o
  17  11   5       1247.22       1202.26        22.48 o
  18  11   5        516.60        567.08        39.17 o
   1  12   5        581.59        590.14         6.97 o
   2  12   5         64.18         65.12         4.49 o
   3  12   5          9.99         32.34         4.34 o
   4  12   5        244.98        248.23         5.29 o
   5  12   5        194.92        221.38         5.29 o
   6  12   5       2102.53       2139.28        18.49 o
   7  12   5         53.08         66.30         4.81 o
   8  12   5        442.43        448.14         7.24 o
   9  12   5         12.21         26.51         4.63 o
  10  12   5        763.47        820.62         9.12 o
  11  12   5        563.92        563.30         8.97 o
  12  12   5        473.66        486.02         8.06 o
  13  12   5         56.84         72.71         4.71 o
  14  12   5        183.30        184.26         4.97 o
  15  12   5        137.44        178.41         5.77 o
  16  12   5         13.81         32.69         8.05 o
   0  13   5       1704.18       1782.48        28.29 o
   1  13   5        842.53        743.20         8.64 o
   2  13   5       2768.55       2639.30        40.13 o
   3  13   5       1017.71        994.46        13.53 o
   4  13   5        177.76        140.42         4.68 o
   5  13   5         13.65         16.46         4.21 o
   6  13   5        276.97        250.71         5.14 o
   7  13   5        674.87        608.09         7.18 o
   8  13   5        324.43        289.78         5.22 o
   9  13   5       2486.65       2287.67        26.29 o
  10  13   5        202.93        203.66         7.07 o
  11  13   5        847.72        767.93        10.45 o
  12  13   5        724.89        681.89        10.16 o
  13  13   5        206.72        259.02         6.47 o
  14  13   5         14.67         26.87        11.17 o
   1  14   5        206.39        195.15         4.51 o
   2  14   5        512.57        533.00         9.63 o
   3  14   5        682.62        671.60         9.96 o
   4  14   5       1926.38       1784.10        33.64 o
   5  14   5       2100.28       2048.97       129.35 o
   6  14   5       1650.82       1609.94        21.37 o
   7  14   5       1583.68       1427.55        23.04 o
   8  14   5         23.12         35.39         4.55 o
   9  14   5          9.92          9.82         4.67 o
  10  14   5         36.33         37.15         5.39 o
  11  14   5       1000.11        998.03        57.22 o
   0  15   5        119.52        118.95         8.58 o
   1  15   5        305.32        265.76        10.80 o
   2  15   5         14.83         30.70         5.67 o
   3  15   5          4.20         16.56         4.94 o
   4  15   5         18.80         16.18         4.91 o
   5  15   5        226.31        218.71         5.99 o
   6  15   5        171.64        154.81         9.67 o
   0   0   6       2170.02       2211.95        30.44 o
   1   0   6         26.73         48.16         5.09 o
   2   0   6       1680.51       1694.28        17.14 o
   3   0   6       1417.62       1308.42        13.17 o
   4   0   6          1.61         11.39         4.59 o
   5   0   6        439.70        510.59         7.26 o
   6   0   6       1417.12       1445.30        15.00 o
   7   0   6        207.52        266.82         6.07 o
   8   0   6       2310.51       2370.34        22.81 o
   9   0   6       2456.25       2578.18        22.38 o
  10   0   6       2651.86       2502.95        21.72 o
  11   0   6         23.82         15.65         4.47 o
  12   0   6         41.29         38.89         4.94 o
  13   0   6        623.84        732.49        10.19 o
  14   0   6          1.50         11.62         5.50 o
  15   0   6          1.29         19.97         6.51 o
  16   0   6       1171.13       1173.43        21.47 o
  17   0   6         65.35         79.73         6.40 o
  18   0   6       2413.89       2447.76        44.95 o
  19   0   6        132.02        129.79         7.21 o
  20   0   6        925.01        830.09        16.91 o
  21   0   6         30.89         46.29        11.82 o
   1   1   6         67.30         78.04         3.72 o
   2   1   6         39.49         95.76         3.59 o
   3   1   6         18.52         61.41         3.47 o
   4   1   6        372.13        441.42         5.05 o
   5   1   6        397.13        363.69         4.68 o
   6   1   6        307.63        262.85         4.18 o
   7   1   6        416.43        596.77         5.82 o
   8   1   6        420.70        368.23         4.51 o
   9   1   6        409.88        363.57         4.39 o
  10   1   6          1.78         34.01         3.27 o
  11   1   6       2471.49       2421.99        17.71 o
  12   1   6        173.88        151.21         3.89 o
  13   1   6        955.59        914.40         8.56 o
  14   1   6         94.49        115.05         4.46 o
  15   1   6        222.16        210.23         5.15 o
  16   1   6        119.91        137.27         4.86 o
  17   1   6        130.05        114.59         4.57 o
  18   1   6         63.81         79.08         5.12 o
  19   1   6         97.68        110.43         5.31 o
  20   1   6        122.30        122.84         5.82 o
  21   1   6        155.98        127.78         9.71 o
   0   2   6        107.60        144.38         6.09 o
   1   2   6        208.22        310.03         5.04 o
   2   2   6       1400.18       1379.61        10.82 o
   3   2   6        166.70        162.02         4.44 o
   4   2   6        161.29        236.75         4.64 o
   5   2   6        235.97        257.35         4.93 o
   6   2   6        203.21        211.61         4.70 o
   7   2   6         46.24         73.88         3.85 o
   8   2   6        140.84        166.21         4.06 o
   9   2   6         55.16         66.90         3.85 o
  10   2   6        403.35        382.96         5.48 o
  11   2   6          3.02         10.03         3.77 o
  12   2   6         48.41        108.33         4.25 o
  13   2   6        128.98        152.55         4.10 o
  14   2   6        225.45        211.99         4.74 o
  15   2   6        203.51        220.04         4.64 o
  16   2   6       1602.55       1657.89        31.67 o
  17   2   6         60.85         78.51         5.01 o
  18   2   6        483.38        434.92        12.04 o
  19   2   6         23.44         44.65         5.41 o
  20   2   6        118.93        109.15         6.25 o
  21   2   6         16.86         12.77         6.62 o
   1   3   6       1316.05       1353.42        11.36 o
   2   3   6        539.09        665.25         9.50 o
   3   3   6        341.80        433.62         5.97 o
   4   3   6       7173.68       7253.40        53.10 o
   5   3   6        552.58        581.09         6.43 o
   6   3   6       2242.43       2283.34        16.94 o
   7   3   6        101.12         79.51         4.07 o
   8   3   6        117.79        146.85         4.23 o
   9   3   6         13.43          8.50         3.88 o
  10   3   6        246.17        216.74         4.72 o
  11   3   6        187.89        189.69         4.59 o
  12   3   6       2568.88       2660.86        22.15 o
  13   3   6        280.91        297.17         5.60 o
  14   3   6       4237.47       4382.92        34.99 o
  15   3   6        742.01        764.34        10.74 o
  16   3   6        834.85        772.98        13.95 o
  17   3   6        238.49        217.39         5.28 o
  18   3   6        357.58        335.00        12.18 o
  19   3   6         40.97         28.70         5.55 o
  20   3   6        332.69        318.91        13.83 o
  21   3   6        680.96        718.19        25.09 o
   0   4   6        226.43        323.63         8.88 o
   1   4   6       1885.32       1853.09        16.24 o
   2   4   6        941.48        922.05         9.63 o
   3   4   6          5.16         33.75         4.71 o
   4   4   6        586.54        685.96         7.46 o
   5   4   6          4.45         24.20         4.18 o
   6   4   6        315.48        278.00         4.86 o
   7   4   6          2.16         17.41         4.12 o
   8   4   6        100.16         84.45         4.24 o
   9   4   6         18.43         37.07         4.39 o
  10   4   6        327.63        374.87         5.60 o
  11   4   6          8.57         13.14         4.07 o
  12   4   6        487.04        534.64         6.64 o
  13   4   6         71.65         70.03         4.53 o
  14   4   6         38.80         25.06         4.64 o
  15   4   6         20.65         41.11         4.47 o
  16   4   6         55.63         25.80         4.51 o
  17   4   6        133.67        128.46         4.88 o
  18   4   6         14.74         12.14         5.14 o
  19   4   6        188.67        223.80         7.03 o
  20   4   6         27.34         27.46         6.15 o
   1   5   6          0.96          4.31         5.09 o
   2   5   6        429.82        476.84         7.24 o
   3   5   6        302.27        303.41         6.28 o
   4   5   6       5505.20       5422.57        43.86 o
   5   5   6       1153.47       1081.16        10.04 o
   6   5   6       2222.70       2230.39        18.39 o
   7   5   6        854.87        914.14         8.61 o
   8   5   6        135.79        168.52         4.74 o
   9   5   6         22.64         23.98         4.29 o
  10   5   6         97.96         97.66         4.56 o
  11   5   6        348.64        407.90         5.78 o
  12   5   6        882.53        817.23         8.65 o
  13   5   6        364.15        406.35         6.69 o
  14   5   6       1178.29       1208.11        17.18 o
  15   5   6         39.04         49.22         4.90 o
  16   5   6        670.12        618.92        10.77 o
  17   5   6        105.60        125.95         4.80 o
  18   5   6         48.45         51.62         4.85 o
  19   5   6        542.38        488.56        12.89 o
  20   5   6        252.89        214.79        14.24 o
   0   6   6       1019.19        992.05        15.18 o
   1   6   6         54.81         88.25         5.46 o
   2   6   6       2277.96       2238.45        20.08 o
   3   6   6        422.94        455.32         6.77 o
   4   6   6         72.75        110.22         5.19 o
   5   6   6        492.06        510.80        10.10 o
   6   6   6       1360.48       1394.19        12.46 o
   7   6   6         66.43        113.83         4.90 o
   8   6   6       1143.99       1153.19        10.81 o
   9   6   6        713.95        857.72         9.04 o
  10   6   6        585.78        571.65         7.00 o
  11   6   6         63.45         81.60         4.19 o
  12   6   6        588.39        610.47         7.22 o
  13   6   6          8.44         12.97         4.57 o
  14   6   6         45.93         35.47         4.46 o
  15   6   6         12.44         27.21         4.31 o
  16   6   6        651.89        686.77         9.36 o
  17   6   6        180.82        141.91         4.82 o
  18   6   6        535.91        515.68        11.48 o
  19   6   6         92.17        112.30         8.74 o
   1   7   6        380.87        370.98         7.31 o
   2   7   6        521.71        619.48         8.44 o
   3   7   6        554.19        564.44         8.21 o
   4   7   6         58.35         55.05         5.43 o
   5   7   6         81.76         78.61         5.47 o
   6   7   6        199.40        168.33         5.23 o
   7   7   6         27.43         35.82         4.26 o
   8   7   6       1685.67       1625.38        13.89 o
   9   7   6        213.82        201.99         4.81 o
  10   7   6          9.35         22.30         4.72 o
  11   7   6          4.32          4.96         4.44 o
  12   7   6          2.94         19.20         4.14 o
  13   7   6        764.35        786.14        12.39 o
  14   7   6        135.90        140.04         4.49 o
  15   7   6        216.90        206.51         5.13 o
  16   7   6          3.05         16.27         4.36 o
  17   7   6        116.49         96.47         4.44 o
  18   7   6        237.06        208.24         6.87 o
   0   8   6       2805.50       3019.78        50.98 o
   1   8   6        858.58        749.63         9.75 o
   2   8   6       1346.62       1287.58        12.61 o
   3   8   6         66.12        100.07         5.27 o
   4   8   6         30.34         20.15         4.93 o
   5   8   6        136.48        112.43         5.27 o
   6   8   6         84.08         85.29         4.44 o
   7   8   6        106.24        125.28         4.59 o
   8   8   6        867.65        858.69        13.36 o
   9   8   6        303.69        348.08         6.09 o
  10   8   6       2025.13       2011.11        19.32 o
  11   8   6        140.81        159.31         5.03 o
  12   8   6         18.59         26.56         4.04 o
  13   8   6         14.17         16.91         4.22 o
  14   8   6         43.55         30.13         4.57 o
  15   8   6         10.73         11.40         4.63 o
  16   8   6       1111.28       1115.77        14.54 o
  17   8   6         90.66        102.27        10.72 o
   1   9   6        249.99        193.90         5.01 o
   2   9   6        195.03        206.02         5.09 o
   3   9   6        298.39        243.23         5.30 o
   4   9   6        549.50        545.37         7.41 o
   5   9   6         95.74        144.97         4.64 o
   6   9   6        306.10        308.17         5.43 o
   7   9   6        156.59        105.20         5.31 o
   8   9   6         96.73        114.00         4.62 o
   9   9   6          8.85         10.56         4.15 o
  10   9   6        196.17        229.77         7.04 o
  11   9   6        629.39        620.33        10.20 o
  12   9   6         13.17         27.52         3.95 o
  13   9   6         36.64         68.28         4.58 o
  14   9   6        358.32        382.70         6.93 o
  15   9   6        721.51        693.35        12.41 o
  16   9   6         10.39          6.72         7.03 o
   0  10   6         67.91         88.24         6.09 o
   1  10   6         42.15         34.91         4.19 o
   2  10   6         13.87         18.72         4.59 o
   3  10   6        474.65        393.92         9.67 o
   4  10   6        125.49        130.56         4.55 o
   5  10   6        272.76        167.59         6.40 o
   6  10   6        121.68        122.91         4.57 o
   7  10   6          4.24         16.59         4.20 o
   8  10   6        247.77        241.96         5.04 o
   9  10   6         74.19         62.68         4.46 o
  10  10   6        393.45        328.38         8.47 o
  11  10   6          6.34         10.33         4.07 o
  12  10   6        274.15        256.71         6.56 o
  13  10   6        174.10        128.21         5.62 o
  14  10   6         39.11         56.20         6.18 o
   1  11   6        111.79         91.84         4.24 o
   2  11   6       1241.09       1267.83        68.32 o
   3  11   6          5.59         61.05         4.48 o
   4  11   6       1822.73       1924.74        39.13 o
   5  11   6        916.56        923.54        20.56 o
   6  11   6       1323.30       1301.95        21.55 o
   7  11   6        466.17        455.92        12.97 o
   8  11   6        376.55        316.21         7.36 o
   9  11   6          7.79         19.88         4.61 o
  10  11   6        399.29        346.10         6.38 o
  11  11   6       1030.96        913.56        20.62 o
  12  11   6        552.83        501.39        14.81 o
   0  12   6         38.05         60.19         6.37 o
   1  12   6        921.28        895.34        18.88 o
   2  12   6        322.81        314.74         7.84 o
   3  12   6        907.70        753.01        18.17 o
   4  12   6         68.45         52.60         4.20 o
   5  12   6        447.68        359.61         8.17 o
   6  12   6         52.83         54.68         4.41 o
   7  12   6        264.70        258.60         5.58 o
   8  12   6        222.96        195.82         6.65 o
   9  12   6        992.19        929.02        59.89 o
   1  13   6         24.44         25.89         5.03 o
   2  13   6        249.80        228.10         6.76 o
   3  13   6        130.69        118.43         7.37 o
   4  13   6        986.84        861.67        16.54 o
   5  13   6         32.89         46.24        11.17 o
   1   0   7        408.85        395.44        10.83 o
   2   0   7        125.75         80.24         5.49 o
   3   0   7       1635.38       1580.42        17.64 o
   4   0   7        255.74        203.32         9.29 o
   5   0   7       1256.47       1321.38        18.11 o
   6   0   7        169.20        216.94         8.20 o
   7   0   7         93.33        120.62         7.72 o
   8   0   7          6.27          0.26         6.92 o
   9   0   7        684.55        620.94        21.69 o
  10   0   7        250.59        241.80        10.92 o
  11   0   7       4783.72       4408.39        84.07 o
  12   0   7        475.89        494.42        18.53 o
  13   0   7       2875.97       2726.00        97.28 o
  14   0   7          1.39         29.29         9.35 o
  15   0   7       3232.36       3154.87        91.29 o
  16   0   7         49.94         74.94        12.30 o
   0   1   7         68.19         46.76         5.99 o
   1   1   7        410.53        506.67         6.43 o
   2   1   7         26.04         42.66         4.26 o
   3   1   7         91.25         94.73         5.01 o
   4   1   7          6.83         11.85         4.60 o
   5   1   7         15.26         31.03         4.24 o
   6   1   7         31.26         43.49         4.46 o
   7   1   7        357.09        371.95         6.08 o
   8   1   7        170.08        181.43         4.86 o
   9   1   7        693.02        614.74        18.76 o
  10   1   7        300.56        339.18        10.30 o
  11   1   7         40.07         17.69         6.29 o
  12   1   7          1.02         12.79         5.94 o
  13   1   7          2.81          7.00         5.65 o
  14   1   7         50.55         39.20         6.31 o
  15   1   7          9.73         20.96         9.26 o
  16   1   7         21.88         17.50         8.98 o
   1   2   7         51.82         71.13         4.31 o
   2   2   7         30.00         33.73         4.18 o
   3   2   7        583.58        577.57         6.92 o
   4   2   7         16.00         47.23         4.52 o
   5   2   7        141.93        175.38         4.92 o
   6   2   7         79.42         84.62         4.46 o
   7   2   7         20.77         39.47         4.19 o
   8   2   7          0.32          5.28         4.46 o
   9   2   7        213.16        232.85         5.77 o
  10   2   7         21.70         20.57         4.55 o
  11   2   7          6.93         26.78         4.94 o
  12   2   7        313.65        298.77         6.94 o
  13   2   7        198.86        208.43         6.93 o
  14   2   7        376.35        344.70        10.07 o
  15   2   7        417.83        419.35        13.39 o
  16   2   7          3.96         12.28         8.35 o
   0   3   7         24.08         63.08         6.81 o
   1   3   7       2718.26       2956.67        30.05 o
   2   3   7         68.56         68.83         4.45 o
   3   3   7       1068.90       1031.89        10.05 o
   4   3   7         45.25         53.12         4.22 o
   5   3   7         97.24        110.33         4.07 o
   6   3   7        148.53        148.72         4.34 o
   7   3   7        515.74        435.78         5.78 o
   8   3   7         63.24         78.12         3.88 o
   9   3   7       1427.40       1316.21        19.03 o
  10   3   7         20.85         38.00         4.31 o
  11   3   7       1503.53       1547.96        24.13 o
  12   3   7          5.42         22.56         4.84 o
  13   3   7        458.02        523.36        10.68 o
  14   3   7        180.21        158.16         6.90 o
  15   3   7        301.24        342.65        25.09 o
   1   4   7         30.09         20.57         4.66 o
   2   4   7         70.66         55.86         4.65 o
   3   4   7         15.35         17.29         4.22 o
   4   4   7         90.12        122.78         4.19 o
   5   4   7          9.24         26.81         4.02 o
   6   4   7         70.57         88.10         4.10 o
   7   4   7         10.84         13.43         3.80 o
   8   4   7         23.25         31.22         3.93 o
   9   4   7          2.06          7.06         3.69 o
  10   4   7         32.45         53.08         3.93 o
  11   4   7          7.88          9.19         4.37 o
  12   4   7          2.07         17.93         5.93 o
  13   4   7         88.43        104.99         5.76 o
  14   4   7         26.99         15.31         5.70 o
  15   4   7        238.11        273.22        15.05 o
   0   5   7        105.81        115.74         6.33 o
   1   5   7        705.21        798.94         8.22 o
   2   5   7        255.61        230.58         5.21 o
   3   5   7        897.78        928.20        10.10 o
   4   5   7        112.60         94.31         4.84 o
   5   5   7        175.78        141.78         4.31 o
   6   5   7         12.79         10.96         3.81 o
   7   5   7        634.42        562.57         9.12 o
   8   5   7         52.19         52.73         4.02 o
   9   5   7        901.90        972.37        13.89 o
  10   5   7         72.04         75.27         4.46 o
  11   5   7        463.81        449.55         7.06 o
  12   5   7         24.55         24.91         4.95 o
  13   5   7         16.51         11.67         6.61 o
  14   5   7          5.68          8.42        11.01 o
   1   6   7          7.84          6.60         4.18 o
   2   6   7         53.04         77.73         4.40 o
   3   6   7        537.94        525.99         6.97 o
   4   6   7        180.25        167.01         5.23 o
   5   6   7       1440.13       1321.53        17.48 o
   6   6   7         40.31         84.24         5.00 o
   7   6   7        109.06        118.13         4.71 o
   8   6   7        219.79        195.79         4.96 o
   9   6   7          1.86          4.95         4.03 o
  10   6   7          0.82          0.71         4.48 o
  11   6   7         82.99        120.09         5.17 o
  12   6   7         63.39         58.09         6.41 o
  13   6   7        348.18        374.56        12.25 o
   0   7   7         34.99         55.64         6.09 o
   1   7   7        547.08        519.42         6.58 o
   2   7   7         19.66         32.37         4.11 o
   3   7   7         14.44         16.96         4.25 o
   4   7   7          3.33         11.56         4.16 o
   5   7   7         18.90         21.00         4.18 o
   6   7   7        116.83        143.40         7.17 o
   7   7   7         71.69         61.60         4.32 o
   8   7   7        155.16        158.21         4.60 o
   9   7   7        399.62        357.59         6.43 o
  10   7   7         73.26         69.71         4.88 o
  11   7   7         68.48         48.45         5.64 o
  12   7   7        226.87        165.59        13.60 o
   1   8   7        388.74        435.35         5.90 o
   2   8   7         30.54         32.38         4.08 o
   3   8   7       1397.67       1347.18        13.96 o
   4   8   7          5.05         20.11         4.55 o
   5   8   7        493.24        435.74         7.88 o
   6   8   7          8.24         20.12         4.63 o
   7   8   7        214.65        165.46         4.79 o
   8   8   7         36.68         45.64         4.18 o
   9   8   7          1.96         23.32         5.57 o
  10   8   7         12.66         26.78         5.46 o
   0   9   7         51.16         68.29         6.34 o
   1   9   7        525.00        539.65         9.80 o
   2   9   7         21.80         42.82         3.92 o
   3   9   7         71.54         76.03         4.59 o
   4   9   7         38.67         50.08         4.36 o
   5   9   7          6.82         10.77         4.43 o
   6   9   7         12.69         23.20         4.68 o
   7   9   7         65.87         83.20         5.74 o
   8   9   7         89.67         67.14         7.32 o
   1  10   7          2.92          5.17         4.33 o
   2  10   7        233.95        260.37         6.65 o
   3  10   7        144.85        155.79         5.66 o
   0   0   8        695.99        640.01        24.77 o
   1   0   8        859.42        794.96        20.31 o
   2   0   8        254.33        226.18        11.25 o
   3   0   8        156.96        119.27         9.70 o
   4   0   8         62.99         34.15        13.60 o
   5   0   8          5.70         -3.72        13.11 o
   6   0   8        956.17        912.26        31.24 o
   7   0   8         31.17         47.26        12.79 o
   1   1   8          5.83          7.05         6.42 o
   2   1   8         82.25         55.52         6.58 o
   3   1   8         34.06         67.43        17.00 o
   4   1   8        208.40        220.70        11.22 o
   5   1   8          6.01          7.90        10.68 o
   6   1   8        108.15        100.81        12.71 o
   0   2   8          3.27         18.84         9.79 o
   1   2   8        466.12        435.37        11.30 o
   2   2   8         53.17         49.80         9.48 o
   3   2   8         88.86        100.32        14.73 o
   4   2   8          0.26          6.19         9.40 o
   5   2   8          9.13         16.77        11.57 o
   6   2   8        119.68        145.59        10.07 o
   1   3   8          7.06         16.83        12.14 o
   2   3   8        179.88        221.59        15.05 o
   3   3   8        202.85        178.21        14.41 o
   4   3   8       1794.31       1866.28        56.00 o
   5   3   8         84.26         80.77        13.11 o
   0   4   8         70.40        108.93        13.11 o
   1   4   8        130.67         99.87        13.11 o
   2   4   8         30.73         43.06        11.82 o
   3   4   8        238.30        248.46        15.54 o
                                                
