# Supplementary material for: A flexible MOF formed from CuII and 2,3-di­hydroxy­terephthalic acid
Source: Acta Crystallogr E Crystallogr Commun. 2025 Jul 29;81(Pt 8):738–43. doi: 10.1107/S205698902500653X (PMC12326500; doi:10.1107/S205698902500653X)
Supplement: Supplementary file 3 [file e-81-00738-SIMOF6_partiallydesolvatedsup3.hkl]

#
# h,k,l, Fc-squared, Fo-squared, sigma(Fo-squared), status flag
#
data_SIMOF6_partiallydesolvated
_shelx_title ' rmrm11_a.res in Pnma'
_shelx_refln_list_code          4
_shelx_F_calc_maximum      382.45
_exptl_crystal_F_000      1364.00
_reflns_d_resolution_high  0.7206

loop_
 _space_group_symop_operation_xyz
 'x, y, z'
 '-x+1/2, -y, z+1/2'
 '-x, y+1/2, -z'
 'x+1/2, -y+1/2, -z+1/2'
 '-x, -y, -z'
 'x-1/2, y, -z-1/2'
 'x, -y-1/2, z'
 '-x-1/2, y-1/2, z-1/2'

_cell_length_a    23.4128
_cell_length_b    16.7735
_cell_length_c     7.4097
_cell_angle_alpha  90.000
_cell_angle_beta   90.000
_cell_angle_gamma  90.000

_shelx_F_squared_multiplier     1.000

loop_
 _refln_index_h
 _refln_index_k
 _refln_index_l
 _refln_F_squared_calc
 _refln_F_squared_meas
 _refln_F_squared_sigma
 _refln_observed_status
   2   0   0     146265.09     157524.45      4875.94 o
   4   0   0      19462.87      20340.43       446.55 o
   6   0   0        433.99        501.53        35.20 o
   8   0   0         35.67        290.54        37.05 o
  10   0   0      11682.77      17824.63       395.35 o
  12   0   0      29861.13      29543.78       582.79 o
  14   0   0      14951.95      16755.81       374.01 o
  16   0   0        178.29        432.65        58.30 o
  18   0   0      16913.60      16464.49       427.84 o
  20   0   0       9127.57       8624.25       291.22 o
  22   0   0         95.93         44.92        91.24 o
  24   0   0        176.80        255.24       101.35 o
  26   0   0         70.22         18.69       113.19 o
  28   0   0        385.92        355.85       222.72 o
   2   1   0      89315.40     104459.35      1376.22 o
   4   1   0       3597.96       4345.02       117.20 o
   6   1   0       2241.84       1925.45        87.37 o
   8   1   0        290.07       1075.58        29.62 o
  10   1   0       3284.73       2840.77        53.77 o
  12   1   0        558.18        598.78        33.61 o
  14   1   0       2959.68       3422.61        69.14 o
  16   1   0      16676.09      16623.50       263.42 o
  18   1   0       6226.80       4801.20        93.05 o
  20   1   0       2864.15       2385.56        84.44 o
  22   1   0        743.28        645.74        67.73 o
  24   1   0          8.07        -61.16        71.75 o
  26   1   0         13.75         34.06        69.69 o
  28   1   0        183.07        179.18       110.20 o
   0   2   0      22691.96      23787.57       520.95 o
   2   2   0       1218.57       1405.22        42.17 o
   4   2   0      38819.18      56229.20       778.49 o
   6   2   0      11924.83       9895.68       147.57 o
   8   2   0       8486.08      11008.77       186.19 o
  10   2   0      10885.62      11063.25       188.24 o
  12   2   0       6755.55       7003.52       123.31 o
  14   2   0         27.22         85.97        33.87 o
  16   2   0         82.44         39.92        36.55 o
  18   2   0       1900.72       1776.58        53.16 o
  20   2   0       5419.87       4539.88        99.64 o
  22   2   0       7158.70       6467.24       163.63 o
  24   2   0       3562.78       3586.88       101.99 o
  26   2   0        812.26        458.42        71.58 o
  28   2   0        137.53        190.72       110.17 o
   2   3   0        204.00       1147.83        32.41 o
   4   3   0       4761.01       8775.65       192.82 o
   6   3   0      13465.47      19349.12       301.64 o
   8   3   0       6228.08       5910.56        97.67 o
  10   3   0       6681.55       7854.57       136.43 o
  12   3   0      11464.72      10192.10       175.02 o
  14   3   0      11055.79      11495.52       197.06 o
  16   3   0       3994.88       3815.45        76.90 o
  18   3   0      12731.59      10373.06       169.54 o
  20   3   0       2365.09       1852.73        56.99 o
  22   3   0       1342.09        985.46        58.07 o
  24   3   0        904.78        990.58        62.28 o
  26   3   0       2268.29       2332.15        89.26 o
  28   3   0        681.48        701.30       112.93 o
   0   4   0       2206.76       4342.58       115.50 o
   2   4   0       1188.74       1186.55        31.90 o
   4   4   0      17933.12      19561.57       324.08 o
   6   4   0       6788.68       6523.15       105.84 o
   8   4   0        194.18        238.82        27.05 o
  10   4   0      10548.86      14270.00       212.75 o
  12   4   0       1607.78       1966.21        45.33 o
  14   4   0        536.38        398.39        32.94 o
  16   4   0       2882.24       2185.88        48.34 o
  18   4   0       1062.70        694.77        35.83 o
  20   4   0       1278.13       1401.06        52.69 o
  22   4   0        406.17        252.10        57.97 o
  24   4   0        355.33        414.52        58.74 o
  26   4   0        186.69         69.89        64.05 o
  28   4   0        979.36        684.77       110.75 o
   2   5   0      37668.81      52013.63       805.78 o
   4   5   0      42852.82      57695.33       953.99 o
   6   5   0       1204.83       1864.15        46.11 o
   8   5   0       2173.66       2964.98        73.86 o
  10   5   0      25400.10      29060.14       483.86 o
  12   5   0       7289.98       8975.43       137.13 o
  14   5   0       3911.91       4695.75        74.47 o
  16   5   0       8664.16       9529.85       139.42 o
  18   5   0       3178.81       3581.58        67.11 o
  20   5   0        515.32        726.33        51.18 o
  22   5   0        387.15        295.78        58.09 o
  24   5   0         50.03        -54.05        69.67 o
  26   5   0          8.49        -50.78        70.51 o
  28   5   0       1325.31       1121.44       114.86 o
   0   6   0      74576.24     106716.25      2343.24 o
   2   6   0      21484.99      32772.93       481.04 o
   4   6   0       3291.42       3851.71        82.37 o
   6   6   0      20078.70      29406.15       487.56 o
   8   6   0        223.89        535.73        31.18 o
  10   6   0       1973.31       1442.35        38.20 o
  12   6   0      14755.84      15778.10       249.28 o
  14   6   0      18947.36      17648.10       278.93 o
  16   6   0        813.47       1131.60        41.25 o
  18   6   0       3153.65       3469.52        74.99 o
  20   6   0       8366.58       7697.28       166.79 o
  22   6   0        157.77         68.54        65.13 o
  24   6   0         12.49        -47.20        70.09 o
  26   6   0       1537.73        939.59        88.81 o
  28   6   0        760.02        816.37       116.66 o
   2   7   0      17481.22      19607.10       274.37 o
   4   7   0        868.10       1209.40        41.51 o
   6   7   0      17349.58      26304.78       436.65 o
   8   7   0       4998.90       7771.11       126.16 o
  10   7   0       2926.94       3406.05        63.47 o
  12   7   0       3617.68       4611.66        81.53 o
  14   7   0        423.62        240.20        33.88 o
  16   7   0       1649.56       1441.41        47.52 o
  18   7   0        168.52        218.35        50.93 o
  20   7   0         63.86        237.67        62.18 o
  22   7   0        959.19        774.46        76.76 o
  24   7   0       1395.56       1022.21        77.51 o
  26   7   0       1628.07       1362.73       103.05 o
  28   7   0        401.20        483.58       136.46 o
   0   8   0      57284.98      98405.30      2157.19 o
   2   8   0      24106.39      39740.12       553.36 o
   4   8   0      16042.29      28831.13       422.94 o
   6   8   0         48.00         34.64        31.39 o
   8   8   0      23993.82      34174.23       531.60 o
  10   8   0      41887.28      50434.96       783.80 o
  12   8   0      10378.67      10685.06       172.51 o
  14   8   0        901.62        515.21        36.34 o
  16   8   0         10.80         24.81        39.35 o
  18   8   0         65.68         -7.49        52.52 o
  20   8   0       2398.19       2114.00        96.98 o
  22   8   0       4343.17       3586.31       128.96 o
  24   8   0       3186.02       2797.02       118.88 o
  26   8   0         52.62        137.32       115.87 o
  28   8   0       1048.08        546.68       195.44 o
   2   9   0        872.73       1180.61        25.76 o
   4   9   0       1664.45       2080.27        46.67 o
   6   9   0      24860.06      30600.28       510.19 o
   8   9   0      15021.33      17976.51       282.76 o
  10   9   0         31.67         62.09        32.11 o
  12   9   0       1757.85       1623.30        44.37 o
  14   9   0        556.26        609.44        38.15 o
  16   9   0         53.29         41.60        43.69 o
  18   9   0       1899.62       1497.06        72.40 o
  20   9   0       1335.37       1331.25        87.92 o
  22   9   0          7.00         62.65        81.00 o
  24   9   0       1914.74       1796.64       105.08 o
  26   9   0       1422.61       1445.87       132.97 o
   0  10   0      57374.64      78052.88      1712.72 o
   2  10   0       6594.10       9442.02       165.99 o
   4  10   0         64.58        145.81        20.99 o
   6  10   0       3536.02       5487.69        87.73 o
   8  10   0         58.18        202.47        29.59 o
  10  10   0         28.04         35.64        30.99 o
  12  10   0      10626.78      10660.94       162.47 o
  14  10   0       3940.39       3491.45        74.61 o
  16  10   0         14.51         -2.26        46.53 o
  18  10   0       4364.24       4067.92       134.94 o
  20  10   0       2966.16       2597.52       109.46 o
  22  10   0        480.02        366.52        84.82 o
  24  10   0         68.13         69.35        91.44 o
  26  10   0        297.62        262.16       148.75 o
   2  11   0      39137.37      52909.89       734.32 o
   4  11   0      30611.18      39673.83       524.62 o
   6  11   0       7825.86      10253.91       155.68 o
   8  11   0        174.96        216.38        29.90 o
  10  11   0         51.67         84.50        32.89 o
  12  11   0        356.92        506.69        38.83 o
  14  11   0      17539.75      17688.92       300.83 o
  16  11   0      18731.46      18805.40       379.32 o
  18  11   0       6232.84       5506.07       145.51 o
  20  11   0        756.89        611.75        85.57 o
  22  11   0        996.38        994.00        93.76 o
  24  11   0        143.83        139.89        97.01 o
  26  11   0        119.16         63.73       150.80 o
   0  12   0      16034.07      22613.18       502.25 o
   2  12   0        229.43        219.68        23.26 o
   4  12   0       8564.96      11992.25       161.43 o
   6  12   0       7241.83       8920.95       139.21 o
   8  12   0         78.87         76.51        31.35 o
  10  12   0        494.15        337.98        32.74 o
  12  12   0       1943.31       1540.94        59.59 o
  14  12   0      13923.08      13274.60       270.93 o
  16  12   0        576.97        495.02        91.47 o
  18  12   0       3524.40       3191.80       104.35 o
  20  12   0         82.92        206.73        73.83 o
  22  12   0        374.75        202.46        91.88 o
  24  12   0        161.94        172.74       125.28 o
   2  13   0       4993.83       5940.78        89.52 o
   4  13   0        287.63        705.07        28.31 o
   6  13   0      15765.98      19010.81       265.05 o
   8  13   0       3624.07       4362.53        75.96 o
  10  13   0        660.96        712.99        40.79 o
  12  13   0         37.38        -49.23        49.23 o
  14  13   0       1190.33       1268.00        74.20 o
  16  13   0       1183.51        857.76        77.14 o
  18  13   0        620.14        556.16        73.09 o
  20  13   0       4515.07       3788.97       121.06 o
  22  13   0        482.86        379.88        98.30 o
  24  13   0        603.17        391.98       150.95 o
   0  14   0        105.30        176.44        39.97 o
   2  14   0       3456.54       4225.91        74.49 o
   4  14   0      11047.01      14252.81       207.74 o
   6  14   0       1475.46       1390.86        39.50 o
   8  14   0       4736.85       5199.46        94.90 o
  10  14   0      11856.63      13409.01       231.72 o
  12  14   0       4494.83       4418.66       122.36 o
  14  14   0        447.37        495.44        69.33 o
  16  14   0        242.05        123.31        73.06 o
  18  14   0        793.46        495.62        70.03 o
  20  14   0         79.11         77.44        93.15 o
  22  14   0       3181.78       3065.06       173.79 o
   2  15   0       4042.33       5536.14       107.43 o
   4  15   0        290.04         43.05        41.12 o
   6  15   0         92.95        118.33        33.19 o
   8  15   0       3200.73       3524.46        88.89 o
  10  15   0         19.20        -21.90        55.27 o
  12  15   0         56.09         21.80        65.96 o
  14  15   0        166.47        214.38        71.95 o
  16  15   0       1117.41        709.38        82.30 o
  18  15   0         10.64        -83.62        87.42 o
  20  15   0       1169.60       1045.02       123.29 o
  22  15   0        213.75        154.42       149.69 o
   0  16   0      15923.13      22608.81       582.96 o
   2  16   0       6712.05       9482.08       167.84 o
   4  16   0        408.21        551.70        43.10 o
   6  16   0       4054.44       5573.79       142.58 o
   8  16   0        926.16       1057.02        51.23 o
  10  16   0       2099.31       1990.96        92.54 o
  12  16   0       7840.89       7567.04       307.54 o
  14  16   0       6187.14       5501.84       154.29 o
  16  16   0         10.31        111.89        84.92 o
  18  16   0       2750.71       2069.98       135.38 o
  20  16   0       2267.28       1720.43       271.62 o
   2  17   0       7905.19       9221.50       218.94 o
   4  17   0      17104.04      19616.63       441.52 o
   6  17   0        638.61        511.04        65.29 o
   8  17   0         75.05         47.94        66.49 o
  10  17   0       1788.69       1666.10        84.60 o
  12  17   0        282.73        291.53        79.13 o
  14  17   0       4481.47       4457.07       140.16 o
  16  17   0       7913.88       6897.93       222.17 o
  18  17   0       2068.76       2129.32       325.57 o
   0  18   0         27.28        -45.30       103.06 o
   2  18   0         93.14        203.11        70.82 o
   4  18   0       1343.38       1504.49        83.66 o
   6  18   0       1429.43       1173.65        72.71 o
   8  18   0       5227.92       6209.39       204.61 o
  10  18   0       7775.02       7017.73       203.36 o
  12  18   0         26.36        -15.23        84.52 o
  14  18   0       1308.43       1001.32       120.06 o
  16  18   0         64.35        -75.53       179.90 o
   2  19   0        260.13        416.90        82.83 o
   4  19   0       3904.58       3924.46       157.19 o
   6  19   0      12913.49      14179.89       392.55 o
   8  19   0       7481.89       6702.11       180.00 o
  10  19   0       1249.34       1194.42        92.37 o
  12  19   0       7605.70       5824.15       226.93 o
  14  19   0       3047.12       3010.69       338.98 o
  16  19   0       2193.34       1922.65       295.28 o
   0  20   0        848.73        547.82       229.51 o
   2  20   0       1902.04       1578.36       116.06 o
   4  20   0       4560.46       4800.98       151.12 o
   6  20   0        482.49        708.76        99.41 o
   8  20   0       1489.99       1370.59       108.28 o
  10  20   0       2540.20       2402.47       195.22 o
  12  20   0          6.55         56.07       185.16 o
  14  20   0        326.09        518.32       274.62 o
   2  21   0       2943.26       3705.98       229.31 o
   4  21   0       1549.26       1889.08       202.60 o
   6  21   0        378.50        311.11       194.85 o
   8  21   0        244.52         86.91       198.12 o
  10  21   0       1898.70       1761.29       320.36 o
   0  22   0      13800.76      17473.12       841.84 o
   2  22   0       4366.92       5600.14       281.49 o
   4  22   0          4.37         58.71       209.55 o
   3   0   1       2881.00        969.27       117.35 o
   5   0   1        231.34       2219.55       156.12 o
   6   0   1      51103.36      44630.65       711.58 o
   7   0   1       1353.99       2681.32       203.83 o
   8   0   1      22065.28      18035.57       281.84 o
   9   0   1        511.12       1415.70        41.21 o
  10   0   1        352.78        370.15        28.04 o
  11   0   1         39.77        148.77        28.24 o
  12   0   1        324.64        236.10        29.39 o
  13   0   1         76.02        416.85        31.51 o
  14   0   1      16560.47      17044.25       253.75 o
  15   0   1        774.59       1631.12        41.56 o
  16   0   1      42087.55      40669.57       567.14 o
  17   0   1       2923.76       3574.35        66.01 o
  18   0   1      13443.31      12571.09       181.09 o
  19   0   1       1760.42       1649.12        46.98 o
  20   0   1       2692.44       2474.64        60.01 o
  21   0   1        989.27        793.88        48.86 o
  22   0   1       1233.81       1085.22        63.49 o
  23   0   1        273.94        232.51        54.69 o
  24   0   1         60.16         56.14        56.90 o
  25   0   1        931.53        730.48        62.27 o
  26   0   1        424.85        331.05        64.24 o
  27   0   1         35.59        128.57        67.12 o
  28   0   1        977.90        758.03        95.44 o
  29   0   1        187.81        320.35       100.88 o
   0   1   1      61283.79      34169.70       668.77 o
   1   1   1        309.09        791.44        79.77 o
   2   1   1       3159.65       3224.27       168.53 o
   3   1   1       9773.52       4782.73       343.95 o
   4   1   1       6536.71       5240.48       242.73 o
   5   1   1       4315.49       3828.31       158.01 o
   6   1   1        345.92        738.03        34.84 o
   7   1   1        460.79        441.95        19.03 o
   8   1   1        433.56        771.58        21.74 o
   9   1   1          0.94         27.47        19.76 o
  10   1   1         93.98        126.12        19.26 o
  11   1   1       1482.64       1373.27        25.98 o
  12   1   1       3153.08       3880.84        47.68 o
  13   1   1        966.30       1344.96        25.43 o
  14   1   1      11784.31      11904.78       126.74 o
  15   1   1        398.35        443.41        21.64 o
  16   1   1        162.33        131.37        21.18 o
  17   1   1        101.07        308.85        22.64 o
  18   1   1      10480.48      10579.10       108.87 o
  19   1   1       1405.36       1602.15        33.69 o
  20   1   1       1631.53       1622.66        37.06 o
  21   1   1         26.20         48.02        32.37 o
  22   1   1        110.40        140.40        36.99 o
  23   1   1        106.71         73.65        38.56 o
  24   1   1          6.86         11.15        40.14 o
  25   1   1        181.79        190.85        42.44 o
  26   1   1        279.31        333.88        45.47 o
  27   1   1        106.02         59.69        49.81 o
  28   1   1         75.15        121.21        70.59 o
  29   1   1         34.57         16.90        76.76 o
   1   2   1       2084.71       3580.28       162.77 o
   2   2   1         36.43         45.35        12.22 o
   3   2   1         95.10        189.78        22.35 o
   4   2   1       8724.33       4382.45       313.62 o
   5   2   1         75.77        394.83        46.04 o
   6   2   1      35194.51      24465.10       350.83 o
   7   2   1        791.97        725.51        50.38 o
   8   2   1      17530.37      16266.12       185.90 o
   9   2   1        444.86        586.06        24.34 o
  10   2   1        588.31        744.59        22.09 o
  11   2   1       4507.96       4441.98        56.21 o
  12   2   1       8197.24       9440.84       104.33 o
  13   2   1         27.49        159.26        20.75 o
  14   2   1       5353.93       5979.66        69.12 o
  15   2   1         29.87         75.95        22.05 o
  16   2   1        512.19        357.35        22.73 o
  17   2   1        362.29        426.08        23.97 o
  18   2   1       4059.68       3579.14        47.02 o
  19   2   1        932.78       1093.99        32.69 o
  20   2   1       5451.63       5428.30        74.42 o
  21   2   1        221.92        383.13        36.01 o
  22   2   1        852.09        733.78        40.94 o
  23   2   1         18.96        193.82        41.32 o
  24   2   1       1714.45       1585.30        49.95 o
  25   2   1         33.67        359.68        45.56 o
  26   2   1       2619.34       2382.64        60.43 o
  27   2   1         51.87        280.44        57.10 o
  28   2   1        656.45        520.74        72.55 o
  29   2   1          3.74          4.16        81.71 o
   0   3   1      29036.16      17617.41      1239.17 o
   1   3   1         42.39        289.91        39.02 o
   2   3   1      12176.34       4484.75       120.19 o
   3   3   1        510.54        907.19        90.36 o
   4   3   1      18169.34      14703.53       673.10 o
   5   3   1        233.19        830.97        83.05 o
   6   3   1         99.70        235.70        16.77 o
   7   3   1         88.54        192.96        17.36 o
   8   3   1      18731.49      18821.31       207.85 o
   9   3   1        267.43       1180.33        47.64 o
  10   3   1      37437.96      41804.78       509.86 o
  11   3   1        372.32       1972.33        38.16 o
  12   3   1       5291.60       4942.33        66.40 o
  13   3   1        777.94        784.94        25.29 o
  14   3   1        489.78        613.50        25.24 o
  15   3   1         93.38        113.05        24.32 o
  16   3   1         52.77        -20.88        24.49 o
  17   3   1        458.20        391.71        25.71 o
  18   3   1          6.75         22.21        27.27 o
  19   3   1       1163.34        738.47        35.04 o
  20   3   1       2354.78       2359.78        52.72 o
  21   3   1        553.64        905.68        44.78 o
  22   3   1       6684.80       6236.17       106.06 o
  23   3   1        101.81        450.38        46.70 o
  24   3   1       2896.04       2667.20        64.95 o
  25   3   1          8.77        148.15        46.81 o
  26   3   1         26.21         79.03        49.26 o
  27   3   1         12.53        185.81        59.57 o
  28   3   1        443.42        491.04        77.37 o
  29   3   1         32.27        205.43        98.33 o
   1   4   1         13.46         39.28        13.18 o
   2   4   1       1232.32       2377.07       107.92 o
   3   4   1       1216.21        709.85        36.24 o
   4   4   1       1144.77       1851.28        77.20 o
   5   4   1       3443.96       2315.10        60.78 o
   6   4   1       2967.58       3308.01        77.80 o
   7   4   1       1229.73       1619.79        71.26 o
   8   4   1      10428.01      11363.44       145.85 o
   9   4   1       2020.09       2532.30        35.69 o
  10   4   1       4939.24       6006.65        72.95 o
  11   4   1        425.91        329.71        21.50 o
  12   4   1       4301.58       4139.78        53.59 o
  13   4   1       1149.62       1661.19        31.77 o
  14   4   1         50.58         74.31        25.40 o
  15   4   1        295.51        505.23        27.71 o
  16   4   1       2012.95       1944.85        40.73 o
  17   4   1        947.65        801.47        32.82 o
  18   4   1         95.93         99.68        32.89 o
  19   4   1          1.82        -17.56        37.20 o
  20   4   1       1745.31       1361.92        48.85 o
  21   4   1        264.10        212.71        47.05 o
  22   4   1        429.14        330.15        54.26 o
  23   4   1        183.62        148.42        51.72 o
  24   4   1        358.94        196.56        53.90 o
  25   4   1         27.62         88.81        56.34 o
  26   4   1        864.03        788.68        59.49 o
  27   4   1          2.27         77.04        64.77 o
  28   4   1        111.29        106.65        77.67 o
  29   4   1          3.32        143.66       133.73 o
   0   5   1      19304.92      17570.70       723.26 o
   1   5   1       2706.17       2343.96       107.53 o
   2   5   1      11922.37      10668.96       328.28 o
   3   5   1        615.96        533.90        22.82 o
   4   5   1         98.86        712.81        39.00 o
   5   5   1       6656.39       5654.29       130.18 o
   6   5   1       2580.72       5461.35       155.29 o
   7   5   1      15845.86      17049.10       204.36 o
   8   5   1       1007.42       1052.85        24.12 o
   9   5   1         67.92         40.32        18.32 o
  10   5   1        458.07        521.28        20.14 o
  11   5   1        547.87        619.47        23.33 o
  12   5   1      12364.27      12815.99       154.35 o
  13   5   1       2797.75       2743.51        42.11 o
  14   5   1      13076.85      12093.76       141.38 o
  15   5   1        585.74        572.16        26.72 o
  16   5   1        123.23        141.01        27.72 o
  17   5   1          8.38        125.64        27.85 o
  18   5   1       2333.91       2566.06        51.82 o
  19   5   1       1202.26        906.40        47.46 o
  20   5   1       6403.31       6241.60       117.47 o
  21   5   1        321.95        246.69        47.47 o
  22   5   1        380.29        300.95        55.15 o
  23   5   1         11.24        -24.29        55.74 o
  24   5   1          2.30        -18.19        58.11 o
  25   5   1        204.66         68.98        61.80 o
  26   5   1        953.92        820.40        68.12 o
  27   5   1         25.96        164.83        75.22 o
  28   5   1        556.82        640.28        88.66 o
  29   5   1        104.25        197.19       135.68 o
   1   6   1       2790.13       3172.85       138.28 o
   2   6   1      19745.31      23483.23       599.43 o
   3   6   1       8590.59       7490.70       166.40 o
   4   6   1      23269.83      24975.33       414.48 o
   5   6   1       2776.89       1288.21        29.67 o
   6   6   1       1901.94        713.48        18.14 o
   7   6   1       1595.85       2957.08        37.10 o
   8   6   1         26.49         43.09        17.95 o
   9   6   1        686.42       1194.78        24.27 o
  10   6   1      14324.56      14458.44       152.15 o
  11   6   1         60.53        221.39        20.68 o
  12   6   1       3474.17       2584.40        36.47 o
  13   6   1        428.21        559.31        23.28 o
  14   6   1       8381.50       8898.35        99.72 o
  15   6   1       1291.02       1640.97        31.95 o
  16   6   1      14687.86      14969.63       163.56 o
  17   6   1        489.36        859.11        30.69 o
  18   6   1       6676.17       6462.94        95.08 o
  19   6   1         45.08        135.91        41.26 o
  20   6   1          2.03        105.82        48.65 o
  21   6   1       1055.12        757.06        60.32 o
  22   6   1        556.26        474.03        55.64 o
  23   6   1         26.34        -46.53        57.23 o
  24   6   1         11.63        -12.47        54.61 o
  25   6   1          2.24        -57.62        57.62 o
  26   6   1          1.12        -35.41        65.68 o
  27   6   1        244.87        347.74        78.03 o
  28   6   1       2168.68       2202.11       124.44 o
  29   6   1        157.66        425.55       138.18 o
   0   7   1        277.53        739.12       136.19 o
   1   7   1      24485.60      25452.05       757.98 o
   2   7   1        345.98        746.31        48.56 o
   3   7   1       7749.04       7417.42       110.81 o
   4   7   1       5109.00       4512.61        56.69 o
   5   7   1       1236.80       1606.32        38.61 o
   6   7   1       3787.59       3685.72        41.87 o
   7   7   1        765.96       1180.37        21.65 o
   8   7   1       6022.18       6933.70        75.98 o
   9   7   1        271.64        111.84        19.15 o
  10   7   1       6612.45       6918.80        74.16 o
  11   7   1         91.24         44.55        20.39 o
  12   7   1        455.61        420.30        22.33 o
  13   7   1        137.73        266.75        23.11 o
  14   7   1       3738.79       3992.92        50.95 o
  15   7   1        433.99        504.92        25.52 o
  16   7   1        482.10        709.33        27.38 o
  17   7   1        125.09         99.38        27.98 o
  18   7   1        368.97        370.67        30.27 o
  19   7   1        313.75        324.76        42.74 o
  20   7   1        227.28         90.59        46.54 o
  21   7   1        216.38        209.92        48.90 o
  22   7   1       1595.23       1075.79        55.74 o
  23   7   1        875.99        663.63        59.62 o
  24   7   1        877.33        733.55        59.03 o
  25   7   1        375.73        380.08        60.67 o
  26   7   1        358.89        360.81        76.12 o
  27   7   1         27.15         72.32        92.71 o
  28   7   1        772.74        406.79       133.68 o
  29   7   1        287.98        404.28       291.50 o
   1   8   1       1281.15       1461.97        87.36 o
   2   8   1       4368.29       5535.88       156.22 o
   3   8   1        169.80        427.40        32.30 o
   4   8   1      27802.91      30008.39       310.00 o
   5   8   1        620.81       1858.55        51.64 o
   6   8   1      77123.39      81016.05       813.60 o
   7   8   1       1133.37       2230.90        67.46 o
   8   8   1      32647.11      31734.44       320.57 o
   9   8   1       2378.12       2668.50        35.72 o
  10   8   1        285.63        773.83        22.09 o
  11   8   1       1827.95       1906.43        31.75 o
  12   8   1       8109.07      11263.78       120.91 o
  13   8   1       1231.62       1809.83        32.06 o
  14   8   1       6530.94       7009.07        81.16 o
  15   8   1        287.30        780.89        27.91 o
  16   8   1       2904.33       2653.27        44.69 o
  17   8   1         74.23        153.00        29.34 o
  18   8   1       2719.06       2622.47        49.85 o
  19   8   1        146.72        158.88        40.77 o
  20   8   1       2114.74       1920.53        53.29 o
  21   8   1         72.57         72.94        46.98 o
  22   8   1         52.08        197.99        48.80 o
  23   8   1         87.31        337.35        51.65 o
  24   8   1       3678.60       3139.69        77.05 o
  25   8   1        318.43        473.58        63.38 o
  26   8   1       3218.38       2912.99       103.12 o
  27   8   1        266.44        136.52        92.36 o
  28   8   1        161.99        165.56       132.22 o
  29   8   1         50.00        278.09       301.12 o
   0   9   1        736.17        198.82        32.73 o
   1   9   1        268.64        260.94        20.14 o
   2   9   1       4276.77       3269.07        82.32 o
   3   9   1       3210.47       4327.22       124.62 o
   4   9   1       6559.29       6482.57        70.87 o
   5   9   1         25.48         93.55        19.61 o
   6   9   1        193.42         60.85        19.57 o
   7   9   1        199.03        409.03        18.95 o
   8   9   1      13102.98      14077.99       144.85 o
   9   9   1        355.14       1258.41        25.23 o
  10   9   1      22352.14      22254.89       220.93 o
  11   9   1        331.87        774.48        25.94 o
  12   9   1       2279.10       2318.05        33.93 o
  13   9   1        418.98        400.72        24.18 o
  14   9   1         87.06         68.86        25.47 o
  15   9   1          5.28        -27.27        27.27 o
  16   9   1          1.24        -26.00        28.27 o
  17   9   1         31.31        -31.39        31.39 o
  18   9   1        116.23         61.89        37.52 o
  19   9   1        497.46        339.31        42.62 o
  20   9   1        682.88        786.88        50.04 o
  21   9   1        655.08        677.75        51.20 o
  22   9   1       2939.77       3251.08        76.07 o
  23   9   1        342.98        622.07        54.01 o
  24   9   1       2203.63       2260.91        73.58 o
  25   9   1        321.98        429.81        73.87 o
  26   9   1         35.69         28.72        80.68 o
  27   9   1        590.59        627.84       133.71 o
  28   9   1        513.08        346.39       156.63 o
   1  10   1        437.00        682.28        23.32 o
   2  10   1      10299.85      11809.84       236.56 o
   3  10   1         37.88         91.59        16.06 o
   4  10   1      10009.69      11552.42       150.71 o
   5  10   1        924.08        812.03        23.38 o
   6  10   1        597.56        746.81        20.36 o
   7  10   1        677.17        367.20        21.06 o
   8  10   1         25.16        -15.05        19.85 o
   9  10   1        175.01        151.34        21.41 o
  10  10   1       1947.09       1312.86        25.01 o
  11  10   1       1282.57       1219.13        27.07 o
  12  10   1       2074.57       1674.36        30.79 o
  13  10   1         23.68         70.52        24.92 o
  14  10   1       3892.67       4622.35        62.37 o
  15  10   1        136.79        495.94        31.07 o
  16  10   1       9766.42      10351.21       133.75 o
  17  10   1         30.57        310.89        35.62 o
  18  10   1       2986.04       2302.09        57.32 o
  19  10   1          0.74         -4.75        46.90 o
  20  10   1        111.03        238.05        48.70 o
  21  10   1         55.94         -0.81        50.14 o
  22  10   1        342.29        184.84        52.02 o
  23  10   1         39.66         96.77        53.87 o
  24  10   1          4.63         60.18        70.83 o
  25  10   1         94.14         73.09        75.14 o
  26  10   1         47.82         -2.66       105.88 o
  27  10   1         13.03         62.31       149.69 o
   0  11   1      51966.30      56448.36       885.09 o
   1  11   1       1064.19       1351.96        52.28 o
   2  11   1      11099.93      10574.83       165.39 o
   3  11   1        415.83        456.82        33.19 o
   4  11   1        947.16       1270.33        27.43 o
   5  11   1        365.36        370.45        18.69 o
   6  11   1       8162.90       9743.63       117.38 o
   7  11   1        275.12        281.88        20.16 o
   8  11   1       3231.39       4044.78        55.47 o
   9  11   1         78.14        421.82        23.96 o
  10  11   1       7031.72       6475.99        75.21 o
  11  11   1        889.33       1820.56        33.04 o
  12  11   1      13198.37      13440.43       152.58 o
  13  11   1       1506.22       1858.99        37.10 o
  14  11   1      10990.29      11087.11       142.09 o
  15  11   1        541.07        599.62        36.09 o
  16  11   1         18.83        302.29        36.64 o
  17  11   1        354.36        687.57        43.48 o
  18  11   1       8475.91       9609.49       162.28 o
  19  11   1       1102.38       1345.26        62.09 o
  20  11   1       4398.08       4106.49        86.51 o
  21  11   1        130.29        224.66        52.23 o
  22  11   1        723.40        634.36        55.74 o
  23  11   1          4.42         12.32        65.34 o
  24  11   1        244.37        227.76        75.42 o
  25  11   1         39.83         24.00        97.28 o
  26  11   1        304.89        352.54       151.11 o
   1  12   1        419.76        419.92        21.58 o
   2  12   1      10460.05      10878.51       167.38 o
   3  12   1        795.10        601.29        26.45 o
   4  12   1       2293.37       1806.95        46.47 o
   5  12   1        547.98        397.35        17.32 o
   6  12   1        432.57        465.59        19.79 o
   7  12   1         20.15         11.80        20.39 o
   8  12   1         67.96         43.45        21.71 o
   9  12   1       2822.76       3019.24        40.95 o
  10  12   1       1155.51       1199.22        31.03 o
  11  12   1       2495.85       2296.48        45.41 o
  12  12   1       3331.17       3427.67        52.46 o
  13  12   1       7418.09       6796.02        95.43 o
  14  12   1         64.38        173.06        34.59 o
  15  12   1        385.15        439.76        38.38 o
  16  12   1       4790.23       5127.79        85.54 o
  17  12   1         49.43        163.26        45.71 o
  18  12   1        790.54        793.14        55.10 o
  19  12   1        608.93        594.32        56.01 o
  20  12   1       1120.04        831.69        59.20 o
  21  12   1        289.31        136.88        58.31 o
  22  12   1        131.23         98.02        60.24 o
  23  12   1         47.07          3.64        87.77 o
  24  12   1        104.19         69.64        88.00 o
  25  12   1         26.13       -118.30       148.59 o
  26  12   1         92.88         15.30       154.27 o
   0  13   1        566.70        340.24        35.71 o
   1  13   1          0.68        -11.04        21.53 o
   2  13   1       2093.34       2151.12        59.55 o
   3  13   1        632.83        594.58        23.41 o
   4  13   1      11852.92      12165.40       198.94 o
   5  13   1       1454.49       1484.47        35.97 o
   6  13   1        397.36        256.77        19.03 o
   7  13   1        199.39        236.50        22.25 o
   8  13   1       1812.03       2286.09        36.46 o
   9  13   1        360.56        298.55        25.22 o
  10  13   1       5203.62       5720.64        71.36 o
  11  13   1         46.60         83.25        31.98 o
  12  13   1       2252.27       2008.07        46.23 o
  13  13   1        830.80        599.75        44.98 o
  14  13   1        203.15        229.00        48.13 o
  15  13   1        424.14        344.81        44.26 o
  16  13   1        302.52        213.20        43.06 o
  17  13   1        280.60        338.34        49.47 o
  18  13   1       1664.02       1374.12        57.93 o
  19  13   1        179.93        150.12        53.29 o
  20  13   1        149.81        142.40        55.34 o
  21  13   1        127.23        275.18        61.06 o
  22  13   1       3151.66       2959.61       103.07 o
  23  13   1         84.81        191.75        84.50 o
  24  13   1       1133.18       1046.43       159.00 o
  25  13   1        169.95        332.35       153.16 o
   1  14   1         14.02         -0.36        25.60 o
   2  14   1        267.45        115.15        23.07 o
   3  14   1         34.52         92.83        22.11 o
   4  14   1       7123.68       7499.27       107.85 o
   5  14   1       1218.82       1308.60        36.81 o
   6  14   1      15352.35      15255.90       152.84 o
   7  14   1        819.57       1124.96        33.86 o
   8  14   1       8860.47       8706.17        99.22 o
   9  14   1         65.81        142.94        28.40 o
  10  14   1        127.62         25.69        33.10 o
  11  14   1          3.68        -17.77        36.15 o
  12  14   1       1717.03       2226.81        64.72 o
  13  14   1        122.65        148.91        45.44 o
  14  14   1       3255.67       2920.30        69.33 o
  15  14   1        452.76        404.28        54.37 o
  16  14   1         17.63        -24.66        60.12 o
  17  14   1         15.70         40.98        63.29 o
  18  14   1       1091.51       1076.78        71.47 o
  19  14   1          3.30         88.18        56.16 o
  20  14   1       2298.62       2452.15        75.02 o
  21  14   1        143.88        190.51        72.43 o
  22  14   1        143.93        256.17       100.20 o
  23  14   1         64.65        299.70       149.53 o
  24  14   1       1087.63       1351.65       171.93 o
   0  15   1       2995.63       2890.38        65.35 o
   1  15   1        701.16        463.48        28.09 o
   2  15   1         93.94         75.18        27.27 o
   3  15   1          0.22        -17.85        25.04 o
   4  15   1       3964.95       3123.65        59.50 o
   5  15   1       1693.79       1737.83        42.07 o
   6  15   1        254.54        192.89        25.79 o
   7  15   1         17.74         41.93        21.87 o
   8  15   1        915.71        728.55        27.68 o
   9  15   1        215.55        230.73        27.90 o
  10  15   1       1777.81       1621.58        43.61 o
  11  15   1         35.27         11.02        39.42 o
  12  15   1          4.61        -40.73        40.73 o
  13  15   1         17.49        -37.77        44.80 o
  14  15   1        264.58        281.94        51.78 o
  15  15   1          2.33        -16.83        53.51 o
  16  15   1         21.62        -56.95        56.95 o
  17  15   1        114.72         54.51        59.51 o
  18  15   1       1068.40        963.23        76.50 o
  19  15   1        119.28        132.31        91.21 o
  20  15   1          8.51        -75.62       139.88 o
  21  15   1        287.60        724.96       282.51 o
  22  15   1       1238.79       1284.77       164.52 o
  23  15   1        429.39        578.89       157.74 o
   1  16   1          0.78        -29.92        35.70 o
   2  16   1       8935.66       8740.99       157.07 o
   3  16   1         62.84        124.80        35.76 o
   4  16   1       8734.50       9143.36       173.69 o
   5  16   1         24.52         37.86        30.45 o
   6  16   1       1710.29       1638.84        40.13 o
   7  16   1        138.98        233.92        33.53 o
   8  16   1        125.78        111.71        34.14 o
   9  16   1         34.68        120.41        35.17 o
  10  16   1       1765.97       1424.37        43.38 o
  11  16   1          1.76         -0.97        39.53 o
  12  16   1        257.54        133.62        44.63 o
  13  16   1        126.45        239.41        54.57 o
  14  16   1       3641.56       4063.47        90.40 o
  15  16   1        276.55        527.76        61.21 o
  16  16   1       8714.63       8097.24       158.89 o
  17  16   1        198.78        374.53        78.43 o
  18  16   1       2370.14       2377.08       132.93 o
  19  16   1        105.64         57.85       124.04 o
  20  16   1          9.80       -130.15       227.54 o
   0  17   1      15894.55      14283.01       453.86 o
   1  17   1       1813.67       1637.93        48.64 o
   2  17   1       6365.45       6074.91        97.80 o
   3  17   1       1712.47       1570.39        48.36 o
   4  17   1         19.58        -43.40        43.40 o
   5  17   1        211.33        160.18        33.10 o
   6  17   1       3490.13       3287.37        80.77 o
   7  17   1        122.46         84.59        36.58 o
   8  17   1        255.84        231.12        40.14 o
   9  17   1        162.10        172.08        41.54 o
  10  17   1        528.41        549.59        45.13 o
  11  17   1         17.46        266.21        46.90 o
  12  17   1       6476.61       6329.90       141.17 o
  13  17   1        290.81        402.83        59.77 o
  14  17   1       6750.50       6019.05       128.11 o
  15  17   1          0.67        100.19        78.27 o
  16  17   1         12.35       -116.90       116.90 o
  17  17   1        261.56        222.62       122.68 o
  18  17   1       1531.02       1732.72       160.55 o
  19  17   1        134.60        185.34       259.63 o
   1  18   1         22.25         12.30        55.96 o
   2  18   1        127.92          8.66        47.23 o
   3  18   1        155.81        151.64        50.60 o
   4  18   1          2.69         11.58        51.79 o
   5  18   1        275.31        363.12        53.98 o
   6  18   1       6087.81       5901.48       110.40 o
   7  18   1        448.90        418.42        50.88 o
   8  18   1       3234.79       2763.79        72.70 o
   9  18   1         62.25         47.27        54.42 o
  10  18   1        865.58        959.02        59.90 o
  11  18   1         35.03         62.52        63.98 o
  12  18   1       3167.91       3233.72       109.12 o
  13  18   1          4.28         -0.61        76.74 o
  14  18   1         73.12        150.68        92.32 o
  15  18   1        597.05        600.15       124.56 o
  16  18   1         41.75        156.16       148.15 o
  17  18   1          0.76       -189.14       189.14 o
  18  18   1         27.52       -232.03       269.89 o
   0  19   1       3549.81       3759.34       213.89 o
   1  19   1        141.93        -66.27        66.27 o
   2  19   1       4213.65       3823.23        95.22 o
   3  19   1         39.72         -8.67        63.73 o
   4  19   1       3900.36       3501.78       108.02 o
   5  19   1        486.24        390.87        66.13 o
   6  19   1         16.74         18.30        65.35 o
   7  19   1        477.08        664.28        71.41 o
   8  19   1       9807.68      10441.33       204.78 o
   9  19   1         72.26        614.09        83.01 o
  10  19   1      13700.40      13341.88       300.64 o
  11  19   1         48.11        260.07       100.55 o
  12  19   1       2493.31       1845.36       152.84 o
  13  19   1        103.69         94.94       147.75 o
  14  19   1        129.77         36.24       185.74 o
  15  19   1         20.04       -168.15       279.82 o
   1  20   1          1.20        -76.56        76.56 o
   2  20   1         85.85         24.22        82.82 o
   3  20   1         86.09         90.48        82.90 o
   4  20   1        469.65        319.91        85.40 o
   5  20   1          2.03        -54.36        92.22 o
   6  20   1       4509.31       3938.38       154.71 o
   7  20   1          1.61         54.65       121.70 o
   8  20   1       3254.12       2912.69       134.37 o
   9  20   1        122.31        280.35       104.42 o
  10  20   1        314.64        379.18       146.28 o
  11  20   1        238.23        370.89       183.86 o
  12  20   1       1078.04       1126.31       227.61 o
  13  20   1        884.60        818.81       281.09 o
   0  21   1       3869.86       3491.62       305.69 o
   1  21   1        208.14        132.61       153.65 o
   2  21   1        764.70        724.26       154.15 o
   3  21   1         59.50         22.46       151.70 o
   4  21   1        381.86        235.03       152.96 o
   5  21   1         88.33         94.44       131.85 o
   6  21   1        453.15        354.12       134.62 o
   7  21   1          0.12        -45.48       156.78 o
   8  21   1         34.71         89.95       158.67 o
   9  21   1          2.00        -22.93       192.88 o
  10  21   1         51.62        159.79       276.99 o
   0   0   2        580.68       1044.68        97.18 o
   1   0   2      28065.41      30277.54       479.39 o
   2   0   2      28339.22      24320.81       345.61 o
   3   0   2       7791.92      16466.38       242.20 o
   4   0   2      22096.69      33791.79       560.23 o
   5   0   2       2265.20       2623.63        69.48 o
   6   0   2      36815.92      35335.28       586.16 o
   7   0   2       2418.81       5871.53       101.86 o
   8   0   2      27753.71      25051.74       389.59 o
   9   0   2        792.89        896.18        30.89 o
  10   0   2      31877.52      33791.30       561.05 o
  11   0   2        260.32       1429.94        38.36 o
  12   0   2      26837.28      25368.27       396.31 o
  13   0   2       4493.66       5692.36        96.31 o
  14   0   2      19591.43      18316.62       288.04 o
  15   0   2       4445.72       4612.16        81.91 o
  16   0   2         15.68        252.48        34.26 o
  17   0   2        862.48       1056.67        41.47 o
  18   0   2      14042.81      14315.92       228.74 o
  19   0   2       1667.29       1610.41        53.03 o
  20   0   2       4278.74       4443.72        98.01 o
  21   0   2       1626.81       1934.46        71.06 o
  22   0   2       4187.44       3742.48        99.89 o
  23   0   2         34.93        280.87        61.55 o
  24   0   2       2154.89       1688.34        75.91 o
  25   0   2        273.10        197.50        68.02 o
  26   0   2        780.13        762.03        75.46 o
  27   0   2         19.84         61.87        82.03 o
  28   0   2        431.19        618.05       106.23 o
  29   0   2         94.14        139.75       155.37 o
   1   1   2      14217.61      13667.88       172.83 o
   2   1   2      23280.39      22971.34       240.57 o
   3   1   2      19755.53      28038.16       297.72 o
   4   1   2       6663.89       5167.81        74.62 o
   5   1   2      12386.79      19620.56       209.56 o
   6   1   2         12.34        197.85        15.47 o
   7   1   2       6260.19       4264.88        47.95 o
   8   1   2       1608.93       2008.15        26.86 o
   9   1   2         48.71        160.83        17.60 o
  10   1   2       3875.89       4257.58        48.99 o
  11   1   2         39.51        307.00        19.32 o
  12   1   2       3800.16       2975.47        39.20 o
  13   1   2       1593.55       1667.82        29.51 o
  14   1   2        284.72        309.44        22.49 o
  15   1   2        185.95        159.15        23.92 o
  16   1   2       6254.07       5971.86        74.72 o
  17   1   2       3047.45       3042.59        46.33 o
  18   1   2        531.65        440.44        28.29 o
  19   1   2        601.07        431.46        30.60 o
  20   1   2        141.85         88.23        33.68 o
  21   1   2        147.12        119.38        40.69 o
  22   1   2        264.19        130.06        48.86 o
  23   1   2        130.90         78.94        47.79 o
  24   1   2         31.06        -47.57        47.57 o
  25   1   2        163.48         62.81        46.81 o
  26   1   2         12.93        -49.44        49.44 o
  27   1   2         33.53         63.97        55.79 o
  28   1   2        142.36        120.52        70.41 o
  29   1   2        214.53        248.20       104.12 o
   0   2   2      20272.73      21725.34       423.56 o
   1   2   2        561.78          7.07        25.65 o
   2   2   2      38779.16      48061.79       607.06 o
   3   2   2       4050.64       6153.18        70.10 o
   4   2   2      24771.68      29329.10       333.76 o
   5   2   2         14.87        238.90        25.02 o
   6   2   2        240.71        321.83        15.60 o
   7   2   2       4277.43       3480.82        40.40 o
   8   2   2      23095.75      27048.40       273.06 o
   9   2   2       2446.12       1871.09        26.72 o
  10   2   2      40813.04      41147.98       414.73 o
  11   2   2        828.95       1245.29        23.24 o
  12   2   2       4279.55       3940.99        45.66 o
  13   2   2        877.72        858.03        22.72 o
  14   2   2          6.68         -5.75        21.71 o
  15   2   2        166.51        104.61        22.45 o
  16   2   2        284.46        136.33        23.76 o
  17   2   2        261.26        218.55        25.04 o
  18   2   2         63.21         87.29        26.91 o
  19   2   2          7.34         16.33        31.03 o
  20   2   2         49.30         27.30        35.05 o
  21   2   2         36.71        516.46        44.23 o
  22   2   2       4374.79       4468.06        88.07 o
  23   2   2        130.40        434.24        48.74 o
  24   2   2       1751.92       1876.42        61.25 o
  25   2   2         46.74        213.66        52.39 o
  26   2   2        176.98        168.62        52.65 o
  27   2   2          6.71        146.95        59.48 o
  28   2   2        792.72        725.15        78.86 o
  29   2   2        112.45        191.02       103.33 o
   1   3   2      14460.46      16235.99       214.15 o
   2   3   2        762.96        642.61        18.05 o
   3   3   2         72.64        310.61        12.54 o
   4   3   2      19927.12      24297.62       266.57 o
   5   3   2        520.81        915.67        28.53 o
   6   3   2      75046.34      81303.95       864.92 o
   8   3   2      44581.17      43735.87       479.96 o
   9   3   2         38.52        134.39        18.35 o
  10   3   2        218.89        233.83        18.23 o
  11   3   2       1533.54        999.19        21.14 o
  12   3   2       7685.40       8539.41        87.48 o
  13   3   2        525.14        371.59        19.66 o
  14   3   2       2168.20       1472.71        25.89 o
  15   3   2          7.70        -21.16        21.16 o
  16   3   2         57.11        -22.73        22.73 o
  17   3   2          0.89        -23.14        23.14 o
  18   3   2        232.99        149.83        26.22 o
  19   3   2        170.24        502.22        31.00 o
  20   3   2       3735.79       3747.38        61.64 o
  21   3   2        386.96        294.68        39.30 o
  22   3   2          3.63         76.58        42.89 o
  23   3   2         27.25        335.67        48.68 o
  24   3   2       2388.39       2013.93        62.82 o
  25   3   2         95.14        551.64        54.66 o
  26   3   2       2888.08       2984.32        77.69 o
  27   3   2        274.57        318.38        66.30 o
  28   3   2        269.36        256.73        77.87 o
  29   3   2          1.17       -136.50       161.52 o
  30   3   2         12.76       -291.18       291.18 o
   0   4   2       6336.86       5450.83       100.46 o
   1   4   2       4636.53       5553.22        67.03 o
   2   4   2       2334.00       2050.61        32.55 o
   3   4   2        144.68         89.97        14.12 o
   4   4   2       6103.35       6581.61        88.89 o
   5   4   2       5084.53       4342.12        49.21 o
   6   4   2       2790.06       3096.93        36.23 o
   7   4   2       8035.41      12311.25       133.09 o
   8   4   2      11626.30      13008.38       141.07 o
   9   4   2        146.76        265.37        18.16 o
  10   4   2       3960.01       3776.59        44.73 o
  11   4   2       1474.04       1177.15        22.71 o
  12   4   2          0.06         68.93        18.85 o
  13   4   2        190.01        254.71        20.00 o
  14   4   2       4039.80       3966.78        45.88 o
  15   4   2         20.99         34.33        21.02 o
  16   4   2        450.95        450.96        22.86 o
  17   4   2        418.74        379.45        24.86 o
  18   4   2        831.04        844.38        29.32 o
  19   4   2         75.02         -4.11        29.20 o
  20   4   2          4.64        -34.08        34.08 o
  21   4   2        163.94        115.06        38.94 o
  22   4   2       1805.61       1464.91        50.78 o
  23   4   2          5.20         79.13        45.05 o
  24   4   2        851.66       1027.70        51.56 o
  25   4   2         33.68        -45.94        50.20 o
  26   4   2          2.08        -56.60        56.60 o
  27   4   2          9.74         42.53        69.94 o
  28   4   2        524.52        431.27        84.90 o
  29   4   2        225.15        176.29       135.18 o
  30   4   2         91.26        153.00       295.44 o
   1   5   2       1941.90       1141.19        30.53 o
   2   5   2      12647.14      12411.42       141.21 o
   3   5   2       4268.00       2809.50        36.05 o
   4   5   2      11229.41      10024.88       120.16 o
   5   5   2         57.07         33.55        15.99 o
   6   5   2        164.53        288.19        15.90 o
   7   5   2       1894.05       2353.33        28.98 o
   8   5   2         95.17        183.05        17.19 o
   9   5   2        556.94        505.96        22.80 o
  10   5   2       2525.00       3143.49        40.16 o
  11   5   2       3846.94       3831.62        47.12 o
  12   5   2         50.86        179.03        20.40 o
  13   5   2         18.06         75.60        20.42 o
  14   5   2       5823.58       5535.43        63.46 o
  15   5   2        672.20        675.06        24.51 o
  16   5   2      13001.00      12433.07       133.03 o
  17   5   2        286.05        796.89        27.68 o
  18   5   2       3779.56       3408.89        49.04 o
  19   5   2        274.89        265.10        31.16 o
  20   5   2        725.98        582.83        37.77 o
  21   5   2        811.80        435.60        38.53 o
  22   5   2        216.90        279.17        41.91 o
  23   5   2          2.14        -23.45        43.16 o
  24   5   2         11.48        -46.20        46.20 o
  25   5   2         17.12         -0.17        47.93 o
  26   5   2          2.60        -30.85        56.81 o
  27   5   2         77.83        117.19        65.98 o
  28   5   2       1382.37       1572.21       105.36 o
  29   5   2        205.64        381.23       134.92 o
  30   5   2        830.33       1053.05       305.38 o
   0   6   2      21789.11      22224.11       324.58 o
   1   6   2       7531.30       6304.71        77.03 o
   2   6   2      21436.50      24608.58       248.89 o
   3   6   2        638.14        851.81        23.81 o
   4   6   2         36.71        134.46        17.52 o
   5   6   2       1115.07       1012.59        22.01 o
   6   6   2       1009.42       1555.85        24.65 o
   7   6   2        956.39       1227.48        21.08 o
   8   6   2        465.30        598.11        17.51 o
   9   6   2        200.84        315.08        18.58 o
  10   6   2        719.77        757.02        21.37 o
  11   6   2        507.60        503.80        21.91 o
  12   6   2      14041.85      15144.93       164.36 o
  13   6   2       1082.14       1337.25        30.58 o
  14   6   2       7844.96       7615.58        89.30 o
  15   6   2        108.16        184.08        23.92 o
  16   6   2         29.16         51.81        24.49 o
  17   6   2         64.75        124.82        27.23 o
  18   6   2       2038.77       2216.12        40.34 o
  19   6   2       1067.53       1376.07        39.74 o
  20   6   2       2893.69       2725.20        54.98 o
  21   6   2        308.21        297.73        38.88 o
  22   6   2        900.03        746.68        44.93 o
  23   6   2        314.01        183.65        44.57 o
  24   6   2        112.43         97.98        49.36 o
  25   6   2         73.79        179.54        51.79 o
  26   6   2        754.82        974.57        71.88 o
  27   6   2        731.55        457.52        71.77 o
  28   6   2        173.00        189.61       129.66 o
  29   6   2         53.26        115.78       152.37 o
   1   7   2        300.58        187.81        14.55 o
   2   7   2        900.51       1378.27        22.97 o
   3   7   2       5608.67       9439.82        90.43 o
   4   7   2        829.61       1156.89        20.12 o
   5   7   2       1149.02       2678.73        43.02 o
   6   7   2       5514.62       6776.33        78.05 o
   7   7   2        664.12        534.07        21.53 o
   8   7   2       5727.94       5393.67        61.86 o
   9   7   2         90.36        245.35        19.17 o
  10   7   2       4581.87       5646.21        63.54 o
  11   7   2         10.47        247.71        23.07 o
  12   7   2       5652.88       5811.16        66.12 o
  13   7   2        558.69        513.88        22.99 o
  14   7   2        113.70         57.28        23.22 o
  15   7   2       1047.61       1052.48        29.48 o
  16   7   2        346.72        301.68        27.84 o
  17   7   2        392.72        280.37        30.11 o
  18   7   2          9.99        -31.06        31.06 o
  19   7   2          3.09         45.68        36.96 o
  20   7   2       1150.86        830.19        41.95 o
  21   7   2        364.90        246.25        43.21 o
  22   7   2         82.64         10.56        48.70 o
  23   7   2         18.32         39.02        48.08 o
  24   7   2        200.91        319.11        50.71 o
  25   7   2         44.57        117.53        59.17 o
  26   7   2        228.78        281.74        68.83 o
  27   7   2          5.66        -42.53        84.25 o
  28   7   2         29.81         14.83       147.48 o
  29   7   2          3.16        -57.73       152.53 o
   0   8   2       5234.25       6879.95       118.62 o
   1   8   2        678.17        225.47        26.25 o
   2   8   2      23284.64      25585.75       258.43 o
   3   8   2        122.35        626.64        31.81 o
   4   8   2      15111.23      15351.91       160.25 o
   5   8   2        131.19        420.06        18.64 o
   6   8   2        666.77        542.91        44.10 o
   7   8   2       1249.71        861.10        20.77 o
   8   8   2      32559.29      38363.43       387.29 o
   9   8   2        926.59       1364.50        36.23 o
  10   8   2      39367.91      42600.54       454.85 o
  11   8   2        299.68        604.99        22.23 o
  12   8   2       5848.44       5554.35        65.74 o
  13   8   2       1094.13        936.60        26.66 o
  14   8   2         31.95         55.80        25.42 o
  15   8   2        155.98        129.35        29.21 o
  16   8   2        171.93        177.93        30.18 o
  17   8   2         94.54         57.80        32.38 o
  18   8   2        229.85        294.92        36.68 o
  19   8   2         75.79        181.20        46.28 o
  20   8   2       1562.44       1339.97        51.72 o
  21   8   2        346.21        810.36        54.89 o
  22   8   2       6595.87       6154.50       121.42 o
  23   8   2        656.58       1045.25        61.65 o
  24   8   2       3174.67       3021.27        83.18 o
  25   8   2         96.67        475.86        76.14 o
  26   8   2         48.50        128.68        84.03 o
  27   8   2         44.89        255.53       147.48 o
  28   8   2        868.16        947.37       161.68 o
   1   9   2          4.51        -18.76        18.76 o
   2   9   2       1508.40       1528.16        23.91 o
   3   9   2          1.21         74.58        16.64 o
   4   9   2       3702.12       4965.78        55.94 o
   5   9   2         30.38        342.14        19.45 o
   6   9   2      26921.09      30951.83       321.21 o
   7   9   2          6.08        360.04        20.65 o
   8   9   2      12115.18      14207.34       146.02 o
   9   9   2        245.88        213.08        18.11 o
  10   9   2        176.25        368.33        22.53 o
  11   9   2        620.32        657.93        28.66 o
  12   9   2      11816.68      13070.96       129.01 o
  13   9   2         90.39        278.51        24.84 o
  14   9   2       1558.68       1498.48        34.88 o
  15   9   2        245.17        111.36        29.81 o
  16   9   2        376.65        268.43        32.83 o
  17   9   2        390.01        297.60        34.35 o
  18   9   2       1137.28        801.57        44.89 o
  19   9   2        364.66        396.18        48.24 o
  20   9   2       3187.86       2973.41        74.21 o
  21   9   2         66.54        224.68        52.87 o
  22   9   2        629.08        745.87        57.93 o
  23   9   2        149.27        308.29        58.85 o
  24   9   2       1186.68       1140.10        85.01 o
  25   9   2        145.97        387.90        97.05 o
  26   9   2       1492.70       1666.22       144.47 o
  27   9   2         91.08        209.00       146.38 o
  28   9   2         16.19          7.57       151.74 o
   0  10   2      16236.05      20030.53       360.84 o
   1  10   2         79.45        162.87        28.29 o
   2  10   2       5779.85       6639.92        74.60 o
   3  10   2         94.33         59.61        24.13 o
   4  10   2       1860.17       2653.96        34.74 o
   5  10   2         19.10         86.25        24.05 o
   6  10   2       1859.81       2797.57        38.99 o
   7  10   2        122.02         17.65        21.97 o
   8  10   2          0.58        -18.27        18.27 o
   9  10   2        127.70        391.62        19.52 o
  10  10   2        533.32        471.66        21.19 o
  11  10   2         37.67        155.15        21.56 o
  12  10   2       3467.51       3727.61        47.14 o
  13  10   2       2787.87       2624.85        39.40 o
  14  10   2       8122.99       8518.56        97.08 o
  15  10   2        233.91        412.61        33.13 o
  16  10   2        237.31        195.34        34.72 o
  17  10   2         37.35        116.33        37.89 o
  18  10   2       3178.63       2966.67        73.19 o
  19  10   2         35.06        126.63        49.08 o
  20  10   2       1057.65        926.08        59.90 o
  21  10   2         84.78         71.68        58.50 o
  22  10   2          8.64        -60.39        60.39 o
  23  10   2         38.68         51.49        76.37 o
  24  10   2         29.65        -67.59        93.55 o
  25  10   2          6.93          2.58       100.53 o
  26  10   2        245.83        334.56       145.28 o
  27  10   2         24.04       -134.39       150.80 o
   1  11   2       1295.68       1381.91        44.00 o
   2  11   2      18215.91      20533.19       226.59 o
   3  11   2        380.41        415.69        20.81 o
   4  11   2      19991.12      23822.25       242.22 o
   5  11   2        436.22        398.49        30.22 o
   6  11   2       4904.26       5003.80        54.71 o
   7  11   2        743.38        774.95        25.14 o
   8  11   2       5926.20       6569.08        69.13 o
   9  11   2         27.88        213.11        21.14 o
  10  11   2       4235.59       4415.26        54.88 o
  11  11   2        179.13        382.35        25.91 o
  12  11   2         42.50         34.77        25.04 o
  13  11   2        480.75        460.27        27.05 o
  14  11   2       1991.94       1780.23        41.00 o
  15  11   2        258.23        651.09        37.92 o
  16  11   2      11323.11      11405.07       176.41 o
  17  11   2        558.51        792.19        42.53 o
  18  11   2       2637.26       2379.53        59.50 o
  19  11   2        120.35        192.47        52.48 o
  20  11   2         24.67         55.70        54.03 o
  21  11   2         98.31         93.48        55.33 o
  22  11   2        311.89        175.98        76.85 o
  23  11   2          3.31        -79.55        92.24 o
  24  11   2         43.95        -65.22        97.43 o
  25  11   2          8.99        112.10       179.35 o
  26  11   2        281.08        336.77       150.48 o
  27  11   2          2.00         35.65       152.69 o
   0  12   2      11185.60      13061.44       218.18 o
   1  12   2        919.42       1045.75        41.90 o
   2  12   2       1882.59       2092.88        43.35 o
   3  12   2        349.40        440.19        23.58 o
   4  12   2        661.20        668.98        20.48 o
   5  12   2         18.84         54.95        16.76 o
   6  12   2        178.38        363.41        20.98 o
   7  12   2       5107.14       5726.17        65.38 o
   8  12   2        565.72        656.65        26.27 o
   9  12   2       2218.20       2226.28        40.56 o
  10  12   2       1722.98       1768.26        31.87 o
  11  12   2       1426.30       1420.08        31.50 o
  12  12   2        873.99        724.44        29.84 o
  13  12   2        184.51         95.74        30.30 o
  14  12   2        906.91       1067.55        38.53 o
  15  12   2       1277.18       1216.24        42.85 o
  16  12   2          5.19         -1.71        38.23 o
  17  12   2        341.26        326.92        40.48 o
  18  12   2       1839.46       1492.99        53.89 o
  19  12   2          3.30        168.91        48.18 o
  20  12   2        814.03        788.18        56.26 o
  21  12   2        140.98         69.33        71.14 o
  22  12   2          5.23         -8.65        67.57 o
  23  12   2          0.08        -35.44        80.49 o
  24  12   2         23.43        -38.96       152.14 o
  25  12   2          2.75          3.63       147.33 o
  26  12   2        169.76        267.84       153.32 o
   1  13   2        213.35        433.12        31.76 o
   2  13   2        819.06       1089.80        32.61 o
   3  13   2         20.73        242.03        23.46 o
   4  13   2       2750.24       3179.38        52.64 o
   5  13   2        898.58        977.69        34.82 o
   6  13   2       4847.22       5417.35        62.52 o
   7  13   2         76.81         88.26        27.16 o
   8  13   2       6289.15       6022.09        68.84 o
   9  13   2          4.20          7.96        23.82 o
  10  13   2        135.30        377.87        30.00 o
  11  13   2         56.12        199.17        26.72 o
  12  13   2       5463.47       6245.56        86.13 o
  13  13   2       1192.83        901.12        37.94 o
  14  13   2        911.02        798.67        41.79 o
  15  13   2         66.39         94.18        40.29 o
  16  13   2         77.97         34.16        52.91 o
  17  13   2         57.95        103.93        46.70 o
  18  13   2        945.62        735.99        54.22 o
  19  13   2        158.20        249.69        54.51 o
  20  13   2       2236.58       1666.44        75.29 o
  21  13   2        228.68        236.70        68.69 o
  22  13   2         75.51        141.03        80.20 o
  23  13   2         20.13        188.60       129.30 o
  24  13   2        847.00       1068.51       162.00 o
  25  13   2          0.56        -14.67       152.53 o
  26  13   2       1087.06        948.00       169.72 o
   0  14   2       1460.11       1215.81        52.68 o
   1  14   2        735.38        540.91        49.84 o
   2  14   2       5551.74       5673.14       101.91 o
   3  14   2       3059.55       2672.82        48.06 o
   4  14   2       8696.52       9245.90       119.68 o
   5  14   2         72.97         86.90        37.78 o
   6  14   2        840.14        702.54        35.20 o
   7  14   2        474.60        425.75        32.81 o
   8  14   2       9302.22      10887.94       133.25 o
   9  14   2        463.08        561.51        53.86 o
  10  14   2      10183.61      11411.77       158.27 o
  11  14   2        115.46        312.87        38.92 o
  12  14   2       2968.24       2819.70        65.23 o
  13  14   2        112.19        146.56        41.29 o
  14  14   2        596.83        575.09        53.80 o
  15  14   2       1225.08       1269.92        60.44 o
  16  14   2          0.02         81.05        61.42 o
  17  14   2         33.20        -47.58        64.14 o
  18  14   2         38.92          1.95        75.69 o
  19  14   2         34.30         36.44        90.33 o
  20  14   2        950.16       1096.65        74.15 o
  21  14   2        179.28        662.33        91.96 o
  22  14   2       3989.34       3666.43       229.74 o
  23  14   2         76.61        485.20       150.32 o
  24  14   2       1710.04       1822.96       180.61 o
  25  14   2        195.80        433.14       159.63 o
   1  15   2         21.20         72.70        34.91 o
   2  15   2       1965.93       2087.68        40.77 o
   3  15   2         12.38        -29.00        29.00 o
   4  15   2        499.00        395.48        29.37 o
   5  15   2       1198.15       1402.86        47.03 o
   6  15   2       5349.28       6076.84        92.77 o
   7  15   2         19.30         78.66        31.40 o
   8  15   2       1290.32       1271.95        38.24 o
   9  15   2          7.37        -35.46        35.46 o
  10  15   2        524.15        389.60        35.48 o
  11  15   2        119.79        168.96        42.19 o
  12  15   2       1997.28       1861.04        97.94 o
  13  15   2        169.83        183.79        59.38 o
  14  15   2        134.55        130.34        62.53 o
  15  15   2        453.60        379.08        67.61 o
  16  15   2        645.41        574.70        70.64 o
  17  15   2          2.92         -4.71        77.52 o
  18  15   2         64.21        -53.29        93.30 o
  19  15   2         16.48        199.31        97.75 o
  20  15   2       2006.72       1490.14       284.24 o
  21  15   2        161.28        634.10       289.13 o
   0  16   2      18898.32      20845.45       538.59 o
   1  16   2        682.29        485.72        48.02 o
   2  16   2       6656.41       6914.10       133.57 o
   3  16   2        172.59         60.34        33.15 o
   4  16   2         15.72        -36.07        36.07 o
   5  16   2        106.87        139.20        33.97 o
   6  16   2        762.61        927.36        38.47 o
   7  16   2        103.97        165.09        37.59 o
   8  16   2        248.10        237.16        39.22 o
   9  16   2        795.79        998.00        52.44 o
  10  16   2        411.77        393.49        51.47 o
  11  16   2        107.45        248.44        53.46 o
  12  16   2       4983.15       4358.93        96.74 o
  13  16   2        283.66        325.36        59.43 o
  14  16   2       4876.03       4547.96       113.67 o
  15  16   2        118.41        197.24        71.84 o
  16  16   2          0.65         28.99        83.80 o
  17  16   2         41.03        223.38        89.24 o
  18  16   2       2260.43       1812.92       151.87 o
  19  16   2         65.79        310.89       181.78 o
  20  16   2       2235.08       1973.78       204.04 o
  21  16   2         80.60         63.41       260.11 o
   1  17   2         91.31         12.83        56.48 o
   2  17   2       6555.86       7264.24       194.72 o
   3  17   2        897.17        659.50        44.47 o
   4  17   2       5344.55       5697.40       111.04 o
   5  17   2       1446.10       1347.60        54.34 o
   6  17   2       2530.29       2341.03        69.60 o
   7  17   2        201.48        246.62        48.22 o
   8  17   2        504.38        547.36        54.93 o
   9  17   2          5.26        -30.98        55.04 o
  10  17   2       1843.53       1977.37        83.91 o
  11  17   2        201.50        142.34        60.62 o
  12  17   2        320.97        141.38        63.41 o
  13  17   2         13.68        186.54        65.90 o
  14  17   2       2254.14       2058.65        92.63 o
  15  17   2       1171.65       1432.55        88.67 o
  16  17   2       3669.30       3604.45       184.35 o
  17  17   2        250.91        647.35       270.36 o
  18  17   2       1845.75       2176.92       302.22 o
  19  17   2          3.28       -296.39       296.39 o
   0  18   2         37.67         30.26       105.41 o
   1  18   2          3.19         25.64        73.60 o
   2  18   2        419.61        398.42        66.90 o
   3  18   2         52.21         -0.50        72.08 o
   4  18   2       2210.84       2093.55        76.52 o
   5  18   2       1293.25       1379.11        65.76 o
   6  18   2        117.95         86.54        53.57 o
   7  18   2         83.04        119.06        51.51 o
   8  18   2       2153.83       2338.09        70.78 o
   9  18   2        181.77         98.92        66.93 o
  10  18   2       2640.18       2235.91        93.85 o
  11  18   2          5.73        -90.37        90.37 o
  12  18   2         43.77         10.21        93.19 o
  13  18   2        263.61        284.35       123.01 o
  14  18   2        103.76        -52.80       101.85 o
  15  18   2          2.60        172.25       258.06 o
  16  18   2        294.46        326.83       271.62 o
  17  18   2         14.77        -24.61       283.14 o
   1  19   2          0.55        -92.78       101.80 o
   2  19   2        464.07        568.78        93.30 o
   3  19   2         16.03         66.36        93.11 o
   4  19   2       4425.08       4743.56       150.37 o
   5  19   2         59.80        336.79        97.85 o
   6  19   2      15615.46      16315.02       444.20 o
   7  19   2        505.47        823.17       109.02 o
   8  19   2       8153.69       8246.15       270.66 o
   9  19   2         34.76        112.81       105.92 o
  10  19   2        117.54        188.48       107.31 o
  11  19   2        456.44        363.30       110.94 o
  12  19   2       2194.39       2110.24       274.70 o
   0  20   2         82.79         61.61       166.76 o
   1  20   2          1.40        -18.81       119.09 o
   2  20   2         28.63        -45.10       139.54 o
   3  20   2        169.21        110.36       140.41 o
   4  20   2       1140.09       1139.53       148.18 o
   5  20   2        288.20        286.37       145.01 o
   6  20   2        211.02        365.89       146.12 o
   7  20   2        550.91        753.01       151.73 o
   8  20   2       4023.22       3499.07       309.79 o
   9  20   2        101.61        360.01       131.29 o
  10  20   2       3941.59       4080.09       305.93 o
   1  21   2         77.35         49.06       264.05 o
   2  21   2       1821.85       1689.68       275.57 o
   3  21   2        153.34         84.55       258.21 o
   4  21   2       1740.48       1638.88       281.24 o
   5  21   2         14.70         76.19       266.26 o
   6  21   2        312.52        354.59       274.62 o
   1   0   3       1175.71        306.83        41.17 o
   2   0   3      23562.00      14976.63       237.68 o
   3   0   3       1604.42       1671.12        91.27 o
   4   0   3      21448.31      15743.04       299.42 o
   5   0   3        589.24       1655.22        87.70 o
   6   0   3      11702.40      11101.76       164.78 o
   7   0   3       1949.79       1444.64        32.12 o
   8   0   3       2039.14       1256.75        30.79 o
   9   0   3       2367.27       1417.94        34.20 o
  10   0   3       3275.93       2583.34        47.27 o
  11   0   3        130.58        204.56        26.27 o
  12   0   3       1027.07        897.95        31.30 o
  13   0   3       1592.65       2280.18        49.31 o
  14   0   3      10664.54      10065.47       153.22 o
  15   0   3        353.28       1406.45        40.60 o
  16   0   3      20669.87      21603.90       320.92 o
  17   0   3       4393.21       4023.69        76.05 o
  18   0   3       2413.83       2663.48        64.16 o
  19   0   3        266.53        450.29        44.36 o
  20   0   3       1125.12       1195.54        61.24 o
  21   0   3         12.69         66.40        55.58 o
  22   0   3        902.18        456.51        66.60 o
  23   0   3          6.74        -25.68        68.82 o
  24   0   3        456.67        462.73        73.45 o
  25   0   3         50.14         88.18        74.83 o
  26   0   3        838.23        651.13        94.59 o
  27   0   3        228.20        440.79       139.77 o
  28   0   3       1854.42       1757.66       184.24 o
  29   0   3        263.01        561.07       167.04 o
   0   1   3       5359.08       2342.21        65.19 o
   1   1   3        102.38        890.41        28.24 o
   2   1   3       3088.37       2297.00        43.19 o
   3   1   3       2271.10       1539.49        48.70 o
   4   1   3        729.91        663.16        24.63 o
   5   1   3         42.91        294.38        15.95 o
   6   1   3       4141.90       3917.88        41.05 o
   7   1   3       6496.82       8016.18        81.18 o
   8   1   3       1357.09       1408.22        21.71 o
   9   1   3        909.96       2245.16        29.28 o
  10   1   3         59.84        139.22        17.06 o
  11   1   3       2448.17       2334.95        32.10 o
  12   1   3       5920.65       4781.37        55.05 o
  13   1   3       1213.79       1066.53        23.56 o
  14   1   3       6167.12       6352.97        71.31 o
  15   1   3       3266.64       3709.13        46.78 o
  16   1   3         19.41         27.22        23.50 o
  17   1   3        127.46        273.80        26.35 o
  18   1   3       1744.22       1914.87        38.88 o
  19   1   3         56.43         65.32        31.31 o
  20   1   3        595.03        457.20        38.84 o
  21   1   3        133.20        122.26        39.56 o
  22   1   3          2.49        -47.12        47.12 o
  23   1   3         13.93         11.57        48.66 o
  24   1   3         13.22        -51.80        51.80 o
  25   1   3        229.22        190.73        53.99 o
  26   1   3        209.42        222.75        65.79 o
  27   1   3         53.50        125.79        68.83 o
  28   1   3        435.34        271.60       109.78 o
  29   1   3          9.92         93.13       123.90 o
   1   2   3        235.65        187.74        14.10 o
   2   2   3         10.95         45.88        12.63 o
   3   2   3        415.19        626.27        13.85 o
   4   2   3       4683.72       4268.75        99.09 o
   5   2   3       3804.94       2519.47        27.42 o
   6   2   3      28464.87      28472.62       271.53 o
   7   2   3       3628.24       3064.39        49.98 o
   8   2   3      23090.80      22545.71       222.06 o
   9   2   3       3848.69       2987.20        38.52 o
  10   2   3        144.41        121.15        17.41 o
  11   2   3        735.12        993.21        21.57 o
  12   2   3       6403.63       6687.80        70.06 o
  13   2   3       2520.98       2171.26        31.27 o
  14   2   3        769.55       1007.73        24.20 o
  15   2   3        288.20        175.13        27.37 o
  16   2   3          4.74        -23.41        23.41 o
  17   2   3         23.62        -25.23        25.58 o
  18   2   3        137.98        135.36        28.90 o
  19   2   3        184.47        349.16        33.36 o
  20   2   3       4479.82       3308.67        62.98 o
  21   2   3        914.11        781.06        44.58 o
  22   2   3         20.82         46.16        46.67 o
  23   2   3        161.46        197.93        49.26 o
  24   2   3       1789.87       1278.47        57.33 o
  25   2   3        357.81        557.66        55.60 o
  26   2   3       1894.58       1764.15        71.25 o
  27   2   3         93.24        241.11        70.03 o
  28   2   3        280.38        375.48       109.63 o
  29   2   3         94.07         55.52       158.21 o
   0   3   3        132.03        903.22        38.25 o
   1   3   3         62.93        446.37        31.31 o
   2   3   3       9544.21       7861.23       154.53 o
   3   3   3       1423.34       1091.51        41.32 o
   4   3   3      17933.25      16345.86       185.38 o
   5   3   3        974.96        729.79        21.73 o
   6   3   3        347.51        872.24        16.82 o
   7   3   3        148.65        478.99        17.85 o
   8   3   3      20108.26      19384.34       190.46 o
   9   3   3       4628.75       5388.58        62.49 o
  10   3   3      25686.04      23669.87       233.86 o
  11   3   3       2721.82       2133.32        49.02 o
  12   3   3       6924.17       6304.30        70.06 o
  13   3   3        223.67        677.31        21.70 o
  14   3   3        145.74        110.83        20.68 o
  15   3   3        461.52        437.61        22.63 o
  16   3   3        131.71         90.78        23.02 o
  17   3   3          8.91         -8.22        24.54 o
  18   3   3        793.42        750.12        31.60 o
  19   3   3        291.98        281.34        32.21 o
  20   3   3         33.35         53.31        36.17 o
  21   3   3        205.45        544.94        41.41 o
  22   3   3       5818.15       5286.02        93.95 o
  23   3   3        226.57        606.32        48.66 o
  24   3   3       2339.23       2397.82        64.92 o
  25   3   3        309.89        488.53        55.63 o
  26   3   3         72.97         88.94        61.27 o
  27   3   3         26.79        149.25        70.26 o
  28   3   3        854.90        671.34       112.42 o
  29   3   3         47.34        111.68       157.26 o
   1   4   3        183.36        113.15        21.07 o
   2   4   3       7208.13       7310.61       138.10 o
   3   4   3       3117.98       2947.54        42.05 o
   4   4   3        161.96        668.53        28.73 o
   5   4   3        307.30        340.17        19.95 o
   6   4   3       6310.28       5483.95        56.50 o
   7   4   3       1884.55       1489.46        21.58 o
   8   4   3       1941.33       1872.76        26.11 o
   9   4   3         60.06         96.15        16.78 o
  10   4   3         38.36         -0.12        16.59 o
  11   4   3        271.79        292.08        18.24 o
  12   4   3       2043.44       2293.71        30.94 o
  13   4   3         40.70         13.84        20.02 o
  14   4   3         92.22         83.55        21.14 o
  15   4   3        383.65        485.37        23.01 o
  16   4   3       1967.83       1563.32        29.50 o
  17   4   3        242.24         97.18        25.66 o
  18   4   3        537.76        338.28        30.11 o
  19   4   3          1.31         26.33        32.26 o
  20   4   3       1298.13       1356.30        44.73 o
  21   4   3        310.07        187.65        40.45 o
  22   4   3        430.97        368.89        42.87 o
  23   4   3          8.83         84.47        47.15 o
  24   4   3        848.37        724.23        52.31 o
  25   4   3         83.10        127.07        52.52 o
  26   4   3        798.61        647.47        61.13 o
  27   4   3        218.16        234.78        79.00 o
  28   4   3          7.57        -41.09       139.04 o
  29   4   3         53.92        259.00       156.32 o
   0   5   3      17362.51      13037.74       593.45 o
   1   5   3       1031.24        976.98        51.56 o
   2   5   3      14745.87      13237.70       195.73 o
   3   5   3       1554.24        536.53        30.66 o
   4   5   3        693.47        649.31        19.82 o
   5   5   3        168.87        257.53        18.13 o
   6   5   3       4816.21       4935.22        60.03 o
   7   5   3        261.32        762.86        20.95 o
   8   5   3       3228.90       2606.31        32.35 o
   9   5   3       2921.21       3533.48        42.13 o
  10   5   3       5518.61       4517.86        50.68 o
  11   5   3         81.85        502.93        19.50 o
  12   5   3      10044.66       9282.97        95.01 o
  13   5   3        319.45        582.65        22.10 o
  14   5   3       7923.30       7370.13        79.54 o
  15   5   3         90.29        308.24        23.17 o
  16   5   3         52.81        165.52        24.32 o
  17   5   3         73.59        239.20        28.00 o
  18   5   3       4674.04       4026.46        61.24 o
  19   5   3         76.88        186.27        34.07 o
  20   5   3       1234.22       1114.16        43.71 o
  21   5   3        455.26        424.46        41.31 o
  22   5   3        164.03        111.46        45.71 o
  23   5   3         46.28        -43.19        47.85 o
  24   5   3          8.08        -17.60        50.40 o
  25   5   3         18.88        -40.69        52.68 o
  26   5   3        443.55        213.83        73.86 o
  27   5   3        352.31        393.03        85.40 o
  28   5   3          1.23         28.71       144.01 o
  29   5   3         51.77        137.86       152.69 o
   1   6   3        109.68        209.05        33.33 o
   2   6   3      10354.92       8551.00       202.80 o
   3   6   3       3828.39       3029.92       107.74 o
   4   6   3      20448.56      21911.52       256.66 o
   5   6   3       3107.84       2187.93        51.41 o
   6   6   3       6643.16       6496.32        83.05 o
   7   6   3        173.25        260.65        17.08 o
   8   6   3       2226.29       1624.08        25.41 o
   9   6   3         71.50         75.08        18.15 o
  10   6   3       2247.28       2019.22        28.83 o
  11   6   3       1154.24       1089.30        24.73 o
  12   6   3        281.91        184.79        19.61 o
  13   6   3        716.56        609.04        21.98 o
  14   6   3       4149.24       4601.09        53.80 o
  15   6   3       1310.16       1716.44        31.29 o
  16   6   3       9741.05      10472.59       116.94 o
  17   6   3        127.02        562.70        30.37 o
  18   6   3       1395.43       1511.94        38.32 o
  19   6   3        168.49        240.47        37.84 o
  20   6   3          0.42        107.05        38.93 o
  21   6   3         71.47         57.10        41.15 o
  22   6   3        528.70        249.50        46.62 o
  23   6   3         27.59         -3.04        46.34 o
  24   6   3         13.70        -33.99        50.25 o
  25   6   3         62.93         96.53        59.59 o
  26   6   3        223.82        199.77        75.52 o
  27   6   3         84.49        105.76        84.65 o
  28   6   3        463.04        594.19       153.64 o
  29   6   3         53.29        156.16       157.42 o
   0   7   3       6927.15       6252.37       294.64 o
   1   7   3         42.14        118.41        22.09 o
   2   7   3         45.16         67.17        20.31 o
   3   7   3        149.28        115.03        14.12 o
   4   7   3       2647.32       1905.57        46.82 o
   5   7   3       3689.19       2787.62        46.37 o
   6   7   3        795.87       1301.27        47.39 o
   7   7   3       3689.78       3919.06        53.26 o
   8   7   3       1818.82       1460.38        38.90 o
   9   7   3        116.86        599.15        22.73 o
  10   7   3       5457.43       4626.67        53.68 o
  11   7   3       1342.66       1571.09        26.58 o
  12   7   3        241.22        316.96        20.28 o
  13   7   3        250.11        409.94        21.69 o
  14   7   3        157.51        101.43        23.06 o
  15   7   3          8.62        -24.69        24.69 o
  16   7   3        578.70        527.87        26.75 o
  17   7   3         24.25        103.34        28.68 o
  18   7   3       1140.88        867.50        36.42 o
  19   7   3        890.38        656.94        38.42 o
  20   7   3        134.95        131.53        38.02 o
  21   7   3        125.77         89.80        39.99 o
  22   7   3        249.79        127.35        46.32 o
  23   7   3         93.11        -45.05        51.82 o
  24   7   3        113.54         56.27        57.47 o
  25   7   3         48.90         -5.92        71.80 o
  26   7   3         94.16         26.68        87.92 o
  27   7   3         83.12        105.84       141.65 o
  28   7   3        439.79        473.68       150.32 o
  29   7   3         63.19         83.44       156.63 o
   1   8   3        107.10        234.12        29.42 o
   2   8   3         33.03        221.21        30.97 o
   3   8   3         68.05        140.65        15.73 o
   4   8   3       3754.25       3379.18        57.78 o
   5   8   3        451.49       1070.22        30.43 o
   6   8   3      17842.82      17230.46       220.77 o
   7   8   3       4117.13       3782.14       120.08 o
   8   8   3      13569.90      13285.61       162.78 o
   9   8   3        214.02        379.74        32.77 o
  10   8   3        722.77        766.76        24.06 o
  11   8   3       1947.10       1799.01        29.92 o
  12   8   3      14405.35      13740.89       142.27 o
  13   8   3        390.28        799.65        24.49 o
  14   8   3       4230.48       3915.77        51.68 o
  15   8   3        409.89        575.47        25.99 o
  16   8   3       2756.58       2706.15        45.55 o
  17   8   3        277.79        413.43        32.26 o
  18   8   3       3348.43       2877.45        53.24 o
  19   8   3        422.81        818.71        40.22 o
  20   8   3       5193.63       5558.71        91.93 o
  21   8   3        708.42       1014.08        46.59 o
  22   8   3        471.33        428.24        51.77 o
  23   8   3         94.31        268.74        57.44 o
  24   8   3       1701.78       1456.96        72.51 o
  25   8   3        323.37        674.54        77.00 o
  26   8   3       2498.58       2684.92       165.03 o
  27   8   3        178.14        533.31       153.79 o
  28   8   3        614.96        683.00       157.42 o
  29   8   3          9.16        334.24       161.05 o
   0   9   3       1100.14        765.60        51.33 o
   1   9   3         59.16        336.23        64.93 o
   2   9   3       6598.93       6396.01       152.08 o
   3   9   3       1201.06       1182.42        53.60 o
   4   9   3      14556.65      15133.72       193.31 o
   5   9   3       2710.81       1636.31        49.53 o
   6   9   3       3805.96       4268.91        58.39 o
   7   9   3        164.96        126.34        19.30 o
   8   9   3       6640.40       6530.52        93.88 o
   9   9   3       1177.01        968.32        63.03 o
  10   9   3       6908.02       7212.19        91.40 o
  11   9   3       1830.39       1576.36        30.68 o
  12   9   3       1490.31       1650.94        46.95 o
  13   9   3         52.53        152.03        26.29 o
  14   9   3        873.06        687.60        28.50 o
  15   9   3        185.80        129.04        29.91 o
  16   9   3          0.74        -15.52        34.06 o
  17   9   3         74.61         31.39        37.77 o
  18   9   3        707.59        671.54        43.23 o
  19   9   3        393.16        300.42        43.39 o
  20   9   3        126.56        143.63        47.70 o
  21   9   3         85.11        349.20        50.05 o
  22   9   3       3171.46       3068.89        82.07 o
  23   9   3        746.91        720.87        72.68 o
  24   9   3       1489.93       1492.76        94.44 o
  25   9   3         50.59        139.11        99.57 o
  26   9   3          2.39        -58.96       128.49 o
  27   9   3        136.03        162.31       148.90 o
  28   9   3        461.99        327.15       156.32 o
   1  10   3        396.07        372.12        74.01 o
   2  10   3      13714.40      14159.66       172.98 o
   3  10   3        460.47        781.75        43.91 o
   4  10   3       7340.16       7392.06       116.15 o
   5  10   3         21.81        205.08        23.85 o
   6  10   3        105.35         14.11        20.25 o
   7  10   3        725.52        714.02        29.19 o
   8  10   3        928.77        699.44        41.68 o
   9  10   3        126.77        100.13        25.83 o
  10  10   3       1339.25       1430.12        58.19 o
  11  10   3        331.70        280.04        28.27 o
  12  10   3         97.55         93.25        28.22 o
  13  10   3        337.56        320.20        30.03 o
  14  10   3        663.50        458.83        35.09 o
  15  10   3        494.98        672.99        36.60 o
  16  10   3       5237.79       4997.00        78.94 o
  17  10   3       1770.28       1508.35        45.80 o
  18  10   3        535.60        689.17        47.69 o
  19  10   3         10.92          5.04        47.17 o
  20  10   3        697.58        476.96        50.14 o
  21  10   3         60.99         74.46        56.18 o
  22  10   3        662.59        703.55        87.47 o
  23  10   3          7.77        127.65        72.26 o
  24  10   3         14.15        -87.32        87.32 o
  25  10   3         14.61        -20.33       250.01 o
  26  10   3         36.75        101.58       145.28 o
   0  11   3      38585.20      38397.24       762.20 o
   1  11   3       1552.65       2413.31       142.05 o
   2  11   3      23928.93      22276.82       265.66 o
   3  11   3        316.47        815.53        57.76 o
   4  11   3       1024.90        671.19        28.88 o
   5  11   3        470.82        636.55        29.37 o
   6  11   3        417.64        421.75        22.67 o
   7  11   3        349.99        389.43        18.82 o
   8  11   3        722.39        479.57        21.22 o
   9  11   3         59.02         94.11        22.74 o
  10  11   3       1364.23       1185.02        47.52 o
  11  11   3        124.82        244.56        30.59 o
  12  11   3       5791.29       6041.56        88.84 o
  13  11   3        279.06        597.29        33.34 o
  14  11   3       5105.61       5197.49        76.48 o
  15  11   3       1526.46       1670.26        43.79 o
  16  11   3        198.77        301.11        39.54 o
  17  11   3         18.12         74.98        45.10 o
  18  11   3       2190.34       1673.75        62.30 o
  19  11   3         24.02        197.90        69.84 o
  20  11   3       1772.80       1797.41        66.99 o
  21  11   3        181.36         84.67        76.05 o
  22  11   3         42.33         51.78        87.56 o
  23  11   3         20.73         12.79        98.81 o
  24  11   3         21.81         69.32       125.39 o
  25  11   3          1.19        -76.50       146.06 o
   1  12   3        217.97        105.87        50.58 o
   2  12   3       2504.15       2068.18        72.41 o
   3  12   3       1534.07       1754.33        63.72 o
   4  12   3        811.77        516.31        22.49 o
   5  12   3       4191.20       4406.54        57.89 o
   6  12   3         42.11        273.13        30.26 o
   7  12   3        604.87        644.66        29.61 o
   8  12   3       1176.35       1389.81        49.28 o
   9  12   3        891.59        681.61        24.75 o
  10  12   3        155.42        113.38        25.78 o
  11  12   3         16.29        -30.74        30.74 o
  12  12   3         10.08        -32.35        32.35 o
  13  12   3        340.70        231.17        36.27 o
  14  12   3       1069.57       1083.99        47.69 o
  15  12   3        178.58        286.55        44.43 o
  16  12   3       3087.14       3409.85        81.90 o
  17  12   3       1139.51       1084.83        58.60 o
  18  12   3        401.46        503.37        76.59 o
  19  12   3        360.08        368.20        61.84 o
  20  12   3         54.07        -48.26        88.65 o
  21  12   3        149.46        151.70        80.46 o
  22  12   3        134.18         70.65       102.04 o
  23  12   3        502.95        257.49       126.23 o
  24  12   3         92.10        335.03       293.86 o
   0  13   3          4.37         -6.43        39.51 o
   1  13   3        543.52        868.03        49.75 o
   2  13   3        489.51        394.45        64.73 o
   3  13   3       1552.79        791.34        52.81 o
   4  13   3       1214.89       1183.60        37.74 o
   5  13   3         84.81        212.50        25.03 o
   6  13   3         97.13        183.67        45.38 o
   7  13   3        148.38        395.63        38.69 o
   8  13   3       7943.57       6927.24       135.67 o
   9  13   3        593.59        989.38        51.03 o
  10  13   3       8785.87       8527.68       134.02 o
  11  13   3        541.34        567.70        53.86 o
  12  13   3        542.70        536.39        49.05 o
  13  13   3         20.95         31.03        49.47 o
  14  13   3         23.97        -18.06        56.54 o
  15  13   3         15.42         -8.31        59.32 o
  16  13   3         69.37        -39.15        61.60 o
  17  13   3         28.38         75.48        68.50 o
  18  13   3         18.22         -4.21        84.76 o
  19  13   3        113.73         85.85        76.12 o
  20  13   3        832.94        686.11        83.89 o
  21  13   3        274.78        334.83       106.73 o
  22  13   3       2350.10       2247.91       293.86 o
  23  13   3        279.33        536.46       288.03 o
   1  14   3          3.69          8.69        35.82 o
   2  14   3         41.37        -11.01        36.89 o
   3  14   3         47.29        -10.48        41.94 o
   4  14   3       1237.36       1416.15        62.65 o
   5  14   3       3062.58       2407.75       105.34 o
   6  14   3      12657.89      12751.14       174.85 o
   7  14   3       1341.79       1569.16        55.63 o
   8  14   3       6703.89       6592.86       108.83 o
   9  14   3         44.53        116.40        43.52 o
  10  14   3        147.71        136.37        44.42 o
  11  14   3        187.28        367.80        57.28 o
  12  14   3       6878.48       6516.63       129.62 o
  13  14   3       1730.45       1706.41        76.21 o
  14  14   3       1121.00       1279.93        62.64 o
  15  14   3         79.33        224.39        64.01 o
  16  14   3        773.82        961.20        75.48 o
  17  14   3        220.24        280.34        97.60 o
  18  14   3       2003.46       1643.30       114.64 o
  19  14   3         51.39        183.18       106.35 o
  20  14   3       2195.57       2493.94       195.44 o
  21  14   3         19.03         87.86       262.63 o
  22  14   3        178.05        203.16       279.67 o
   0  15   3        598.28        247.89        55.05 o
   1  15   3        206.60         92.01        47.24 o
   2  15   3        161.47        177.38        48.27 o
   3  15   3       1146.50        674.83        51.75 o
   4  15   3       2812.50       2671.30        94.26 o
   5  15   3       1415.63       1037.44        47.94 o
   6  15   3       1811.82       1926.92        53.95 o
   7  15   3         85.32         52.96        49.29 o
   8  15   3       1209.90       1058.88        77.75 o
   9  15   3        712.03        637.03        53.58 o
  10  15   3       1963.69       1810.17        66.25 o
  11  15   3        455.73        484.68        50.44 o
  12  15   3         26.01         30.21        50.12 o
  13  15   3         66.93         80.91        52.09 o
  14  15   3       1816.22       1555.14        68.46 o
  15  15   3        506.58        492.69        78.31 o
  16  15   3        177.79        144.70        85.90 o
  17  15   3        144.81        170.28        90.88 o
  18  15   3       1049.96        745.07       112.89 o
  19  15   3         50.45         55.26       129.22 o
  20  15   3         61.58       -268.47       268.47 o
   1  16   3         32.70         28.21        58.84 o
   2  16   3       7509.45       7674.26       196.69 o
   3  16   3        398.34        693.08        64.16 o
   4  16   3       9091.02       9031.19       270.77 o
   5  16   3         49.21        315.54        51.81 o
   6  16   3       1746.37       1546.47        71.94 o
   7  16   3         25.27        125.00        48.93 o
   8  16   3       1574.80       1414.47        75.70 o
   9  16   3         97.09          5.76        53.89 o
  10  16   3       1815.88       1610.99        62.29 o
  11  16   3       1020.37        994.82        59.37 o
  12  16   3        172.69        250.95        57.68 o
  13  16   3        417.47        480.01        77.78 o
  14  16   3       1193.89       1166.69        85.77 o
  15  16   3        320.19        420.16        82.69 o
  16  16   3       4394.04       4120.08       175.74 o
  17  16   3        217.73        448.92       155.06 o
  18  16   3        961.40       1143.91       166.89 o
   0  17   3      12265.25      12573.17       419.71 o
   1  17   3        906.40        838.81        86.14 o
   2  17   3       4401.78       4683.79       143.62 o
   3  17   3         32.92         25.03        63.14 o
   4  17   3         30.63        -63.24        63.24 o
   5  17   3        267.22        226.92        69.13 o
   6  17   3        138.11         79.58        59.57 o
   7  17   3        481.22        566.91        70.19 o
   8  17   3        499.31        399.55        57.61 o
   9  17   3         87.72         82.40        57.99 o
  10  17   3        964.00       1185.58       102.66 o
  11  17   3        584.60        667.93        91.91 o
  12  17   3       3674.71       3320.98       115.84 o
  13  17   3       1141.27       1146.06        89.50 o
  14  17   3        770.84       1055.81        90.90 o
  15  17   3         74.17        106.19       104.95 o
  16  17   3        195.83        236.04       108.51 o
  17  17   3         79.97        206.32       154.11 o
  18  17   3       2181.48       1811.13       192.91 o
   1  18   3          2.57          5.83        91.05 o
   2  18   3        705.73        571.46        80.39 o
   3  18   3        100.67        174.19        67.00 o
   4  18   3        239.83        248.18        67.88 o
   5  18   3         77.06        179.62        69.37 o
   6  18   3       1187.55        917.42        97.49 o
   7  18   3        254.71        329.87        73.33 o
   8  18   3       1157.01        998.60        80.15 o
   9  18   3          0.04        -55.04        75.06 o
  10  18   3        148.48         93.69        77.60 o
  11  18   3        403.40        255.86        80.84 o
  12  18   3        404.20        326.42        90.47 o
  13  18   3         58.83        173.35       139.60 o
  14  18   3        216.01        259.63       150.17 o
  15  18   3         30.62        154.11       154.58 o
   0  19   3       1571.77       1617.25       168.07 o
   1  19   3         63.66        -74.96       109.56 o
   2  19   3       4180.99       3689.81       166.08 o
   3  19   3         14.54         49.05       128.70 o
   4  19   3       4496.25       4405.17       180.11 o
   5  19   3        416.74        221.17       146.78 o
   6  19   3        714.95        652.48       134.70 o
   7  19   3          4.35        -36.96       163.30 o
   8  19   3       2913.20       2499.72       354.51 o
   9  19   3        808.91        455.39       252.22 o
   1  20   3        256.96        216.59       146.82 o
   2  20   3        286.31        238.02       254.11 o
   3  20   3        324.11        353.65       252.69 o
   4  20   3          7.29       -161.36       256.32 o
   5  20   3        202.23        356.64       259.16 o
   0   0   4      24257.56      19712.46       440.79 o
   1   0   4       4669.59       5473.93       212.90 o
   2   0   4      18912.25      16263.82       323.20 o
   3   0   4        193.81        260.85        56.93 o
   4   0   4       1255.34       1402.62        58.27 o
   5   0   4        100.51        163.81        19.96 o
   6   0   4       1081.86        648.58        24.29 o
   7   0   4         43.72         23.31        20.23 o
   8   0   4        603.39        573.27        22.01 o
   9   0   4        609.49        951.58        25.59 o
  10   0   4        117.76        305.96        22.93 o
  11   0   4        813.64       1189.52        36.61 o
  12   0   4      11955.48      13357.37       180.72 o
  13   0   4        508.84       1252.92        33.76 o
  14   0   4       7522.73       8039.39       125.07 o
  15   0   4         21.29        399.66        39.58 o
  16   0   4        169.41        174.77        34.38 o
  17   0   4       1870.73       1618.19        51.04 o
  18   0   4       1170.06       1037.35        48.39 o
  19   0   4        219.94        600.51        50.48 o
  20   0   4       4289.79       4326.90       107.47 o
  21   0   4       1477.77       1295.41        66.79 o
  22   0   4        705.74        760.97        73.61 o
  23   0   4        399.68        404.09        73.68 o
  24   0   4        214.48        276.40        82.94 o
  25   0   4        456.32        416.56        95.58 o
  26   0   4        209.86        317.27       101.11 o
  27   0   4        110.52        104.05       141.65 o
  28   0   4         43.03        118.78       160.26 o
  29   0   4        244.90        261.84       165.94 o
   1   1   4        108.67        236.29        21.37 o
   2   1   4       5937.98       5487.29        69.26 o
   3   1   4       1012.91       1307.57        39.70 o
   4   1   4       7363.90       6625.25        63.72 o
   5   1   4         43.61         91.29        14.61 o
   6   1   4        137.55         77.22        15.00 o
   7   1   4        853.71       1157.29        19.15 o
   8   1   4        671.58        604.71        16.69 o
   9   1   4       1827.96       1763.31        23.84 o
  10   1   4       2403.61       2968.89        34.63 o
  11   1   4       3570.23       2803.99        32.91 o
  12   1   4        399.82        574.07        20.55 o
  13   1   4       2964.14       3419.32        41.14 o
  14   1   4       2453.08       2064.99        31.74 o
  15   1   4        472.27        817.88        25.51 o
  16   1   4       4118.01       3262.77        48.11 o
  17   1   4         48.60        119.61        28.75 o
  18   1   4        223.19        428.00        31.15 o
  19   1   4        515.23        300.64        36.05 o
  20   1   4         11.04         -6.02        39.17 o
  21   1   4          7.22         -1.46        43.49 o
  22   1   4        181.81         55.26        48.80 o
  23   1   4          3.87        -51.67        51.67 o
  24   1   4         10.98        -51.14        51.14 o
  25   1   4          2.77        -60.96        60.96 o
  26   1   4         25.29        -58.48        73.02 o
  27   1   4         58.26        -46.06       121.57 o
  28   1   4        192.50        220.60       117.20 o
  29   1   4         55.58        190.70       161.36 o
   0   2   4       3537.56       4282.25        67.19 o
   1   2   4          7.03         33.90        26.36 o
   2   2   4       2329.22       1648.94        39.66 o
   3   2   4       4923.43       5369.47        55.54 o
   4   2   4       7678.55       7386.16        80.15 o
   5   2   4       2653.17       2883.13        43.76 o
   6   2   4         67.82         80.57        14.08 o
   7   2   4         92.76        463.25        19.83 o
   8   2   4      13382.62      12377.66       119.63 o
   9   2   4       2515.06       2099.61        27.12 o
  10   2   4       9472.34       8916.97        90.59 o
  11   2   4       1250.91       1532.39        29.81 o
  12   2   4       2085.19       1906.42        28.27 o
  13   2   4         48.64         29.86        25.26 o
  14   2   4        149.12        114.27        22.22 o
  15   2   4        249.10        343.11        24.55 o
  16   2   4         86.61         65.24        25.77 o
  17   2   4          3.93        -24.15        28.66 o
  18   2   4         31.96          9.36        32.56 o
  19   2   4        246.56        327.64        38.17 o
  20   2   4        689.56        819.30        42.17 o
  21   2   4       1378.90       1274.88        49.45 o
  22   2   4       1822.28       1941.69        64.19 o
  23   2   4       1044.73       1081.39        53.34 o
  24   2   4        968.21       1168.79        59.47 o
  25   2   4        411.58        525.42        63.00 o
  26   2   4          7.33        -37.04        84.96 o
  27   2   4         40.53        116.51       107.14 o
  28   2   4        535.83        319.24       141.41 o
  29   2   4         40.33        -63.73       162.47 o
   1   3   4       6480.36       7664.81        95.94 o
   2   3   4        290.03        308.47        20.29 o
   3   3   4         13.86         92.14        21.26 o
   4   3   4       5324.42       4292.56        54.00 o
   5   3   4       2473.92       1624.32        40.99 o
   6   3   4      21640.21      19487.27       182.62 o
   7   3   4       5710.01       5431.04        69.97 o
   8   3   4       7942.91       6901.82        65.73 o
   9   3   4        410.31        621.01        17.87 o
  10   3   4         32.04         87.52        16.57 o
  11   3   4        168.05        203.77        17.80 o
  12   3   4       3868.73       3515.97        39.54 o
  13   3   4        181.70        268.41        20.13 o
  14   3   4       2149.21       2029.72        32.34 o
  15   3   4        354.63        454.23        24.82 o
  16   3   4       1126.85        897.31        27.93 o
  17   3   4        215.70        569.36        29.51 o
  18   3   4       2171.09       1880.14        45.43 o
  19   3   4         97.17        231.88        36.55 o
  20   3   4       2830.80       3332.25        64.84 o
  21   3   4       1480.83       1585.09        49.70 o
  22   3   4        221.93        383.98        44.54 o
  23   3   4        112.03        413.61        53.44 o
  24   3   4       1680.91       1615.42        63.88 o
  25   3   4        258.35        376.24        67.71 o
  26   3   4       1857.08       1921.69        83.66 o
  27   3   4        147.16        239.18       101.79 o
  28   3   4        154.41        257.32       187.55 o
  29   3   4         23.52         90.07       161.36 o
   0   4   4       7357.83       6796.58       178.18 o
   1   4   4      13987.98      13925.63       158.39 o
   2   4   4       1290.32       1620.96        35.91 o
   3   4   4        991.86       1082.24        35.42 o
   4   4   4       4205.22       3750.01        47.15 o
   5   4   4         11.76         43.58        16.87 o
   6   4   4        703.17        395.94        19.14 o
   7   4   4        857.28        485.35        17.39 o
   8   4   4        520.88        617.22        16.52 o
   9   4   4       1678.84       1464.48        22.31 o
  10   4   4       1375.72       1056.76        20.87 o
  11   4   4        139.73        137.12        17.66 o
  12   4   4        157.36         90.28        18.51 o
  13   4   4        206.75        146.07        21.17 o
  14   4   4        867.01        748.97        24.04 o
  15   4   4          0.92        -23.84        23.84 o
  16   4   4          0.30        -26.48        26.48 o
  17   4   4        211.93         94.57        30.84 o
  18   4   4       1022.67        955.88        35.61 o
  19   4   4        342.76        279.61        38.78 o
  20   4   4        122.53         75.87        40.01 o
  21   4   4         28.58         62.67        43.92 o
  22   4   4        539.44        861.66        49.55 o
  23   4   4       1024.67        913.96        56.14 o
  24   4   4        188.04        210.17        59.78 o
  25   4   4        463.79        466.06        68.28 o
  26   4   4        184.41         65.47        78.42 o
  27   4   4         65.27         74.00       162.94 o
  28   4   4        100.35         98.74       152.37 o
  29   4   4         82.13         81.87       156.47 o
   1   5   4        769.95       1079.87        25.93 o
   2   5   4      17290.16      16215.92       174.91 o
   3   5   4       3433.67       3648.28        41.59 o
   4   5   4      15481.44      15258.99       151.17 o
   5   5   4        273.64        626.81        37.00 o
   6   5   4       5165.74       4644.75        58.06 o
   7   5   4        674.79        939.35        30.43 o
   8   5   4       2624.49       2698.55        42.06 o
   9   5   4         73.63        133.89        15.89 o
  10   5   4        925.44        838.87        19.17 o
  11   5   4          8.75         62.84        17.58 o
  12   5   4        222.57         23.96        19.03 o
  13   5   4        196.89        157.64        22.20 o
  14   5   4       2491.26       2881.80        39.11 o
  15   5   4        946.71       1051.60        28.95 o
  16   5   4       6490.24       6313.42        77.50 o
  17   5   4        493.56        622.26        32.80 o
  18   5   4       1963.56       1560.31        39.88 o
  19   5   4         33.82        116.86        38.79 o
  20   5   4        484.57        317.21        43.28 o
  21   5   4         18.63        -44.61        44.61 o
  22   5   4        647.08        518.51        47.99 o
  23   5   4         13.63          5.07        52.56 o
  24   5   4        117.61          3.65        58.86 o
  25   5   4         91.69        108.32        74.53 o
  26   5   4        225.89         37.21        82.64 o
  27   5   4          9.73        -60.14       107.43 o
  28   5   4        372.04        270.99       151.74 o
   0   6   4      31568.96      29095.33       574.84 o
   1   6   4       2261.87       2372.85        56.37 o
   2   6   4       8263.77       8243.54       107.40 o
   3   6   4       2583.57       3298.15        54.09 o
   4   6   4        162.49        122.89        16.59 o
   5   6   4        547.94        476.32        19.33 o
   6   6   4       3393.70       3153.66        42.68 o
   7   6   4       1322.79       1435.63        23.99 o
   8   6   4       1382.31       1632.60        31.92 o
   9   6   4        332.19        265.98        16.64 o
  10   6   4       2916.98       3320.96        37.52 o
  11   6   4       2616.01       2732.24        34.41 o
  12   6   4       7853.35       7590.26        77.44 o
  13   6   4        674.89        874.67        24.74 o
  14   6   4       4274.40       4170.52        53.46 o
  15   6   4        143.62        165.72        26.42 o
  16   6   4         71.03        177.47        28.23 o
  17   6   4        157.27        525.66        31.73 o
  18   6   4       4189.72       4005.30        65.25 o
  19   6   4         98.32        420.73        53.86 o
  20   6   4       1948.93       1852.82        54.29 o
  21   6   4        404.64        450.45        46.17 o
  22   6   4        234.54        270.58        51.78 o
  23   6   4          7.38        -59.14        59.14 o
  24   6   4        194.05         76.97        60.00 o
  25   6   4         43.94        -77.45        77.45 o
  26   6   4         25.91        -25.40        83.37 o
  27   6   4         32.98        293.86       146.38 o
   1   7   4        483.62        413.71        20.76 o
   2   7   4       1958.90       1867.27        35.10 o
   3   7   4       2312.20       2544.28        37.48 o
   4   7   4        259.01        443.38        18.57 o
   5   7   4       1899.26       2342.96        34.91 o
   6   7   4       1544.35       1024.80        20.56 o
   7   7   4        120.52        180.31        15.60 o
   8   7   4       2217.24       1969.66        29.26 o
   9   7   4        109.38        189.51        21.10 o
  10   7   4          2.91        -13.67        19.60 o
  11   7   4        926.50        654.04        23.92 o
  12   7   4       1036.68       1149.41        27.11 o
  13   7   4        767.75        818.18        27.78 o
  14   7   4        183.42        278.55        25.85 o
  15   7   4        950.62        639.86        29.07 o
  16   7   4        956.80        999.54        35.93 o
  17   7   4          2.77         16.56        33.46 o
  18   7   4          0.28        -10.11        34.87 o
  19   7   4         23.72         62.14        47.45 o
  20   7   4        785.34        589.55        45.58 o
  21   7   4        684.71        554.19        54.87 o
  22   7   4         80.88        119.24        55.80 o
  23   7   4        277.03        284.28        58.69 o
  24   7   4        345.38        224.95        75.39 o
  25   7   4         10.97          1.33        81.67 o
  26   7   4        467.06        585.84       141.35 o
   0   8   4        910.27        585.88        34.67 o
   1   8   4        369.88         94.60        42.76 o
   2   8   4       3145.75       2963.28        60.39 o
   3   8   4       1975.17       1657.42        46.76 o
   4   8   4       8047.34       6828.92        77.24 o
   5   8   4       2706.61       3317.13        47.07 o
   6   8   4        147.72        234.20        20.67 o
   7   8   4        494.34        729.06        26.90 o
   8   8   4       7398.13       6642.77        97.11 o
   9   8   4       2339.37       2387.48        38.18 o
  10   8   4      10695.86      10425.44       126.93 o
  11   8   4       1390.89       1387.34        30.52 o
  12   8   4       3215.60       3241.67        49.50 o
  13   8   4        791.15        729.79        27.25 o
  14   8   4         87.37        183.18        28.71 o
  15   8   4        116.16        263.45        31.00 o
  16   8   4        357.24        351.16        34.40 o
  17   8   4         14.71         49.16        34.97 o
  18   8   4        140.97        117.67        38.28 o
  19   8   4        268.58        248.69        42.82 o
  20   8   4       1097.82       1080.03        57.32 o
  21   8   4        332.40        415.44        52.49 o
  22   8   4       3466.63       3384.76        97.80 o
  23   8   4        849.36       1151.85        66.12 o
  24   8   4       1859.58       1963.78        82.64 o
  25   8   4        463.08        624.16       106.94 o
   1   9   4        739.00        758.05        30.50 o
   2   9   4        323.94        206.47        24.02 o
   3   9   4        433.12        437.28        19.46 o
   4   9   4       1257.86       1305.04        35.53 o
   5   9   4        403.91        639.88        18.33 o
   6   9   4       9541.38       9560.85       152.67 o
   7   9   4       6885.13       6811.46        82.93 o
   8   9   4       3609.44       3935.71        68.58 o
   9   9   4        313.74        431.54        40.68 o
  10   9   4        156.71        107.59        28.46 o
  11   9   4          1.69         87.45        26.83 o
  12   9   4       1039.74        968.76        29.62 o
  13   9   4        115.96        134.55        29.94 o
  14   9   4       1201.07        819.75        37.37 o
  15   9   4        281.99        158.50        33.08 o
  16   9   4          2.38        -33.65        36.05 o
  17   9   4        130.02        203.12        36.65 o
  18   9   4        314.69        372.89        44.07 o
  19   9   4        476.97        347.44        48.71 o
  20   9   4       1369.19       1662.71        59.77 o
  21   9   4        950.49        663.52        59.28 o
  22   9   4         74.24          9.48        64.71 o
  23   9   4         24.88        119.84        80.20 o
  24   9   4        388.96        465.13       197.57 o
  25   9   4        285.58        418.00       287.08 o
   0  10   4      10842.58       9413.33       249.69 o
   1  10   4       2493.95       2018.02        60.45 o
   2  10   4       2827.68       2116.50        73.59 o
   3  10   4         32.05        -31.78        31.78 o
   4  10   4        589.35        501.00        21.01 o
   5  10   4        951.01        883.47        29.67 o
   6  10   4        826.90        538.47        26.87 o
   7  10   4        228.97        336.35        26.73 o
   8  10   4        343.09        359.25        28.81 o
   9  10   4         70.28         49.06        29.55 o
  10  10   4        125.44        139.01        31.98 o
  11  10   4         42.26         82.66        33.16 o
  12  10   4       2010.13       1909.48        44.31 o
  13  10   4        219.09        292.28        32.48 o
  14  10   4       1812.62       1739.58        46.99 o
  15  10   4        581.63        647.88        47.32 o
  16  10   4         20.74          3.26        44.04 o
  17  10   4        242.78        177.67        46.87 o
  18  10   4       1536.14       1605.56        58.56 o
  19  10   4        840.63        817.69        57.07 o
  20  10   4       1052.72       1062.36        61.19 o
  21  10   4        277.20        373.35        64.85 o
  22  10   4        113.11        110.68        78.77 o
  23  10   4          3.25         10.24       141.11 o
  24  10   4         28.56        220.04       274.78 o
   1  11   4        579.37        248.79        34.43 o
   2  11   4       7983.25       6385.92       147.08 o
   3  11   4       1916.84       1717.44        54.64 o
   4  11   4       5509.39       4724.67        83.16 o
   5  11   4        159.19        211.81        31.36 o
   6  11   4       2429.39       2376.76        53.69 o
   7  11   4        823.97        844.29        38.60 o
   8  11   4        418.80        489.99        39.46 o
   9  11   4         11.96        118.38        32.68 o
  10  11   4       1889.33       1794.76        50.05 o
  11  11   4         86.33        101.83        37.86 o
  12  11   4        101.34         19.12        42.53 o
  13  11   4         33.18        189.66        41.63 o
  14  11   4       2645.79       2841.99        97.22 o
  15  11   4        330.62        797.73        64.74 o
  16  11   4       6712.72       6910.39       131.55 o
  17  11   4       1018.01       1207.61        58.11 o
  18  11   4       2435.98       2701.15        76.09 o
  19  11   4        113.72        229.91        55.78 o
  20  11   4         35.28         52.67        81.79 o
  21  11   4         49.45         79.39        78.49 o
  22  11   4        135.37        147.20       102.38 o
  23  11   4         45.22       -145.28       264.05 o
   0  12   4       3483.90       2729.86       590.17 o
   1  12   4        531.96        338.50       148.69 o
   2  12   4       1233.33       1333.01       251.74 o
   3  12   4       3160.78       2225.63       142.60 o
   4  12   4        838.21        632.32        45.13 o
   5  12   4        295.15        282.17        45.38 o
   6  12   4        935.32       1115.84        52.12 o
   7  12   4        191.69        294.85        41.75 o
   8  12   4         52.43        -17.21        37.45 o
   9  12   4         14.48        -23.34        31.27 o
  10  12   4          7.87        -40.20        40.20 o
  11  12   4         17.24         49.02        44.27 o
  12  12   4        990.06       1130.06        55.33 o
  13  12   4         85.05        157.90        67.43 o
  14  12   4       1738.48       1498.44        71.27 o
  15  12   4        501.57        353.15        65.27 o
  16  12   4          5.71        -61.49        61.49 o
  17  12   4         31.16        106.14        63.96 o
  18  12   4        666.83        445.66        68.43 o
  19  12   4         77.47         53.16        83.83 o
  20  12   4        316.83        339.81        95.57 o
  21  12   4          1.47        -35.48       112.51 o
   1  13   4        404.19        250.17        58.18 o
   2  13   4        347.21        175.63        60.54 o
   3  13   4        150.25         91.36        82.76 o
   4  13   4       1061.84        978.83        63.78 o
   5  13   4        356.07        807.59        64.52 o
   6  13   4      10785.70      10234.78       263.67 o
   7  13   4        591.33       1071.60        70.44 o
   8  13   4       4025.75       4235.54       105.08 o
   9  13   4        256.01        285.23        54.80 o
  10  13   4        642.08        508.85        50.62 o
  11  13   4        114.15        201.52        45.86 o
  12  13   4       3102.51       2911.74        83.36 o
  13  13   4         25.84        -41.20        52.92 o
  14  13   4        593.77        692.95        61.43 o
  15  13   4         94.24        199.27        66.16 o
  16  13   4         99.93         90.68        87.68 o
  17  13   4         97.10        198.41        92.64 o
  18  13   4        450.28        305.89        96.99 o
  19  13   4          9.59        -10.79       109.50 o
  20  13   4        444.04        324.94       146.70 o
   0  14   4       1501.50       1257.24       270.52 o
   1  14   4          3.34        -69.54        69.54 o
   2  14   4       3234.73       2653.09       171.78 o
   3  14   4        651.21        357.39       231.72 o
   4  14   4       1968.26       1794.06       199.38 o
   5  14   4        689.59        532.95        86.94 o
   6  14   4        457.71        316.07        47.43 o
   7  14   4        337.28        354.67        49.47 o
   8  14   4       4439.75       4632.18       103.74 o
   9  14   4       2318.41       2494.93       128.72 o
  10  14   4       9092.67       9229.87       201.52 o
  11  14   4       1744.61       1714.81       109.37 o
  12  14   4       1039.60       1067.74        63.29 o
  13  14   4         81.63        106.46        55.26 o
  14  14   4         20.36         21.79        56.41 o
  15  14   4         43.34          7.63        78.92 o
  16  14   4         53.08        158.95        83.40 o
  17  14   4        253.37        249.49        86.52 o
  18  14   4          7.12        -44.76       111.68 o
  19  14   4        314.37        530.94       151.43 o
  20  14   4        927.66        948.31       162.78 o
   1  15   4        201.92        119.11        55.97 o
   2  15   4        503.44        377.75        71.76 o
   3  15   4         19.18        -76.82        76.82 o
   4  15   4          1.13        -67.11        76.61 o
   5  15   4        309.94        285.96        68.94 o
   6  15   4       1217.74       1359.91        90.97 o
   7  15   4       2335.32       2323.62        71.65 o
   8  15   4       1042.76        885.34        71.05 o
   9  15   4        391.60        421.93        56.98 o
  10  15   4        284.54        343.90        58.60 o
  11  15   4         33.71        150.04        59.78 o
  12  15   4       1261.38       1209.93        74.04 o
  13  15   4        536.68        597.33        80.84 o
  14  15   4        140.30        231.02        81.61 o
  15  15   4        253.33        403.42        84.82 o
  16  15   4        199.02        125.57        77.86 o
  17  15   4         21.54         86.06       125.44 o
  18  15   4         39.01         89.59       146.85 o
   0  16   4      11182.59       9488.59       352.52 o
   1  16   4        186.94        420.08        72.79 o
   2  16   4       3847.30       3312.11        90.48 o
   3  16   4         37.82         45.63        65.69 o
   4  16   4         10.57        -83.12        83.12 o
   5  16   4       1032.55        783.72        96.56 o
   6  16   4        866.21        672.90        75.89 o
   7  16   4        196.17         85.78        59.84 o
   8  16   4        208.43        342.00        57.48 o
   9  16   4         60.17         55.74        59.76 o
  10  16   4       1373.13       1369.08        82.74 o
  11  16   4        499.48        634.56        80.94 o
  12  16   4       3056.33       3048.37       182.96 o
  13  16   4        635.06       1072.11       195.70 o
  14  16   4       1453.59       1663.23       124.95 o
  15  16   4       1074.23        978.63       140.91 o
  16  16   4         22.92        -53.84       137.15 o
  17  16   4          1.45        -62.94       169.88 o
  18  16   4       1606.05       1607.18       195.28 o
  19  16   4         95.49        202.06       177.14 o
   1  17   4        258.02        151.88        64.53 o
   2  17   4       3484.70       3608.54       118.78 o
   3  17   4       1853.30       1885.71        85.40 o
   4  17   4       3623.50       3404.59       104.21 o
   5  17   4        652.89        665.09        93.97 o
   6  17   4        403.66        517.65        92.76 o
   7  17   4        424.11        361.22        93.64 o
   8  17   4        546.10        480.60       118.93 o
   9  17   4        196.98        179.59       113.28 o
  10  17   4        414.68        353.39       117.16 o
  11  17   4         70.12       -108.28       119.03 o
  12  17   4         18.37         65.62       153.95 o
  13  17   4        208.62        442.77       165.62 o
  14  17   4        998.43       1108.73       179.35 o
  15  17   4        236.43       1003.21       178.72 o
  16  17   4       3940.01       4501.96       278.25 o
  17  17   4        487.89        709.82       178.56 o
  18  17   4       1023.13       1237.29       190.86 o
   0  18   4        604.66        781.11       147.84 o
   1  18   4        353.73        327.38       100.90 o
   2  18   4         83.39        -45.86        81.96 o
   3  18   4          1.14        -10.32        83.91 o
   4  18   4       1571.89       1269.43        92.63 o
   5  18   4         20.65        124.37        85.99 o
   6  18   4         70.22        117.93        97.12 o
   7  18   4         38.63        102.77       137.99 o
   8  18   4        499.89        269.57       104.40 o
   9  18   4        442.72        303.49       139.91 o
  10  18   4        733.41        697.67       151.74 o
  11  18   4        108.81        265.31       149.38 o
  12  18   4         55.90        252.54       152.85 o
  13  18   4         76.99       -155.21       157.26 o
  14  18   4        143.85        104.42       164.99 o
   1  19   4          4.90       -227.46       243.23 o
   2  19   4         21.29        -38.80       244.81 o
   3  19   4          7.93       -110.41       110.41 o
   4  19   4        787.79        573.69       129.66 o
   5  19   4        388.30        549.24       140.23 o
   1   0   5        597.22        456.31        48.54 o
   2   0   5       6996.12       6432.62       147.08 o
   3   0   5       3582.80       2204.81        83.35 o
   4   0   5       8485.46       7255.39       168.09 o
   5   0   5       1669.64       1162.97        55.94 o
   6   0   5        928.33        862.43        31.49 o
   7   0   5       1162.27        513.55        24.92 o
   8   0   5        236.61        265.44        23.59 o
   9   0   5        370.22        695.56        27.14 o
  10   0   5       8248.74       8535.44       112.76 o
  11   0   5       1362.77       1461.22        33.26 o
  12   0   5       2915.63       3158.83        52.05 o
  13   0   5         43.19         96.84        27.81 o
  14   0   5       1348.10       1059.09        35.97 o
  15   0   5       2979.81       2821.71        56.98 o
  16   0   5       3636.40       3716.44        73.22 o
  17   0   5       1723.66       2129.14        59.06 o
  18   0   5       3003.52       3380.50        82.24 o
  19   0   5        321.42        478.28        57.60 o
  20   0   5         16.66        -67.06        67.06 o
  21   0   5         26.87         47.59        83.03 o
  22   0   5          3.90        -98.78        98.78 o
  23   0   5         17.75         45.32        91.30 o
  24   0   5         26.75         -3.11       151.03 o
  25   0   5          5.53         74.67       126.92 o
  26   0   5          4.04         19.87       149.69 o
  27   0   5          5.90        131.55       160.42 o
  28   0   5        885.69       1088.23       179.98 o
   0   1   5       5778.49       5424.48        95.12 o
   1   1   5       1489.77        687.27        25.26 o
   2   1   5       1885.93       1543.30        32.63 o
   3   1   5          2.09        -19.30        19.30 o
   4   1   5         18.29         39.58        15.17 o
   5   1   5         40.00         -1.31        16.98 o
   6   1   5        832.52        369.23        18.09 o
   7   1   5         66.56         16.18        16.03 o
   8   1   5        665.01        603.61        20.13 o
   9   1   5        656.85        523.52        22.45 o
  10   1   5        639.64        478.61        18.86 o
  11   1   5        191.13        114.48        17.69 o
  12   1   5        972.16        861.09        21.59 o
  13   1   5        470.57        583.06        22.33 o
  14   1   5       1330.50       1219.73        26.20 o
  15   1   5        911.76        546.29        25.46 o
  16   1   5         28.19         39.67        27.14 o
  17   1   5        167.64        186.13        30.79 o
  18   1   5        533.34        492.37        38.89 o
  19   1   5        131.77        258.89        42.01 o
  20   1   5        963.23        843.80        46.85 o
  21   1   5          0.33        -40.53        53.22 o
  22   1   5         20.33        -61.71        61.71 o
  23   1   5         46.73        -61.15        65.01 o
  24   1   5         38.29         22.13        85.63 o
  25   1   5          0.59          2.52        78.70 o
  26   1   5        129.29        141.43       100.87 o
  27   1   5         47.38         23.75       110.07 o
  28   1   5        180.03        276.83       168.15 o
   1   2   5        264.49        212.33        16.83 o
   2   2   5        324.92        236.15        16.87 o
   3   2   5        227.42        270.00        23.28 o
   4   2   5       4157.03       3922.82        46.98 o
   5   2   5       1419.64       1357.98        39.40 o
   6   2   5      10042.48       8964.12        90.21 o
   7   2   5       3746.52       2947.93        45.14 o
   8   2   5       2946.33       3293.49        38.56 o
   9   2   5        183.24         46.05        16.27 o
  10   2   5       1034.47        798.24        19.19 o
  11   2   5        314.32        654.09        20.89 o
  12   2   5       4519.62       4069.19        46.92 o
  13   2   5       1661.13       1459.89        26.95 o
  14   2   5       1787.02       1849.32        31.73 o
  15   2   5        114.52        163.10        25.03 o
  16   2   5        455.21        434.86        28.55 o
  17   2   5         11.55         29.10        34.49 o
  18   2   5        976.82        922.59        41.52 o
  19   2   5        651.60        746.99        41.90 o
  20   2   5        148.59        226.72        47.48 o
  21   2   5        639.00        610.95        51.42 o
  22   2   5         10.60          9.32        64.89 o
  23   2   5         32.30        148.63        59.90 o
  24   2   5        564.43        667.15        69.84 o
  25   2   5        369.88        326.83        82.81 o
  26   2   5        446.64        572.47       103.10 o
  27   2   5        129.45        142.12       162.31 o
   0   3   5       8560.71       6151.82       109.13 o
   1   3   5          8.47        567.35        47.37 o
   2   3   5       4457.44       2999.42        80.00 o
   3   3   5       1785.98        934.62        69.07 o
   4   3   5       3658.74       3343.71        50.44 o
   5   3   5       2460.17       1488.20        26.35 o
   6   3   5          4.64         36.16        12.83 o
   7   3   5          5.07        267.43        19.41 o
   8   3   5       4977.01       4259.84        48.67 o
   9   3   5       1083.35       1280.14        29.98 o
  10   3   5       6692.50       6449.00        69.57 o
  11   3   5       1303.36        953.39        22.00 o
  12   3   5       2074.43       2140.50        30.88 o
  13   3   5          2.21        195.95        21.08 o
  14   3   5         69.68        111.28        23.85 o
  15   3   5         55.69         86.98        25.97 o
  16   3   5         79.61          1.40        31.23 o
  17   3   5         76.88        103.02        34.62 o
  18   3   5         17.04         68.19        37.97 o
  19   3   5        745.14        902.81        47.30 o
  20   3   5       2790.03       2806.47        61.61 o
  21   3   5        312.77        793.20        50.67 o
  22   3   5       2065.63       2837.16        74.21 o
  23   3   5        613.95       1163.10        85.73 o
  24   3   5       1240.43       1575.93        77.56 o
  25   3   5        156.14        352.46        80.22 o
  26   3   5          4.84       -140.20       140.20 o
  27   3   5         68.52         51.26       164.99 o
   1   4   5        368.23        241.20        20.48 o
   2   4   5        404.28        389.30        20.87 o
   3   4   5        994.09        735.11        25.99 o
   4   4   5          1.39        -17.10        17.10 o
   5   4   5          6.94         -6.62        19.65 o
   6   4   5       1728.09       1438.68        31.35 o
   7   4   5        656.60        361.97        19.91 o
   8   4   5        320.51        285.40        16.80 o
   9   4   5         18.14        -11.34        16.53 o
  10   4   5        685.68        468.30        19.69 o
  11   4   5        336.90        380.23        20.29 o
  12   4   5       1258.19       1048.24        28.32 o
  13   4   5        135.76        145.77        21.78 o
  14   4   5        184.42        188.99        25.27 o
  15   4   5         73.89        102.22        27.17 o
  16   4   5        122.02        135.53        31.67 o
  17   4   5        464.49        251.68        32.48 o
  18   4   5         47.76        -35.09        35.09 o
  19   4   5          4.55         -5.14        38.96 o
  20   4   5        968.11        661.35        48.17 o
  21   4   5        850.13        753.92        51.04 o
  22   4   5         51.17         29.95        50.47 o
  23   4   5          3.52         13.43        57.78 o
  24   4   5         45.81        166.14        69.17 o
  25   4   5        181.31        183.28       103.16 o
  26   4   5          3.03        -57.71       154.27 o
   0   5   5      35016.54      30263.88       503.39 o
   1   5   5       1890.17       2438.91        99.76 o
   2   5   5       4649.56       4167.18       122.59 o
   3   5   5        123.14          3.72        43.66 o
   4   5   5          6.74        -22.78        22.78 o
   5   5   5        280.66        340.11        20.05 o
   6   5   5       1120.31        813.73        22.87 o
   7   5   5         24.72        138.45        21.45 o
   8   5   5        412.96        456.92        20.73 o
   9   5   5        361.74        589.20        20.52 o
  10   5   5        904.14        574.65        20.59 o
  11   5   5        198.09        416.17        21.46 o
  12   5   5       4794.89       3759.97        46.56 o
  13   5   5        691.67        842.36        24.43 o
  14   5   5       2236.90       2616.07        39.91 o
  15   5   5        451.05        295.88        28.68 o
  16   5   5         51.41         23.90        30.68 o
  17   5   5          3.88        253.65        34.12 o
  18   5   5       2774.27       2972.75        61.56 o
  19   5   5        316.97        596.63        43.52 o
  20   5   5       2137.70       1953.42        54.97 o
  21   5   5        109.05        210.16        48.72 o
  22   5   5         73.28         62.81        53.63 o
  23   5   5         49.47        147.58        63.23 o
  24   5   5         84.64         71.91        72.90 o
  25   5   5         43.75         73.99        89.81 o
  26   5   5        231.25        315.63       164.05 o
   1   6   5        278.24        190.79        35.98 o
   2   6   5      10162.21       9655.32       154.37 o
   3   6   5       2565.99       1904.15        57.78 o
   4   6   5       6402.97       6101.48        79.76 o
   5   6   5       1265.46       1065.86        24.17 o
   6   6   5       1330.10       1327.24        24.81 o
   7   6   5         37.82        129.23        21.35 o
   8   6   5        675.05        432.98        25.30 o
   9   6   5          6.12          2.74        19.44 o
  10   6   5         53.75        160.07        20.77 o
  11   6   5        789.34        508.78        23.19 o
  12   6   5        253.36        334.25        21.64 o
  13   6   5         49.84        276.86        25.52 o
  14   6   5       2600.30       2310.74        39.92 o
  15   6   5        859.20       1657.73        38.42 o
  16   6   5       5579.21       5526.61        84.90 o
  17   6   5       1143.46       1452.21        46.07 o
  18   6   5       2447.39       2046.16        52.98 o
  19   6   5        140.03        208.81        42.61 o
  20   6   5        390.54        292.38        44.88 o
  21   6   5          9.88         36.25        48.58 o
  22   6   5        235.74        185.39        62.19 o
  23   6   5        167.69        185.27        64.32 o
  24   6   5         28.60         45.32        87.54 o
  25   6   5         25.01         54.64        91.18 o
   0   7   5       1284.22       1085.57        48.00 o
   1   7   5        648.05        432.15        29.00 o
   2   7   5          0.68        -20.15        22.04 o
   3   7   5        110.62        107.00        17.85 o
   4   7   5       2583.39       2420.38        57.89 o
   5   7   5       1133.67        703.05        23.86 o
   6   7   5        373.66        423.30        20.85 o
   7   7   5        637.24        469.66        23.54 o
   8   7   5       1448.35        840.71        30.43 o
   9   7   5        419.62        241.06        25.59 o
  10   7   5        354.44        234.68        27.59 o
  11   7   5         32.77         51.88        20.81 o
  12   7   5         39.63        136.81        23.57 o
  13   7   5       1184.64       1144.24        33.25 o
  14   7   5       1259.56       1121.72        39.91 o
  15   7   5        173.24         91.56        29.23 o
  16   7   5        102.18         71.54        39.25 o
  17   7   5        152.80        253.56        39.47 o
  18   7   5        481.58        484.72        42.18 o
  19   7   5        157.70        194.98        43.09 o
  20   7   5        172.12        154.32        50.94 o
  21   7   5         83.85        182.16        59.85 o
  22   7   5        931.71        912.21        65.52 o
  23   7   5        162.29        286.56        72.28 o
  24   7   5        359.44        439.74        90.43 o
  25   7   5         59.67        114.99       159.16 o
   1   8   5        104.56        111.24        28.93 o
   2   8   5        284.48         94.90        30.31 o
   3   8   5          6.80        142.00        30.61 o
   4   8   5       4417.14       3952.52        96.88 o
   5   8   5        866.25       1216.30        41.47 o
   6   8   5      11860.58      12484.56       155.20 o
   7   8   5       4679.95       4040.67        60.26 o
   8   8   5       5891.14       5721.93        77.28 o
   9   8   5        520.49        539.03        28.54 o
  10   8   5        872.93        774.92        31.55 o
  11   8   5        303.33        376.98        31.75 o
  12   8   5         48.35         36.94        25.52 o
  13   8   5        513.09        285.46        29.76 o
  14   8   5        590.70        544.08        32.26 o
  15   8   5          1.56          9.74        32.13 o
  16   8   5         15.08         20.13        39.99 o
  17   8   5         32.19         69.11        44.76 o
  18   8   5        894.36        997.84        51.76 o
  19   8   5        423.96        515.02        51.16 o
  20   8   5        509.17        740.40        57.43 o
  21   8   5        462.79        550.22        64.16 o
  22   8   5         12.75        110.66        71.68 o
  23   8   5         10.23        196.95       102.23 o
  24   8   5        677.73        830.56       120.14 o
   0   9   5         37.58        -49.16        49.16 o
   1   9   5          5.83        -30.77        30.77 o
   2   9   5        435.88        220.41        30.95 o
   3   9   5        818.63        405.42        31.84 o
   4   9   5        973.95        881.86        34.07 o
   5   9   5       1480.91        935.43        34.22 o
   6   9   5        721.68        645.20        29.52 o
   7   9   5        284.79        442.18        27.06 o
   8   9   5       2497.54       2674.92        50.40 o
   9   9   5       1504.27       1709.00        43.40 o
  10   9   5       5139.93       5322.83        85.52 o
  11   9   5        927.77        998.04        47.99 o
  12   9   5        489.56        505.34        40.62 o
  13   9   5         51.59         40.53        40.58 o
  14   9   5          0.66        -38.95        38.95 o
  15   9   5         15.07        -36.89        45.66 o
  16   9   5         46.81        -47.47        47.47 o
  17   9   5        228.37        149.26        49.49 o
  18   9   5          2.27        -15.23        50.50 o
  19   9   5        333.33        318.42        62.77 o
  20   9   5        275.80        190.33        58.60 o
  21   9   5        170.80        273.88        70.98 o
  22   9   5        657.47       1059.72        83.22 o
  23   9   5        315.09        495.22       111.49 o
  24   9   5        250.01        311.06       152.06 o
   1  10   5        846.07        333.09        52.93 o
   2  10   5       2851.12       2189.83        97.92 o
   3  10   5       1635.79       1053.84        73.29 o
   4  10   5       1023.72        870.50        33.63 o
   5  10   5         21.14          4.31        36.18 o
   6  10   5        323.89        202.52        37.82 o
   7  10   5         11.30        -35.28        35.28 o
   8  10   5         83.58        170.46        32.07 o
   9  10   5          9.99         44.56        33.68 o
  10  10   5        316.26        311.93        42.01 o
  11  10   5        113.81        156.15        36.37 o
  12  10   5         64.26         74.92        43.15 o
  13  10   5         14.00         10.72        46.60 o
  14  10   5       1157.21        946.39        58.99 o
  15  10   5        567.72        642.99        58.71 o
  16  10   5       1546.76       1393.86        62.79 o
  17  10   5       1069.99       1100.48        62.94 o
  18  10   5        376.37        332.60        64.66 o
  19  10   5         83.38         64.67        66.11 o
  20  10   5        100.93        100.62        91.17 o
  21  10   5        212.39        139.62        91.39 o
  22  10   5         48.84         38.32       112.75 o
   0  11   5       2614.69       1787.39       125.65 o
   1  11   5       1666.49       1104.86        69.01 o
   2  11   5        302.13         54.13        73.93 o
   3  11   5          0.63        -61.22        61.22 o
   4  11   5       1115.72       1027.85       131.99 o
   5  11   5         62.09        287.89        47.60 o
   6  11   5       3477.88       2859.10        87.87 o
   7  11   5        116.82        209.88        49.15 o
   8  11   5        346.76        220.96        39.51 o
   9  11   5         35.96        124.31        39.46 o
  10  11   5        974.66       1084.76        51.82 o
  11  11   5        375.66        616.94        50.47 o
  12  11   5       4530.36       4333.44        93.39 o
  13  11   5        820.59       1148.09        82.45 o
  14  11   5       3292.52       3731.51       121.27 o
  15  11   5        969.33        763.25        62.11 o
  16  11   5         65.41        224.73        61.12 o
  17  11   5          3.45        118.99        68.23 o
  18  11   5       1353.43       1260.47        88.74 o
  19  11   5        298.54        714.01        81.55 o
  20  11   5       2266.60       2495.10       109.65 o
  21  11   5        244.02        433.46       154.58 o
   1  12   5        224.56        -60.15        60.15 o
   2  12   5       1930.12       1524.46       144.52 o
   3  12   5        677.67        470.19        65.50 o
   4  12   5       2822.68       2697.32       131.06 o
   5  12   5        223.88        273.20        48.56 o
   6  12   5         37.04         38.60        55.07 o
   7  12   5         97.75         65.86        45.60 o
   8  12   5          0.06        -37.10        52.89 o
   9  12   5          4.14        107.13        49.95 o
  10  12   5       1497.72       1273.27        59.66 o
  11  12   5        169.85        160.26        65.94 o
  12  12   5       1441.52       1324.82        64.34 o
  13  12   5        245.85        102.34        56.84 o
  14  12   5         56.10        -41.11        57.50 o
  15  12   5         36.73        108.64        65.27 o
  16  12   5        735.20        551.81        70.97 o
  17  12   5        294.56        249.49        81.16 o
  18  12   5         49.79        154.20        86.77 o
  19  12   5         27.83       -139.06       139.06 o
   0  13   5       4605.13       4447.00       213.65 o
   1  13   5         85.04        556.84        58.57 o
   2  13   5       4660.94       4030.57       189.10 o
   3  13   5        428.78        177.97        82.31 o
   4  13   5       3331.94       3257.18       216.22 o
   5  13   5        616.18        336.60       100.10 o
   6  13   5        267.80        342.54        73.34 o
   7  13   5         88.64        171.82        57.46 o
   8  13   5       3833.57       3438.92        86.28 o
   9  13   5        818.02        969.34        73.23 o
  10  13   5       5139.44       4776.40       109.01 o
  11  13   5        311.48        502.61        81.21 o
  12  13   5        457.37        468.06        59.99 o
  13  13   5         86.43        178.86        70.59 o
  14  13   5        126.02        171.76        70.75 o
  15  13   5         75.37         51.91        83.83 o
  16  13   5          0.06       -102.56       102.56 o
  17  13   5        208.28        296.84       113.73 o
  18  13   5         59.52        239.60       254.90 o
   1  14   5         12.05        -52.50        52.50 o
   2  14   5        280.30        107.27        56.23 o
   3  14   5         37.59        -47.27        85.15 o
   4  14   5       2828.39       2396.47        99.88 o
   5  14   5        436.82        865.41       138.79 o
   6  14   5       7194.86       7329.95       195.07 o
   7  14   5       2175.07       2046.84       196.31 o
   8  14   5       4414.48       4120.34       112.21 o
   9  14   5        595.46        509.06        78.53 o
  10  14   5         63.77        137.65        77.45 o
  11  14   5        221.49        404.55        80.97 o
  12  14   5        777.79        653.84        99.59 o
  13  14   5        483.47        498.75       112.51 o
  14  14   5        430.49        473.67       102.89 o
  15  14   5        180.03        260.16       105.97 o
  16  14   5        680.43        789.87       112.25 o
  17  14   5         18.08         34.99       223.83 o
   0  15   5        103.41         41.54        82.19 o
   1  15   5          1.75        -54.71        54.71 o
   2  15   5          3.92        -65.31        65.60 o
   3  15   5        312.82        294.36        75.40 o
   4  15   5        129.29        227.52        84.71 o
   5  15   5        495.02        337.81        86.48 o
   6  15   5         18.57         64.53        76.53 o
   7  15   5         45.73        167.58        78.16 o
   8  15   5        774.66        932.35        85.74 o
   9  15   5        916.93        964.64        99.84 o
  10  15   5        828.53        943.23       101.31 o
  11  15   5        434.36        374.99        99.00 o
  12  15   5        213.62        238.80       102.48 o
  13  15   5        187.77        240.81       104.77 o
  14  15   5        124.72        177.18       157.44 o
  15  15   5         38.45        305.50       143.33 o
  16  15   5        161.51        134.08       178.24 o
   1  16   5        169.33        130.99       105.24 o
   2  16   5       2491.40       2229.35       112.20 o
   3  16   5        844.46        842.37       144.97 o
   4  16   5       2027.54       1818.22       108.16 o
   5  16   5        111.97        161.63        82.85 o
   6  16   5        555.69        529.47        84.45 o
   7  16   5         17.96         42.19        84.47 o
   8  16   5         65.85         74.85        85.71 o
   9  16   5        120.57          3.43        87.65 o
  10  16   5         25.21        113.98        89.52 o
  11  16   5        181.04        376.85       112.95 o
  12  16   5         98.25        231.90       135.92 o
  13  16   5         89.46        416.77       191.97 o
  14  16   5       1829.07       2051.46       276.51 o
  15  16   5        476.88       1148.39       552.79 o
   0  17   5       4517.55       5101.68       317.68 o
   1  17   5       1730.25       1665.72       178.79 o
   2  17   5       1187.97       1155.83       124.51 o
   3  17   5         63.12        -88.93       115.35 o
   4  17   5         35.41       -149.22       149.22 o
   5  17   5         94.45        -32.08       101.16 o
   6  17   5        626.43        471.48        94.39 o
   7  17   5         74.52         39.10       103.11 o
   8  17   5          0.48       -118.35       186.21 o
   9  17   5         88.06        123.51       153.16 o
  10  17   5        485.01        505.55       164.20 o
  11  17   5        444.01        870.39       172.56 o
  12  17   5        926.76       1157.79       182.82 o
  13  17   5        562.32       1085.39       188.34 o
  14  17   5       2474.82       2654.39       229.19 o
   2  18   5        545.64        475.10       140.39 o
   3  18   5        223.52        264.52       140.07 o
   4  18   5          0.81       -145.28       145.28 o
   5  18   5        225.59        368.32       149.38 o
   6  18   5       1209.63       1308.27       165.62 o
   7  18   5        333.03        601.45       159.00 o
   8  18   5        410.09        419.90       158.21 o
   9  18   5         73.74        342.60       159.47 o
  10  18   5         21.78          8.04       157.89 o
  11  18   5         63.96       -125.09       164.20 o
  12  18   5        386.87        431.41       170.04 o
  13  18   5         32.64        172.09       174.46 o
   3  19   5        290.74        221.30       142.12 o
   4  19   5        817.01        863.29       152.85 o
   5  19   5        587.02        444.50       151.58 o
   6  19   5         17.42         18.30       148.59 o
   7  19   5        105.12        315.79       159.00 o
   0   0   6      10528.00       8713.79       279.57 o
   1   0   6       5993.14       4918.18       125.57 o
   2   0   6       3568.69       3378.10        80.85 o
   3   0   6        342.49        335.10        66.04 o
   4   0   6        234.85        132.49        31.04 o
   5   0   6        141.89        207.48        24.92 o
   6   0   6         37.93          3.21        24.92 o
   7   0   6        191.45        230.69        29.52 o
   8   0   6        267.49        594.40        28.26 o
   9   0   6        181.35        329.88        26.42 o
  10   0   6        224.87        345.76        29.35 o
  11   0   6        898.76        650.57        31.67 o
  12   0   6       2194.15       2828.91        55.58 o
  13   0   6       2993.62       3167.57        60.50 o
  14   0   6       2478.23       3207.76        65.79 o
  15   0   6       1678.60       1801.37        50.42 o
  16   0   6        325.83        492.70        44.66 o
  17   0   6        149.45        149.92        54.81 o
  18   0   6        703.14        448.24        58.67 o
  19   0   6        539.00        567.51        62.17 o
  20   0   6        863.72       1039.58        78.60 o
  21   0   6         17.91         93.88        75.64 o
  22   0   6         98.70        194.65        79.81 o
  23   0   6          2.13        -71.73       132.36 o
  24   0   6         28.85        114.58       143.08 o
   1   1   6        627.51        364.07        30.22 o
   2   1   6       1783.92        866.34        41.56 o
   3   1   6        896.38        641.05        41.84 o
   4   1   6       1066.73        961.37        33.52 o
   5   1   6         68.81         76.63        16.50 o
   6   1   6          7.79         94.39        20.96 o
   7   1   6       1671.83       1762.61        30.11 o
   8   1   6         64.49        185.82        18.85 o
   9   1   6        400.56        576.84        20.49 o
  10   1   6        476.05        530.40        21.34 o
  11   1   6        100.11        101.97        20.87 o
  12   1   6        285.05        136.62        22.40 o
  13   1   6        214.85        169.89        23.43 o
  14   1   6        668.64        823.40        29.37 o
  15   1   6       1805.13       1430.22        40.01 o
  16   1   6        871.49       1198.32        37.80 o
  17   1   6        862.07        911.78        39.69 o
  18   1   6        145.33        382.82        41.27 o
  19   1   6        159.92         99.56        44.63 o
  20   1   6        164.31         40.07        50.33 o
  21   1   6         62.61         25.67        53.33 o
  22   1   6         89.05        119.89        62.01 o
  23   1   6         69.16         47.13        92.78 o
  24   1   6         24.18        163.53       128.79 o
  25   1   6         39.61       -177.45       177.45 o
   0   2   6       2182.81       1961.46        43.21 o
   1   2   6        213.99        205.25        46.89 o
   2   2   6       1369.60        966.49        55.87 o
   3   2   6       1297.17        849.13        40.83 o
   4   2   6       1513.69       1095.48        38.45 o
   5   2   6        602.46        542.96        25.02 o
   6   2   6          6.33          9.18        16.85 o
   7   2   6        387.63        439.60        19.00 o
   8   2   6       2184.57       2357.34        42.47 o
   9   2   6       2032.43       2253.45        32.97 o
  10   2   6       4069.15       4275.58        50.91 o
  11   2   6       1176.55       1351.05        30.96 o
  12   2   6        209.30        215.16        23.18 o
  13   2   6          4.96         -0.68        24.48 o
  14   2   6         19.40        -26.41        26.41 o
  15   2   6          0.27        -10.04        30.46 o
  16   2   6         21.19        -34.16        34.16 o
  17   2   6        183.58        141.04        35.88 o
  18   2   6        200.67        134.42        39.95 o
  19   2   6          9.07         -3.64        44.25 o
  20   2   6        283.08        239.90        51.52 o
  21   2   6          5.52         94.86        58.79 o
  22   2   6        692.67        941.86        82.05 o
  23   2   6        280.57        482.04       114.11 o
  24   2   6        397.67        413.40        90.30 o
  25   2   6         60.01        358.22       179.66 o
  26   2   6        122.05        322.26       187.08 o
   1   3   6          4.41        -23.05        23.05 o
   2   3   6        295.12        301.61        30.93 o
   3   3   6        160.33        279.39        22.92 o
   4   3   6       1459.26       1349.58        35.12 o
   5   3   6       1456.96       1216.92        52.23 o
   6   3   6       5661.56       5013.90        84.68 o
   7   3   6       1016.93       1337.89        53.07 o
   8   3   6       2454.22       2598.45        53.69 o
   9   3   6         40.61        116.26        23.25 o
  10   3   6         89.27        125.00        24.88 o
  11   3   6        135.88        261.36        22.65 o
  12   3   6       1609.61       1686.42        33.52 o
  13   3   6        377.81        671.21        30.26 o
  14   3   6       1545.69       1580.97        35.08 o
  15   3   6         95.24        257.51        35.73 o
  16   3   6       1173.81       1357.63        42.44 o
  17   3   6         93.04        372.56        37.89 o
  18   3   6       1799.40       2356.16        65.27 o
  19   3   6        575.74        717.54        51.39 o
  20   3   6        418.47        673.15        60.64 o
  21   3   6        259.43        276.60        61.64 o
  22   3   6         47.38        169.67        69.49 o
  23   3   6         40.49        124.99        86.37 o
  24   3   6        582.25        635.64        97.48 o
  25   3   6        258.59        429.65       124.57 o
   0   4   6         58.84        -36.60        36.60 o
   1   4   6        203.52        114.44        37.48 o
   2   4   6         28.37        -16.19        35.33 o
   3   4   6       1803.54       1357.43        41.99 o
   4   4   6        721.76        600.76        36.47 o
   5   4   6       2124.93       1433.28        38.94 o
   6   4   6         49.06        -12.92        29.55 o
   7   4   6          1.61        -11.66        27.63 o
   8   4   6        762.10        516.82        26.95 o
   9   4   6        128.07        252.56        25.61 o
  10   4   6       1036.92        817.88        34.88 o
  11   4   6          2.24         43.29        21.65 o
  12   4   6          9.82         -3.30        23.62 o
  13   4   6        163.83        189.18        27.80 o
  14   4   6         68.58         61.68        29.18 o
  15   4   6        212.13        173.32        30.89 o
  16   4   6         12.41        -25.66        35.14 o
  17   4   6          9.02        -32.49        65.88 o
  18   4   6        411.07        309.64        58.01 o
  19   4   6        285.11        347.80        59.81 o
  20   4   6          0.11        -61.31        61.31 o
  21   4   6         14.06         10.83        70.53 o
  22   4   6        115.44        109.22        73.19 o
  23   4   6         18.08         -3.36        86.64 o
  24   4   6          7.64         36.44        95.46 o
  25   4   6         21.51         57.22       121.76 o
   1   5   6       1277.43       1026.16        66.81 o
   2   5   6       5116.40       4494.79        99.95 o
   3   5   6        533.39        727.56        36.47 o
   4   5   6       5204.85       4083.23        97.16 o
   5   5   6        272.19        417.46        50.24 o
   6   5   6       1886.88       1599.20        36.73 o
   7   5   6        139.06        343.44        28.01 o
   8   5   6        581.49        781.98        30.33 o
   9   5   6         62.69         45.55        28.36 o
  10   5   6         79.80        271.04        28.55 o
  11   5   6       1623.99       1739.57        40.33 o
  12   5   6         37.29        171.37        25.09 o
  13   5   6        529.94        652.63        28.74 o
  14   5   6       2684.47       2440.51        47.27 o
  15   5   6        407.91        775.10        39.27 o
  16   5   6       3895.66       3905.13        80.80 o
  17   5   6        478.13        764.48        50.58 o
  18   5   6        864.70       1171.64        59.54 o
  19   5   6        137.75        115.36        55.67 o
  20   5   6        210.15        185.09        58.34 o
  21   5   6         67.30        210.14        71.12 o
  22   5   6         69.24         41.99        74.00 o
  23   5   6          0.44        -75.88        92.82 o
  24   5   6         29.74         50.95       114.07 o
  25   5   6        155.36        355.38       168.46 o
   0   6   6      15173.54      12830.08       219.50 o
   1   6   6       2503.41       2785.93       111.26 o
   2   6   6       1608.13       1291.00        57.40 o
   3   6   6         14.75        -40.31        40.31 o
   4   6   6         33.56        -51.57        51.57 o
   5   6   6        493.13        373.35        29.97 o
   6   6   6        479.59        283.67        24.62 o
   7   6   6          0.82         36.40        23.77 o
   8   6   6        421.11        373.24        26.46 o
   9   6   6        426.64        556.58        28.84 o
  10   6   6       1224.14       1329.52        35.59 o
  11   6   6         74.68        318.96        31.15 o
  12   6   6       1885.90       1934.37        46.13 o
  13   6   6       2245.35       2448.89        50.58 o
  14   6   6       1965.77       2362.69        53.74 o
  15   6   6        575.02        652.56        72.12 o
  16   6   6          1.54         51.72        46.29 o
  17   6   6          8.36        230.64        49.51 o
  18   6   6       1845.79       1914.17        62.48 o
  19   6   6        615.68        766.70        60.28 o
  20   6   6        719.09        836.96        68.09 o
  21   6   6        186.64        216.63        72.94 o
  22   6   6          7.11         28.75        74.91 o
  23   6   6          1.74        -21.99        93.82 o
  24   6   6         19.03          3.53       115.76 o
   1   7   6         25.00         12.22        31.63 o
   2   7   6        913.51        950.74        37.24 o
   3   7   6        648.17        667.43        48.47 o
   4   7   6         33.81         39.95        30.82 o
   5   7   6         34.25         12.17        30.34 o
   6   7   6       1225.10       1000.55        33.33 o
   7   7   6        990.61        772.39        28.43 o
   8   7   6         33.42         52.35        25.71 o
   9   7   6        147.41         60.02        26.91 o
  10   7   6          3.92        -14.43        35.06 o
  11   7   6        488.64        488.34        40.47 o
  12   7   6        219.94        220.37        35.25 o
  13   7   6        479.97        357.27        62.92 o
  14   7   6        138.27        124.83        43.89 o
  15   7   6         67.60        116.28        52.40 o
  16   7   6        134.70        215.24        51.01 o
  17   7   6        424.96        343.98        51.05 o
  18   7   6         30.71        128.45        52.17 o
  19   7   6         36.23        224.08        62.83 o
  20   7   6        400.24        679.25        67.56 o
  21   7   6         62.83        141.19        73.20 o
  22   7   6        167.76        130.06        84.24 o
  23   7   6         23.12        110.66       113.72 o
   0   8   6        927.06        614.10        96.11 o
   1   8   6        264.89         13.97        46.88 o
   2   8   6       1816.88       1270.98        68.34 o
   3   8   6        720.22        580.94        44.36 o
   4   8   6       2864.74       2392.58        71.02 o
   5   8   6        514.43        613.92        65.90 o
   6   8   6          0.80        -24.63        25.89 o
   7   8   6        708.01        655.13        36.51 o
   8   8   6        995.57        996.73        37.66 o
   9   8   6       2528.96       2067.98        44.12 o
  10   8   6       2225.07       2723.74        54.37 o
  11   8   6       1180.23       1332.41        43.43 o
  12   8   6       1043.23       1361.15        51.48 o
  13   8   6        305.64        339.54        45.26 o
  14   8   6        116.78         40.96        46.45 o
  15   8   6          4.65        -22.12        49.98 o
  16   8   6         33.18         75.90        49.18 o
  17   8   6        130.44        197.86        67.56 o
  18   8   6         64.22        116.67        56.43 o
  19   8   6         11.82         56.82        61.65 o
  20   8   6        451.72        483.48        84.51 o
  21   8   6        197.81        376.18        91.57 o
  22   8   6       1210.61       1576.80       204.35 o
  23   8   6        462.34        617.22       156.63 o
   1   9   6         22.99        -47.45        47.45 o
   2   9   6          0.86        -29.13        41.15 o
   3   9   6         20.14        -42.64        42.64 o
   4   9   6        653.04        666.41        49.25 o
   5   9   6       1203.12       1023.83        50.88 o
   6   9   6       1446.21       1313.65        54.46 o
   7   9   6        853.25        848.04        49.49 o
   8   9   6       1571.36       1524.56        47.48 o
   9   9   6        280.49        299.37        48.89 o
  10   9   6         26.82         83.44        59.05 o
  11   9   6        496.22        635.82        48.67 o
  12   9   6        383.96        690.04        50.46 o
  13   9   6        436.34        513.61        45.32 o
  14   9   6        250.33        308.14        46.07 o
  15   9   6         27.99         45.20        49.72 o
  16   9   6          1.43         -1.44        56.99 o
  17   9   6         26.13          6.32        63.83 o
  18   9   6        177.49        307.37        65.24 o
  19   9   6         87.74         54.18        79.48 o
  20   9   6        203.88        130.96        88.08 o
  21   9   6        196.38        205.32       107.57 o
  22   9   6         31.54        142.91       146.38 o
   0  10   6       1889.46       1206.54        73.02 o
   1  10   6       1872.96       1192.30        48.89 o
   2  10   6        862.63        491.90        71.34 o
   3  10   6         13.91        -54.82        54.82 o
   4  10   6         60.89        -44.64        44.64 o
   5  10   6         34.58         15.63        45.81 o
   6  10   6        846.46        460.25        77.45 o
   7  10   6         69.91         58.22        48.85 o
   8  10   6          0.32        -59.69        59.69 o
   9  10   6        113.18        118.95        54.38 o
  10  10   6          0.70        -22.29        55.56 o
  11  10   6         92.05        116.73        56.88 o
  12  10   6        725.89        753.43        61.04 o
  13  10   6        481.61        609.26        61.69 o
  14  10   6        383.13        531.36        62.69 o
  15  10   6        302.77        396.37        63.40 o
  16  10   6         95.02         60.40        76.87 o
  17  10   6          6.76         26.06        79.00 o
  18  10   6        477.13        478.92       112.33 o
  19  10   6        208.36        143.64       114.87 o
  20  10   6        287.85        533.62       169.72 o
   1  11   6        317.16         28.12        91.57 o
   2  11   6       1178.88        675.54        88.89 o
   3  11   6       1658.18       1141.22        76.94 o
   4  11   6       3002.63       2529.58       163.12 o
   5  11   6        144.61        193.56        68.72 o
   6  11   6         86.24        183.55        68.52 o
   7  11   6         48.62        102.14        68.70 o
   8  11   6        109.53         75.97        62.51 o
   9  11   6        324.68        252.16        58.78 o
  10  11   6        554.12        686.29        61.99 o
  11  11   6        646.15        596.09        62.39 o
  12  11   6        132.80        227.18        61.43 o
  13  11   6        150.42        382.66        63.19 o
  14  11   6       1803.91       1815.22       120.59 o
  15  11   6        432.24        815.40       101.93 o
  16  11   6       2437.17       3062.82       116.62 o
  17  11   6        750.78       1087.28       102.75 o
  18  11   6        935.05       1356.38       183.45 o
   0  12   6       1495.15       1367.04        80.43 o
   1  12   6       1991.08       1553.47        66.93 o
   2  12   6        180.12        118.74        57.17 o
   3  12   6         94.90        -74.99        74.99 o
   4  12   6         83.17         -0.85        70.20 o
   5  12   6        202.70        289.31        71.35 o
   6  12   6        728.82        744.17        74.57 o
   7  12   6         77.84        162.68        71.50 o
   8  12   6         21.78        -31.22        66.19 o
   9  12   6        300.21        200.60        68.27 o
  10  12   6          0.90        -27.96        61.95 o
  11  12   6        160.83        222.38        63.67 o
  12  12   6        911.05       1001.90       108.22 o
  13  12   6        544.55        517.90        73.98 o
  14  12   6       1046.87       1047.07        90.84 o
  15  12   6        387.13        363.64        87.57 o
  16  12   6          0.75       -186.20       237.79 o
  17  12   6         36.38        -33.60       163.73 o
   1  13   6         30.11        -55.32        55.32 o
   2  13   6         56.85         30.40        64.48 o
   3  13   6        156.00        268.92        86.05 o
   4  13   6       2234.62       1379.65        98.65 o
   5  13   6        251.43        667.72        91.08 o
   6  13   6       4227.53       4598.06       134.51 o
   7  13   6        900.25       1475.45       150.16 o
   8  13   6       1734.19       1726.41        82.26 o
   9  13   6        111.00        141.77        71.36 o
  10  13   6          8.20         21.54        70.83 o
  11  13   6        335.83        398.18        84.71 o
  12  13   6       1063.13       1028.83        90.89 o
  13  13   6        379.03        486.72        87.88 o
  14  13   6        289.46        404.69        90.14 o
  15  13   6        142.27        261.38       122.36 o
   0  14   6       1264.45       1005.71        95.99 o
   1  14   6         48.91        -29.15        65.80 o
   2  14   6       1294.43        709.89        87.90 o
   3  14   6        189.20        299.66        79.18 o
   4  14   6       1336.07        975.70        95.30 o
   5  14   6        641.65        513.27        79.10 o
   6  14   6         10.27         70.11        87.62 o
   7  14   6         32.70        365.15        90.66 o
   8  14   6       1708.29       2078.39       184.11 o
   9  14   6        442.10        954.14       109.75 o
  10  14   6       2849.04       2990.95       116.38 o
  11  14   6        408.21        738.51        92.07 o
  12  14   6        864.04        942.32       112.34 o
  13  14   6         50.98        246.65       109.39 o
   1  15   6         40.48         57.50        81.99 o
   2  15   6         27.31        -94.20       105.81 o
   3  15   6          2.24        -17.16        89.77 o
   4  15   6         34.29         43.31        90.38 o
   5  15   6         76.43        319.95       110.75 o
   6  15   6        371.10        496.70       100.30 o
   7  15   6        500.81        529.88       102.43 o
   8  15   6         71.22        109.43       102.24 o
   9  15   6         77.68        116.44       104.58 o
  10  15   6        210.51        460.27       120.87 o
  11  15   6        520.75        560.17       144.79 o
  12  15   6        261.99        290.08       179.19 o
   0  16   6       3067.29       3237.75       162.89 o
   1  16   6       1623.04       1574.64       184.88 o
   2  16   6        800.16        752.77       101.27 o
   3  16   6         58.15        -98.04        98.04 o
   4  16   6         18.74        -98.88        98.88 o
   5  16   6          1.41       -118.23       118.23 o
   6  16   6        537.88        380.65       104.93 o
   7  16   6         17.31        -27.71       134.62 o
   8  16   6        395.28        382.30       169.72 o
   9  16   6        182.91        604.34       206.71 o
  10  16   6        547.72        929.54       207.82 o
   1  17   6        404.70        533.62       158.05 o
   2  17   6       1164.01       1076.08       169.88 o
   3  17   6       1285.33       1383.51       177.14 o
   4  17   6       1187.74       1192.65       173.98 o
   5  17   6        113.85        127.61       135.35 o
   6  17   6         45.62        -83.93       137.56 o
   7  17   6          0.68       -128.36       138.41 o
   8  17   6         39.24         33.28       170.20 o
   2  18   6         19.46          9.94       155.06 o
   3  18   6        243.74        307.27       160.26 o
   4  18   6        537.01        785.37       170.51 o
   5  18   6        955.90       1029.39       176.82 o
   1   0   7       1154.89        640.50        94.11 o
   2   0   7       1499.69       1132.41       113.38 o
   3   0   7       2796.51       1854.45       126.70 o
   4   0   7       1208.99       1747.52       128.21 o
   5   0   7        793.37        625.42        53.25 o
   6   0   7        226.56        318.59        36.67 o
   7   0   7         29.07         49.31        33.61 o
   8   0   7         76.09        261.72        38.28 o
   9   0   7        341.21        416.40        36.87 o
  10   0   7        150.48        292.36        41.59 o
  11   0   7        639.98        882.69        47.18 o
  12   0   7        133.34        227.31        51.86 o
  13   0   7         66.71        238.73        60.13 o
  14   0   7       1075.62       1314.77        94.33 o
  15   0   7       1486.61       1307.83        79.02 o
  16   0   7       1565.81       2061.00        92.71 o
  17   0   7       1187.95       1493.13       136.19 o
  18   0   7        560.79       1039.28       109.44 o
  19   0   7        238.98        281.00       104.31 o
  20   0   7         30.13        140.21       143.46 o
  21   0   7         94.27        335.98       166.10 o
   0   1   7       1471.15       1162.29        68.45 o
   1   1   7        752.97        637.77        39.31 o
   2   1   7        366.14        410.73        35.21 o
   3   1   7         18.37        -11.12        28.49 o
   4   1   7        159.67        151.99        32.84 o
   5   1   7       1235.06        971.61        38.26 o
   6   1   7        310.61        493.86        25.33 o
   7   1   7        603.97        415.32        19.63 o
   8   1   7         14.62          7.80        23.37 o
   9   1   7         21.06         37.32        24.63 o
  10   1   7        148.21        294.72        27.63 o
  11   1   7         93.02        203.19        29.94 o
  12   1   7        732.12        857.11        39.34 o
  13   1   7        323.16        557.34        42.06 o
  14   1   7        279.48        325.21        42.16 o
  15   1   7        120.57         84.15        42.77 o
  16   1   7          0.77         27.15        56.94 o
  17   1   7        222.15        264.27        59.37 o
  18   1   7        192.57        418.71        61.85 o
  19   1   7        585.41        663.11        65.82 o
  20   1   7        119.02        240.02       101.33 o
  21   1   7         61.17        252.22       158.21 o
   1   2   7          7.28        -13.69        13.69 o
   2   2   7          0.25        -18.07        18.07 o
   3   2   7         10.70        -21.26        21.26 o
   4   2   7        505.97        327.57        28.13 o
   5   2   7        884.01        813.64        36.52 o
   6   2   7       1989.63       2286.63        78.09 o
   7   2   7       1912.96       1761.62        52.45 o
   8   2   7       1347.65       1585.56        36.96 o
   9   2   7        451.76        571.41        32.39 o
  10   2   7        133.75        120.38        29.92 o
  11   2   7         66.00         73.73        35.42 o
  12   2   7        343.17        192.25        36.10 o
  13   2   7        137.29         -1.14        38.96 o
  14   2   7         67.70          2.78        45.83 o
  15   2   7         17.58         80.05        47.30 o
  16   2   7        107.71         17.81        49.01 o
  17   2   7         28.12         73.12        57.04 o
  18   2   7         53.92         64.81        58.65 o
  19   2   7        136.05        283.93        72.41 o
  20   2   7        258.70        273.04       110.38 o
  21   2   7         90.53        211.05       156.00 o
   0   3   7        646.37        498.98        55.64 o
   1   3   7         47.20        109.58        34.43 o
   2   3   7       1431.10       1173.46        44.87 o
   3   3   7        188.36        198.76        30.09 o
   4   3   7        877.58        969.44        35.00 o
   5   3   7        347.44        261.31        25.68 o
   6   3   7          0.78        -27.12        27.12 o
   7   3   7         80.13        130.49        29.40 o
   8   3   7       1313.56       1639.93        49.03 o
   9   3   7       1014.78       1427.39        44.60 o
  10   3   7       3755.46       4239.03        75.54 o
  11   3   7        716.19        944.37        44.73 o
  12   3   7        636.78        762.86        45.17 o
  13   3   7         74.18        104.89        43.59 o
  14   3   7         47.57        135.61        47.48 o
  15   3   7          3.39         53.73        48.53 o
  16   3   7         76.82        204.20        50.58 o
  17   3   7        321.17        349.87        53.25 o
  18   3   7          9.65        -28.10        59.58 o
  19   3   7          5.51         51.55        69.95 o
  20   3   7        267.49        246.26       128.17 o
  21   3   7        137.41        164.74       101.96 o
  22   3   7        615.26        827.17       174.93 o
   1   4   7        105.43         52.75        26.24 o
   2   4   7        209.92        174.01        29.01 o
   3   4   7         15.27        -33.82        33.82 o
   4   4   7          0.30        -25.78        25.78 o
   5   4   7         71.11         56.43        29.64 o
   6   4   7        237.77        308.97        29.81 o
   7   4   7        729.48        623.90        34.73 o
   8   4   7        610.20        473.10        36.66 o
   9   4   7        118.10         87.27        37.25 o
  10   4   7         29.40         75.11        47.59 o
  11   4   7        260.37        395.52        63.27 o
  12   4   7        113.67        286.92        78.45 o
  13   4   7        131.64        180.08        49.53 o
  14   4   7        107.64         99.12        50.17 o
  15   4   7         32.54         38.78        62.33 o
  16   4   7        207.40        282.51        52.22 o
  17   4   7        235.85        200.41        59.28 o
  18   4   7          4.40          0.71        61.99 o
  19   4   7         40.19        -95.63        95.63 o
  20   4   7          3.49        -60.26        99.03 o
  21   4   7         41.19       -102.91       102.91 o
  22   4   7         12.54        118.26       115.83 o
   0   5   7       5164.25       4605.35        98.52 o
   1   5   7        885.19       1004.68        46.39 o
   2   5   7       2064.81       1939.21        69.18 o
   3   5   7         81.49         53.64        62.12 o
   4   5   7         10.38        -49.37        49.37 o
   5   5   7        653.48        455.27        35.23 o
   6   5   7        436.79        326.55        37.50 o
   7   5   7         51.84        111.08        34.24 o
   8   5   7        458.88        611.68        37.91 o
   9   5   7        169.68        502.11        49.85 o
  10   5   7       1528.74       1801.01        60.34 o
  11   5   7        141.45        457.40        57.15 o
  12   5   7       1278.41       1614.72        68.05 o
  13   5   7       1219.10       1515.52       125.92 o
  14   5   7        821.14       1305.52        61.04 o
  15   5   7        451.57        740.31        55.66 o
  16   5   7         57.22        151.51        56.47 o
  17   5   7         58.84        381.06        67.93 o
  18   5   7       1105.12       1421.03        78.63 o
  19   5   7        479.08        670.94        83.51 o
  20   5   7        302.24        443.93       101.31 o
  21   5   7          5.40         64.04       110.59 o
  22   5   7        167.85        292.32       116.92 o
   1   6   7        624.78        429.67        47.50 o
   2   6   7       2258.49       2053.48        86.57 o
   3   6   7       1136.45        939.89        70.78 o
   4   6   7       1991.74       1746.69        48.09 o
   5   6   7        154.50        248.80        45.60 o
   6   6   7        608.14        669.81        35.32 o
   7   6   7         38.20        284.34        36.21 o
   8   6   7        765.86        900.41        43.31 o
   9   6   7        216.78        261.13        38.94 o
  10   6   7        246.36        283.70        40.15 o
  11   6   7        408.97        564.91        42.85 o
  12   6   7         86.11        148.82        45.03 o
  13   6   7        257.21        218.47        48.73 o
  14   6   7        423.65        597.46        52.35 o
  15   6   7        566.85        781.21        55.19 o
  16   6   7       1358.96       1713.58        75.84 o
  17   6   7       1167.92       1179.83        69.93 o
  18   6   7        193.18        442.73        80.19 o
  19   6   7        117.53        191.36        81.74 o
  20   6   7         98.18        154.43        84.71 o
  21   6   7        117.92        256.32       162.47 o
   0   7   7         47.49        212.30        51.51 o
   1   7   7        651.03        573.91        49.98 o
   2   7   7        124.87         32.64        37.05 o
   3   7   7         45.36         27.07        47.39 o
   4   7   7        728.80        531.55        39.95 o
   5   7   7        194.93        126.30        41.02 o
   6   7   7          3.26        -33.94        48.00 o
   7   7   7        334.37        327.31        49.04 o
   8   7   7         36.71        228.76        49.48 o
   9   7   7        581.61        563.67        48.98 o
  10   7   7        273.91        329.09        55.99 o
  11   7   7        366.57        235.80        46.02 o
  12   7   7         15.49         18.76        46.49 o
  13   7   7         52.50         47.55        55.48 o
  14   7   7         13.37         74.38        66.62 o
  15   7   7        278.57        263.68        69.10 o
  16   7   7         52.80         80.03        70.92 o
  17   7   7         34.25        134.90       102.94 o
  18   7   7        171.16        289.82       115.79 o
  19   7   7        295.27        364.37       112.31 o
  20   7   7         26.92        155.38       113.14 o
  21   7   7        127.41        241.18       165.94 o
   1   8   7          1.48        -46.52        46.52 o
   2   8   7         62.28          5.82        43.46 o
   3   8   7         13.53        -41.46        41.46 o
   4   8   7        723.09        812.83        51.12 o
   5   8   7       1804.92       1516.72        68.76 o
   6   8   7       1015.51       1525.35        70.03 o
   7   8   7       1398.33       1153.10        66.10 o
   8   8   7        503.00        745.44        62.57 o
   9   8   7        634.56        408.18        56.96 o
  10   8   7         92.69         44.13        56.60 o
  11   8   7          6.14        138.05        58.41 o
  12   8   7        822.34        656.16        62.01 o
  13   8   7        286.03        321.40        73.94 o
  14   8   7        657.48        633.84        77.80 o
  15   8   7         51.06        130.75        81.32 o
  16   8   7        480.58        539.27       106.68 o
  17   8   7         62.33        293.60       106.07 o
  18   8   7        433.79        669.35       137.39 o
  19   8   7        147.81        493.23       115.77 o
  20   8   7        758.94       1154.47       179.50 o
  21   8   7        275.12        452.07       175.88 o
   0   9   7        132.24         39.68        89.14 o
   1   9   7         15.23        -64.02        64.02 o
   2   9   7        175.34        240.63        53.89 o
   3   9   7        422.35        380.07        55.70 o
   4   9   7        992.72        966.29        61.00 o
   5   9   7         94.20        209.74        54.85 o
   6   9   7        103.10        168.40        53.88 o
   7   9   7        118.61         19.78        55.76 o
   8   9   7        577.69        609.89        58.24 o
   9   9   7       1081.23        972.92        62.17 o
  10   9   7        426.81        725.56        61.40 o
  11   9   7        407.89        345.30        65.54 o
  12   9   7        115.83        205.46        75.11 o
  13   9   7         17.83         42.27        75.58 o
  14   9   7         58.50         85.08        90.04 o
  15   9   7        106.72        114.21       186.92 o
  16   9   7         13.62         41.31       105.93 o
  17   9   7          3.25         68.24       109.79 o
  18   9   7         14.06         84.23       160.10 o
  19   9   7         30.07        279.51       167.83 o
   1  10   7        180.95         50.87        57.46 o
   2  10   7        364.55        531.00        56.27 o
   3  10   7       1100.71        906.95        79.50 o
   4  10   7        968.89       1087.36        76.86 o
   5  10   7        190.24        208.94        84.53 o
   6  10   7          4.28        -82.34        82.34 o
   7  10   7          1.40        -71.58        71.58 o
   8  10   7          9.07        -26.70        66.24 o
   9  10   7         24.50         50.50        66.80 o
  10  10   7         68.22        240.15        89.60 o
  11  10   7        418.89        516.76        72.60 o
  12  10   7         44.89         66.46        72.54 o
  13  10   7         56.38        181.28        83.64 o
  14  10   7        382.53        298.46       113.96 o
  15  10   7        287.38        357.05       109.80 o
  16  10   7        550.35        574.07       114.38 o
  17  10   7        137.80        130.29       161.84 o
  18  10   7          1.61       -155.06       165.47 o
   0  11   7       3788.62       4507.76       188.52 o
   1  11   7       1264.07       1516.16        71.39 o
   2  11   7       2723.27       2783.54       131.89 o
   3  11   7         69.70        188.51       109.82 o
   4  11   7        180.28        221.09       162.76 o
   5  11   7        172.43        -77.37        85.04 o
   6  11   7          9.66        -85.92        85.92 o
   7  11   7         92.24        -38.50        80.84 o
   8  11   7         38.94        -69.24        69.24 o
   9  11   7        169.38        168.04        70.42 o
  10  11   7        157.98        287.60        73.27 o
  11  11   7         75.24        310.64        85.40 o
  12  11   7       1036.53       1757.53       118.42 o
  13  11   7        694.39       1142.57       133.21 o
  14  11   7        788.62        935.03       123.43 o
  15  11   7        359.92        528.73       163.42 o
  16  11   7         25.14        -38.65       161.52 o
   1  12   7        511.00        239.95        62.65 o
   2  12   7        376.39        607.17        72.14 o
   3  12   7       1392.33       1302.37        85.50 o
   4  12   7        256.61        677.56        70.74 o
   5  12   7        622.86        529.81        78.58 o
   6  12   7          7.25         73.92        76.88 o
   7  12   7         12.00         60.40        77.15 o
   8  12   7         74.72         28.07        81.97 o
   9  12   7         89.37        -53.93        83.75 o
  10  12   7        127.77         89.43        86.67 o
  11  12   7        416.13        478.31       112.26 o
  12  12   7         18.24        201.37       111.31 o
  13  12   7        155.95        397.50       165.94 o
  14  12   7        482.46        504.13       164.99 o
   0  13   7        235.26         57.28        90.24 o
   1  13   7          0.56         77.96        64.58 o
   2  13   7        170.89        188.24        60.02 o
   3  13   7         93.11        111.66        71.53 o
   4  13   7        270.56        223.14        79.17 o
   5  13   7        410.93        400.01        92.76 o
   6  13   7        122.60        124.79        91.69 o
   7  13   7          0.13        121.49        86.42 o
   8  13   7       1394.62       1300.53       139.06 o
   9  13   7        657.02        710.86       124.30 o
  10  13   7       1369.70       1471.53       182.50 o
  11  13   7        111.02         55.21       163.57 o
  12  13   7        324.31        387.24       165.62 o
   1  14   7          3.72        -80.66        80.66 o
   2  14   7         43.70         57.24        82.88 o
   3  14   7        183.63        308.87        84.51 o
   4  14   7        757.17        816.07       100.70 o
   5  14   7        421.01        866.33       156.68 o
   6  14   7       1845.58       2362.68       148.99 o
   7  14   7        586.95        815.34       173.83 o
   8  14   7        809.08       1015.82       176.98 o
   0  15   7        109.72        166.73       162.63 o
   0   0   8        160.16        265.00       156.47 o
   1   0   8       1208.25        717.27       114.27 o
   2   0   8         33.22         68.99       109.40 o
   3   0   8         33.37       -105.22       109.72 o
   4   0   8        265.83        236.61       160.42 o
   5   0   8        225.71        703.19       174.61 o
   6   0   8        305.40        860.45       179.19 o
   7   0   8        112.06        358.22       180.14 o
   8   0   8        753.38        829.95       112.86 o
   9   0   8        108.01        405.40       135.42 o
  10   0   8        746.59       1095.12       124.04 o
  11   0   8        372.75        710.57       147.72 o
  12   0   8        824.66       1400.45       269.26 o
  13   0   8        779.10        826.30       133.13 o
  14   0   8        243.65        338.25       117.70 o
  15   0   8        276.82        268.91       121.41 o
  16   0   8         89.55        194.34       125.22 o
   1   1   8        187.56        -33.15        73.77 o
   2   1   8        153.36        251.13        55.90 o
   3   1   8       1583.03       1147.92        64.76 o
   4   1   8        321.76        769.74        75.04 o
   5   1   8        355.53        456.45        74.04 o
   6   1   8         51.24        166.25        75.17 o
   7   1   8         11.54         73.26        76.09 o
   8   1   8         51.77         76.32        52.27 o
   9   1   8        166.62         91.95        53.93 o
  10   1   8        135.92        142.58        55.61 o
  11   1   8        152.70        146.10        78.81 o
  12   1   8          4.72        -79.93        80.59 o
  13   1   8          2.15         58.24        97.93 o
  14   1   8         70.98        120.38       102.00 o
  15   1   8        179.57        233.44        91.69 o
  16   1   8        269.78        312.70       100.52 o
  17   1   8         75.65        275.41       145.59 o
   0   2   8         27.66        -52.02        52.02 o
   1   2   8          1.77        -36.72        36.72 o
   2   2   8        268.50        122.29        41.36 o
   3   2   8        381.15        208.96        51.85 o
   4   2   8        310.08        401.59        74.53 o
   5   2   8        449.02        538.89        78.08 o
   6   2   8         59.73        157.86        78.52 o
   7   2   8         22.97        141.17        58.82 o
   8   2   8        489.28        646.03        72.48 o
   9   2   8        822.93       1012.41        62.39 o
  10   2   8        695.79        828.73        61.76 o
  11   2   8        233.89        353.71        59.71 o
  12   2   8        136.48        124.61        59.46 o
  13   2   8          0.18        -50.48        69.47 o
  14   2   8          7.30         59.70        71.35 o
  15   2   8         19.75         40.48       102.59 o
  16   2   8         53.32        138.85       124.48 o
  17   2   8         83.67        218.85       126.49 o
   1   3   8         20.50        -39.74        39.74 o
   2   3   8         48.85        -25.06        56.86 o
   3   3   8        127.02         93.40        82.96 o
   4   3   8       1263.32       1031.78       113.49 o
   5   3   8        534.89       1005.33       122.67 o
   6   3   8       2236.73       3094.45       120.57 o
   7   3   8       1158.93       1987.25       132.02 o
   8   3   8       1395.24       2224.61        74.72 o
   9   3   8        548.54        787.56        80.53 o
  10   3   8         59.38        258.57        64.33 o
  11   3   8        141.94        221.60        59.93 o
  12   3   8        237.75        284.24        60.98 o
  13   3   8          6.25          5.34        61.33 o
  14   3   8        130.03        101.64        63.70 o
  15   3   8         22.05         40.17        96.57 o
  16   3   8         66.59         51.20       145.20 o
  17   3   8         62.83         85.05       123.21 o
  18   3   8         40.01         99.53       140.70 o
   0   4   8          7.33         98.45        67.97 o
   1   4   8        184.08        121.21        41.05 o
   2   4   8          1.18        -45.66        45.66 o
   3   4   8         10.61        -52.11        52.11 o
   4   4   8         26.48         68.92        71.38 o
   5   4   8        187.99        124.73        70.79 o
   6   4   8         81.72         58.67        84.59 o
   7   4   8         74.01        180.97        52.88 o
   8   4   8        191.35        415.31        51.43 o
   9   4   8        490.69        711.10        69.94 o
  10   4   8         88.70        299.40        59.63 o
  11   4   8        271.13        344.93        60.50 o
  12   4   8         31.66         34.27        60.97 o
  13   4   8        161.74        173.15        62.85 o
  14   4   8         57.48        264.48        68.55 o
  15   4   8        103.10        165.06        76.43 o
  16   4   8         24.29         65.18        94.03 o
  17   4   8         67.60         30.15       121.10 o
   1   5   8         95.40         57.76        62.93 o
   2   5   8        394.29        459.97        48.62 o
   3   5   8        804.29        683.98        50.62 o
   4   5   8        928.01        788.23        60.37 o
   5   5   8        109.66        122.63        47.78 o
   6   5   8        374.29        348.29        58.01 o
   7   5   8        104.86        297.69        74.06 o
   8   5   8        161.08        392.59        55.63 o
   9   5   8        175.51        116.30        56.04 o
  10   5   8        109.38        200.56        65.91 o
  11   5   8         52.04          6.51        66.26 o
  12   5   8         84.54         24.24        72.00 o
  13   5   8         74.18        210.88        74.61 o
  14   5   8        559.39        875.79        87.81 o
  15   5   8        380.87        757.35        86.41 o
  16   5   8       1243.54       1858.73       169.49 o
  17   5   8        598.05        928.44       152.69 o
   0   6   8        898.08        871.15        80.16 o
   1   6   8       1175.23        986.25        63.09 o
   2   6   8        519.22        461.15        87.07 o
   3   6   8          0.11        -57.94        57.94 o
   4   6   8          5.43        -54.29        54.29 o
   5   6   8         73.11        -22.91        50.89 o
   6   6   8          3.93        -46.32        51.57 o
   7   6   8         25.19         12.36        57.30 o
   8   6   8        133.18        302.36        59.18 o
   9   6   8          8.41         60.51        59.62 o
  10   6   8        292.86        360.52        61.49 o
  11   6   8        139.34        231.13        62.78 o
  12   6   8        386.38        679.10       104.30 o
  13   6   8        477.77        593.88        81.53 o
  14   6   8        319.78        621.85        84.26 o
  15   6   8        664.13        826.01       102.39 o
  16   6   8         24.90        275.41       146.70 o
  17   6   8         28.14        152.69       147.80 o
  18   6   8        214.16        461.85       155.69 o
   1   7   8        310.53        311.98        53.74 o
   2   7   8         73.12        130.41        53.69 o
   3   7   8         23.10         10.17        53.42 o
   4   7   8        171.80        128.59        55.27 o
   5   7   8        328.95        203.43        52.48 o
   6   7   8        135.68        183.75        58.83 o
   7   7   8        158.97        205.06        59.25 o
   8   7   8        115.98        103.15        56.42 o
   9   7   8         64.31         72.38        67.10 o
  10   7   8         18.22         83.33        58.77 o
  11   7   8        113.34         79.95        60.55 o
  12   7   8         55.48        161.49        68.72 o
  13   7   8         35.81         77.34        78.66 o
  14   7   8         12.84        122.63       193.70 o
  15   7   8          0.77        -55.21       149.38 o
  16   7   8          5.80        147.48       152.37 o
  17   7   8        275.82        595.93       157.11 o
   0   8   8         34.76        -78.46        78.46 o
   1   8   8         59.71         43.48        55.74 o
   2   8   8        327.40        360.66        57.39 o
   3   8   8        958.72        742.37        56.19 o
   4   8   8        203.03        270.60        50.39 o
   5   8   8        212.58        145.11        53.65 o
   6   8   8         36.27         13.92        59.46 o
   7   8   8          2.00        127.21        60.88 o
   8   8   8        700.62        878.46        73.87 o
   9   8   8        850.31        920.53        94.10 o
  10   8   8       1003.09       1335.45        95.07 o
  11   8   8        478.70        632.25        88.35 o
  12   8   8        313.38        302.52        86.74 o
  13   8   8         15.04        -33.34       104.96 o
  14   8   8          7.47         47.48       150.95 o
  15   8   8          1.95         22.08       154.42 o
  16   8   8          4.19        -68.62       156.63 o
   1   9   8         62.29         63.94        66.52 o
   2   9   8          9.05         11.65        79.48 o
   3   9   8         15.80          9.74        67.08 o
   4   9   8         84.62         68.13        61.27 o
   5   9   8        433.49        355.51        71.68 o
   6   9   8        554.35        811.82        87.73 o
   7   9   8        832.56        926.87        89.38 o
   8   9   8        320.32        190.14        84.85 o
   9   9   8         49.86        114.48        85.74 o
  10   9   8         37.89        130.93        86.48 o
  11   9   8        241.54        460.33       146.85 o
  12   9   8        389.25        628.01       112.15 o
  13   9   8        202.25        297.68       109.25 o
  14   9   8         40.14        107.89       158.53 o
   0  10   8        347.73        413.11       101.77 o
   1  10   8        444.12        258.41        71.45 o
   2  10   8        130.94         94.95        75.63 o
   3  10   8         10.93          5.91       103.32 o
   4  10   8          6.34        -27.96        65.48 o
   5  10   8        418.57        506.28        76.01 o
   6  10   8         54.70         21.52        85.51 o
   7  10   8        160.03        112.66        86.69 o
   8  10   8         43.08        106.99       105.19 o
   9  10   8         98.37        209.34       107.90 o
  10  10   8         13.89        -11.18       106.91 o
  11  10   8         49.71        177.48       109.57 o
  12  10   8        218.03        482.36       161.21 o
  13  10   8        238.56        255.53       159.00 o
  14  10   8        242.79        437.09       163.10 o
   1  11   8         58.49         40.45        76.14 o
   2  11   8        508.78        573.49        78.96 o
   3  11   8        635.53        950.60        82.58 o
   4  11   8        965.61       1342.01        77.92 o
   5  11   8        460.00        542.72        81.34 o
   6  11   8        852.19        964.73       118.51 o
   7  11   8         14.39         28.22       122.96 o
   8  11   8        357.89        413.17       112.98 o
   9  11   8         54.82        356.96       156.00 o
  10  11   8        310.71        424.63       156.47 o
  11  11   8        353.85        690.73       164.99 o
  12  11   8         12.98         35.65       159.79 o
  13  11   8          0.14        -37.70       161.21 o
   0  12   8        254.26        671.96       164.36 o
   1  12   8        643.76        514.62       114.70 o
   2  12   8        106.38        224.79       126.58 o
   3  12   8          5.11        -44.46       130.13 o
   4  12   8         41.83        147.60       112.84 o
   5  12   8        266.93        244.23       112.77 o
   6  12   8         19.02        181.08       157.74 o
   7  12   8         42.41        -82.02       157.11 o
   8  12   8          0.27       -103.63       157.42 o
   9  12   8         17.01         23.66       158.21 o
  10  12   8          1.63       -125.72       160.42 o
   1  13   8         92.88        200.82       117.43 o
   2  13   8          2.87         70.02       115.38 o
   3  13   8         62.58        219.88       164.05 o
   4  13   8        230.27        426.05       165.47 o
   5  13   8        173.32        470.69       168.46 o
   1   0   9         79.24       -159.67       159.67 o
   2   0   9        185.03        278.99       160.74 o
   3   0   9        841.64        547.66       237.24 o
   4   0   9        582.38        595.93       238.18 o
   5   0   9        169.62        595.46       245.60 o
   6   0   9        497.42        281.09       242.44 o
   7   0   9          0.14        -37.66       164.52 o
   8   0   9         14.21         29.32       150.24 o
   9   0   9        249.73        180.62       128.45 o
  10   0   9         18.76        158.18       131.33 o
  11   0   9         47.41         -1.89       148.27 o
   0   1   9        167.45        653.57       160.89 o
   1   1   9        864.02        621.62       112.54 o
   2   1   9         71.28        171.60       130.40 o
   3   1   9         80.87        -35.02       164.06 o
   4   1   9          0.04       -115.18       164.10 o
   5   1   9         11.05         63.02       168.13 o
   6   1   9         71.18        244.90       169.25 o
   7   1   9         13.23         55.39        87.46 o
   8   1   9         17.76         80.66        88.28 o
   9   1   9         33.52         -7.94        91.06 o
  10   1   9         49.94         69.70        91.43 o
  11   1   9         16.65        144.95       196.38 o
  12   1   9        128.51        463.59       151.74 o
   1   2   9         14.73        -11.54       111.12 o
   2   2   9         25.24        197.99       130.21 o
   3   2   9          1.22         -0.41       163.34 o
   4   2   9         99.62         63.90       163.62 o
   5   2   9         35.42         21.56       169.44 o
   6   2   9        319.78        446.84       109.94 o
   7   2   9        664.38        689.56       113.83 o
   8   2   9        119.82        306.53       108.74 o
   9   2   9         67.40        105.21        91.32 o
  10   2   9          7.58         90.79       206.24 o
  11   2   9        287.07        318.45       125.89 o
  12   2   9         74.48        289.87       283.14 o
   0   3   9        270.11        116.22       160.54 o
   1   3   9          5.92          0.07       112.46 o
   2   3   9        531.37        515.53       133.50 o
   3   3   9        269.57        351.23       167.73 o
   4   3   9        492.13        532.43       170.61 o
   5   3   9        446.37        445.31       199.30 o
   6   3   9         85.95        191.55       107.24 o
   7   3   9         73.07        454.14       112.63 o
   8   3   9        562.49       1025.23       104.14 o
   9   3   9        707.84       1127.56       132.61 o
  10   3   9        351.56        738.64       128.64 o
  11   3   9        316.99        659.01       128.34 o
  12   3   9        286.73        466.05       122.24 o
  13   3   9          0.17        -12.46       139.44 o
   1   4   9        108.72        296.68       164.13 o
   2   4   9         16.72         67.92       163.67 o
   3   4   9         86.51        164.36       237.71 o
   4   4   9          0.08        -33.44       242.13 o
   5   4   9         86.52        103.92       115.57 o
   6   4   9         78.07         85.42       218.54 o
   7   4   9        177.13        221.94       135.81 o
   8   4   9          3.28         68.14       132.50 o
   9   4   9          4.97        -79.34       133.92 o
  10   4   9         26.63        106.95       133.29 o
  11   4   9        237.09        235.97       136.92 o
  12   4   9         24.39        263.42       135.50 o
  13   4   9        216.89        377.31       140.07 o
   0   5   9        620.08       1006.99       240.39 o
   1   5   9        597.12        608.23       167.31 o
   2   5   9        224.84        417.27       166.75 o
   3   5   9         21.55       -214.52       239.92 o
   4   5   9         10.56         68.62       126.66 o
   5   5   9         14.79         -9.46       129.34 o
   6   5   9         41.61       -131.08       131.08 o
   7   5   9          0.25          1.58       131.71 o
   8   5   9         85.40         70.51       127.45 o
   9   5   9          1.73          3.15       129.98 o
  10   5   9        262.33         91.80       131.71 o
  11   5   9          2.11        122.56       129.66 o
  12   5   9        264.38        445.13       136.76 o
  13   5   9        226.24        553.34       141.65 o
  14   5   9        258.06        591.83       146.22 o
   4   6   9        116.73         99.06       125.09 o
   5   6   9         19.22        -42.12       124.93 o
   6   6   9         74.78         -4.57       128.87 o
   7   6   9         39.53          1.42       124.45 o
   8   6   9          2.44          6.17        96.33 o
   9   6   9         47.98        102.84       153.64 o
   7   7   9         20.28        120.04       156.16 o
   8   7   9        203.68        252.38       158.05 o
   9   7   9         86.21        128.56       157.74 o
  10   7   9        165.87        397.18       159.63 o
   7   8   9        809.80       1088.07       174.61 o
   8   8   9        199.47        391.03       162.15 o
   9   8   9        104.21        139.12       160.89 o
  10   8   9          2.71        -71.77       159.63 o
  11   8   9        251.34        417.37       164.52 o
   7   9   9         79.95        423.52       170.36 o
   4  10   9         25.79        -42.90       157.11 o
   5  10   9          2.10       -160.42       160.42 o
   6  10   9         17.10       -133.45       158.21 o
   7  10   9         53.83         15.14       157.74 o
   2  11   9        500.94        550.97       167.83 o
   3  11   9        122.76        313.27       164.52 o
   4   4  10         39.62        228.40       154.27 o
   5   4  10         69.54        -75.87       151.74 o
                                                
